# Supplementary material for: Structural models for the design of novel antiviral agents against Greek Goat Encephalitis
Source: PeerJ. 2014 Nov 6;2:e664. doi: 10.7717/peerj.664 (PMC4226726; doi:10.7717/peerj.664)
Supplement: Table S1 — The table also indicates species names abbreviations used in Figs. 8 and 7. [file peerj-02-664-s005.xls]

## Sheet: NS5
				Whole genome			start..end				start..end
			Species Name	polyprotein	NS5 annotation		position within				position within
Genus	Strain Name	Species Name	Abbreviation	GenBank Accession	NS5A annotation	Accession	polyprotein	length (aa)	NS5B annotation	Accession	polyprotein	length (aa)
Pestivirus	NADL	Bovine viral diarrhea virus 1	BVDV1	NP_040937.1	nonstructural protein NS5A "is cleaved from the polyprotein by NS2-3/NS3 proteinase with the help of NS4A; phosphoprotein; probably involved in RNA relication"	NP_776270.1	2774..3269	496	RNA-dependent RNA polymerase "is cleaved from the polyprotein by NS2-3/NS3 proteinase with the help of NS4A; nonstructural protein NS5B"	NP_776271.1	3270..3988	719	1215
Pestivirus	C413	Bovine viral diarrhea virus 2	BVDV2	NP_044731.1	nonstructural protein NS5A "is cleaved from the polyprotein by the NS2-3/NS3 proteinase with the help of NS4A; phosphoprotein; probably involved in RNA relication"	NP_777492.1	2682..3178	497	RNA-dependent RNA polymerase "is cleaved from the polyprotein by the NS2-3/NS3 proteinase with the help of NS4A; nonstructural protein NS5B"	NP_777493.1	3179..3897	719	1216
Pestivirus	Th/04_KhonKaen	Bovine viral diarrhea virus 3	BVDV3	YP_002967452.1			2682..3178	497			3179..3899	721	1218
Pestivirus	giraffe-1 H138	Pestivirus Giraffe-1	GIRV1	NP_620053.1	nonstructural protein NS5A "is cleaved from the polyprotein by the NS2-3/NS3 proteinase with the help of NS4A; phosphoprotein; probably involved in RNA relication"	NP_777531.1	2774..3270	497	RNA-dependent RNA polymerase "is cleaved from the polyprotein by the NS2-3/NS3 proteinase with the help of NS4A; nonstructural protein NS5B"	NP_777532.1	3271..3989	719	1216
Pestivirus	Eystrup	Classical swine fever virus	CSFV	NP_075354.1	nonstructural protein NS5A "is cleaved from the polyprotein by the NS2-3/NS3 proteinase with the help of NS4A; phosphoprotein; probably involved in RNA relication"	NP_777505.1	2684..3180	497	RNA-dependent RNA polymerase "is cleaved from the polyprotein by the NS2-3/NS3 proteinase with the help of NS4A; nonstructural protein NS5B"	NP_777506.1	3181..3898	718	1215
Pestivirus	X818; Clover Lane	Border disease virus	BORV	NP_620062.1	nonstructural protein NS5A "is cleaved from the polyprotein by the NS2-3/NS3 proteinase with the help of NS4A; phosphoprotein; probably involved in RNA relication"	NP_777544.1	2681..3177	497	RNA-dependent RNA polymerase "is cleaved from the polyprotein by the NS2-3/NS3 proteinase with the help of NS4A; nonstructural protein NS5B"	NP_777545.1	3178..3895	718	1215
Pestivirus	REIV	Reindeer 1 pestivirus	REIV	NP_620051.1	nonstructural protein NS5A "is cleaved from the polyprotein by the NS2-3/NS3 proteinase with the help of NS4A; phosphoprotein; probably involved in RNA relication"	NP_777518.1	2681..3177	497	RNA-dependent RNA polymerase "is cleaved from the polyprotein by the NS2-3/NS3 proteinase with the help of NS4A; nonstructural protein NS5B"	NP_777519.1	3178..3895	718	1215	1215	= median length of Pestivirus NS5
Flavivirus (NKV)	Trinidad	Tamana bat virus	TABV	NP_658908.1	RNA-dependent RNA polymerase "methyltransferase component of capping enzyme; non-structural protein NS5"	NP_776035.1	2520..3350	831
Flavivirus (insect)	UNKNOWN-NC_001564	Cell fusing agent virus	CFAV	NP_041725.1	RNA-dependent RNA polymerase "methyltransferase component of capping enzyme; putative non-structural protein NS5"	NP_776048.1	2454..3341	888
Flavivirus	UNKNOWN-M91671	Flavivirus sp.	FVSP5	AAA48509.1			2454..3341	888
Flavivirus (Asian tiger mosquito)	Narita-21	Aedes flavivirus	AeFV	YP_003029843.1	putative NS5 protein	YP_003084132.1	2455..3341	887
Flavivirus (mosquito)	SR-82	Kamiti River virus	KRV	NP_891560.1	NS5 protein	NP_937780.1	2471..3357	887
Flavivirus	Nakiwogo virus strain Uganda08	Nakiwogo virus strain Uganda08	NAKV	ACV04605.2			2486..3373	888
Flavivirus (insect)	Tokyo	Culex flavivirus	CUVL	YP_899469.2			2476..3363	888
Flavivirus (mosquito)	VN180	Quang Binh virus	QBV	YP_002884239.1			2472..3359	888
Flavivirus (NKV)	ApMAR	Apoi virus	APOIV	NP_620045.1	RNA-dependent RNA polymerase "methyltransferase component of capping enzyme; non-structural protein NS5"	NP_775688.1	2475..3371	897
Flavivirus (NKV)	M544	Modoc virus	MODV	NP_619758.1	non-structural protein 5	NP_740267.1	2477..3374	898
Flavivirus (NKV)	UNKNOWN-NC_004119	Montana myotis leukoencephalitis virus	MMLV	NP_689391.1	RNA-dependent RNA polymerase "methyltransferase component of capping enzyme; non-structural protein NS5"	NP_775653.1	2478..3374	897
Flavivirus (NKV)	RiMAR	Rio Bravo virus	RBV	NP_620044.1	RNA-dependent RNA polymerase "methyltransferase component of capping enzyme; non-structural protein NS5"	NP_776080.1	2483..3379	897
Flavivirus (tick-borne)	Three Arch Rock Island	Tyuleniy virus	TYUV	ABB90672.1			2517..3422	906
Flavivirus (tick-borne)	France	Meaban virus	MEAV	ABB90668.1			2516..3421	906
Flavivirus (tick-borne)	Queensland	Saumarez Reef virus	SREV	ABB90674.1			2517..3422	906
Flavivirus (tick-borne)	Uganda	Kadam virus	KADV	ABB90670.1			2500..3404	905
Flavivirus (tick-borne)	LEIV 2247(tick-borne encephalitis group)	Royal Farm virus; Karshi virus	RFV	YP_224133.1			2514..3416	903
Flavivirus (tick-borne)	Macquarie Island	Gadgets Gully virus	GGYV	ABB90669.1			2514..3416	903
Flavivirus (tick-borne)	LB	Powassan virus	POWV	NP_620099.1	RNA-dependent RNA polymerase "methyltransferase component of capping enzyme; non-structural protein NS5"	NP_775524.1	2513..3415	903
Flavivirus (tick-borne)		Deer tick virus [ctb30] ‚Äì isolate CT95	DTV	NP_476520.1	non-structural protein NS5 "RNA-dependent RNA polymerase; methyltransferase component of capping enzyme"	NP_775641.1	2513..3415	903
Flavivirus (tick-borne)	1176	Kyasanur forest disease virus; Alkhumra hemorrhagic fever virus (AHFV)	AHFV	NP_722551.1	RNA-dependent RNA polymerase "methyltransferase component of capping enzyme; non-structural protein NS5"	NP_775478.1	2514..3416	903
Flavivirus (tick-borne)	TP21	Langat virus	LGTV	NP_620108.1	nonstructural protein NS5	NP_740302.1	2512..3414	903
Flavivirus (tick-borne)	Bogoluvovska	Omsk hemorrhagic fever virus	OHFV	NP_878909.1			2512..3414	903
Flavivirus	UNKNOWN-DQ235153	Greek goat encephalitis virus	GGEV	ABB90677.1			2512..3414	903
Flavivirus (tick-borne)		Turkish sheep encephalitis virus	TSEV	ABB90675.1			2512..3414	903
Flavivirus (tick-borne)	Neudoerfl	Tick-borne encephalitis virus	TBEV	NP_043135.1	RNA-dependent RNA polymerase "methyltransferase component of capping enzyme; non-structural protein NS5"	NP_775511.1	2512..3414	903
Flavivirus (tick-borne)	369/T2	Louping ill virus	LIV	NP_044677.1	RNA-dependent RNA polymerase "methyltransferase component of capping enzyme; non-structural protein NS5"	NP_740729.1	2512..3414	903
Flavivirus	UNKNOWN-DQ235152	Spanish sheep encephalitis virus	SSEV	ABB90676.1			2512..3414	903
Flavivirus (NKV)	UgIL-30	Entebbe bat virus	ENTV	YP_950477.1			2507..3411	905
Flavivirus (NKV)	Oita 36	Yokose virus	YOKV	NP_872627.1			2521..3425	905
Flavivirus (mosquito)	17D vaccine	Yellow fever virus	YFV	NP_041726.1	RNA-dependent RNA polymerase "methyltransferase component of capping enzyme; non-structural protein NS5"	NP_776009.1	2507..3411	905
Flavivirus (mosquito)	MK7148	Sepik virus	SEPV	YP_950478.1			2500..3405	906
Flavivirus (mosquito)	SAH177	Wesselsbron virus	WESSV	YP_002922020.1			2500..3405	906
Flavivirus (mosquito)	YMP 48	Edge Hill virus	EHV	ABI54476.1	NS5		2499..3401	902
Flavivirus (mosquito)	DAK AR B490	Bouboui virus	BOUV	ABI54473.1	NS5		2488..3390	902
Flavivirus (mosquito)	P-9-314	Jugra virus	JUGV	ABI54482.1	NS5		2487..3390	903
Flavivirus (mosquito)	Potiskum virus strain IBAN 10069	Saboya virus	POTV	ABI54483.1	NS5		2487..3390	903
Flavivirus (mosquito)	Saboya virus strain Dak AR D4600	Saboya virus strain Dak AR D4600	SABV	ABI54478.1	NS5		2487..3390	903
Flavivirus (mosquito)	SAH 336	Banzi virus	BANV	ABI54472.1	NS5: (2543..2714) AdoMet_MTases "S-adenosylmethionine-dependent methyltransferases (SAM or AdoMet-MTase), class I; AdoMet-MTases are enzymes that use S-adenosyl-L-methionine (SAM or AdoMet) as a substrate for methyltransfer, creating the product S-adenos		2489..3393	904
Flavivirus (mosquito)	UNKNOWN-DQ859065	Uganda S virus	UGSV	ABI54481.1	NS5		2489..3393	904
Flavivirus	Nounane_B3	Nounane virus	NOUV	ACM68470.1			2537..3442	906
Flavivirus		Barkedji virus isolate ArD86177	BARV	ABW74531.1			2513..3418	906
Flavivirus (mosquito)	Deming	Chaoyang virus	CHAV	ACP43327.1			2528..3435	908
Flavivirus	UNKNOWN-FJ606789	Lammi virus	LAMV	ACR56717.1			2527..3434	908
Flavivirus (insect)	rDEN4	Dengue virus 4	DENV4	NP_073286.1	non-structural protein NS5	NP_740325.1	2488..3387	900
Flavivirus (mosquito)	16681	Dengue virus 2	DENV2	NP_056776.2	RNA-dependent RNA polymerase "methyltransferase component of capping enzyme; nonstructural protein NS5"	NP_739590.2	2492..3391	900
Flavivirus (mosquito)	Nauru Island Western Pacific 45AZ5(1)	Dengue virus 1	DENV1	NP_059433.1	nonstructural protein NS5	NP_722465.1	2494..3392	899
Flavivirus (insect)	D3/H/IMTSSA-SRI/2000/1266	Dengue virus 3	DENV3	YP_001621843.1	nonstructural protein NS5	YP_001531176.2	2491..3390	900
Flavivirus (mosquito)	AusMRM 32	Kokobera virus	KOKV	YP_001040007.1			2507..3410	904
Flavivirus (mosquito)	DakAr B209	Bagaza virus	BAGV	YP_002790883.1			2521..3426	906	AdoMet_MTases "S-adenosylmethionine-dependent methyltransferases (SAM or AdoMet-MTase), class I; AdoMet-MTases are enzymes that use S-adenosyl-L-methionine (SAM or AdoMet) as a substrate for methyltransfer, creating the product S-adenosyl-L-homocysteine		2576..2744	168	RT_like "RT_like: Reverse transcriptase (RT, RNA-dependent DNA polymerase)_like family. An RT gene is usually indicative of a mobile element such as a retrotransposon or retrovirus. RTs occur in a variety of mobile elements, including retrotransposons; cl		2954..3265	311
Flavivirus	CJD05	Layer flavivirus CJD05	LYFV	AER25364.2			2520..3425	906
Flavivirus (mosquito)	JS804	Tembusu virus	TEMV	YP_004734464.1			2521..3425	905
Flavivirus (mosquito)	Original	Ilheus virus	ILHV	YP_001040006.1			2520..3424	905
Flavivirus (mosquito)	Rocio virus	Rocio virus	ROCV	AAV34158.1			2522..3425	904
Flavivirus (mosquito)	Kern217	St. Louis encephalitis virus	SLEV	YP_001008348.1			2525..3430	906
Flavivirus (mosquito)	Dak Ar D 5443	Koutango virus	KOUV	ABW76844.1			2529..3433	905
Flavivirus (mosquito)	956	West Nile virus	WNV	NP_041724.2	nonstructural protein NS5 "RNA-dependent RNA polymerase; methyltransferase component of capping enzyme"	NP_776022.1	2526..3430	905
Flavivirus	patent WO02081511_1	Flavivirus sp.	FVSP6	CAD60131.1			2529..3433	905
Flavivirus	patent WO02081741_1	Flavivirus sp.	FVSP7	CAD60138.1			2529..3433	905
Flavivirus (mosquito)	KUNJM	Kunjin virus (strain MRM61C)	KUNV	BAA00176.1	NS5		2529..3433	905
Flavivirus (mosquito)	JaOArS982	Japanese encephalitis virus	JEV	NP_059434.1	RNA-dependent RNA polymerase "methyltransferase component of capping enzyme; non-structural protein NS5"	NP_775674.1	2528..3432	905
Flavivirus (mosquito)	MVE-1-51	Murray Valley encephalitis virus (Alfuy virus)	MVEV	NP_051124.1	NS5 "RNA-dependent RNA polymerase; component of capping enzyme (methyltransferase); nonstructural protein 5"	NP_722539.1	2530..3434	905
Flavivirus (mosquito)	Vienna 2001	Usutu virus	USUV	YP_164264.1	NS5	YP_164818.1	2530..3434	905
Flavivirus (mosquito)	Bussuquara virus	Aroa virus	AROAV	YP_001040004.1			2525..3429	905	AdoMet_MTases "S-adenosylmethionine-dependent methyltransferases (SAM or AdoMet-MTase), class I; AdoMet-MTases are enzymes that use S-adenosyl-L-methionine (SAM or AdoMet) as a substrate for methyltransfer, creating the product S-adenosyl-L-homocysteine		2579..2744	165	Flavi_NS5 "Flavivirus RNA-directed RNA polymerase; pfam00972"		2776..3418	642
Flavivirus (mosquito)	Bussuquara virus strain BeAn 4073	Bussuquara virus strain BeAn 4073	BSQV	AAV34152.1			2525..3429	905
Flavivirus (mosquito)	Iguape virus strain SPAn 71686	Iguape virus	IGUV	AAV34154.1			2513..3416	904
Flavivirus (mosquito)	DakAar D1470	Kedougou virus	KEDV	YP_002790882.1			2509..3408	900
Flavivirus (mosquito)	MR 766	Zika virus	ZIKV	YP_002790881.1			2517..3419	903
Flavivirus (mosquito)	Spondweni virus strain SM-6 V-1	Spondweni virus strain SM-6 V-1	SPOV	ABI54480.1	NS5		2526..3429	903					903	= median length of Flavivirus NS5
Pegivirus	68	GB virus D	GBVD	ADK12629.1	putative NS5A protein		2059..2530	471	putative NS5B		2531..3106	576	1047
Pegivirus	Leary	GB virus A	GBVA	NP_045010.1	putative NS5A protein	NP_803216.1	1942..>2406	456	putative NS5B RNA-dependent RNA polymerase	NP_803217.1	2407..2967	561	1017
Pegivirus	Linnen	GB virus C	GBVC	NP_043570.1	putative NS5A protein "N-terminus has been determined by direct sequencing"	NP_803208.1	1899..>2310	412	putative NS5B RNA-dependent RNA polymerase	NP_803209.1	2311..2873	563	975
Hepacivirus	Bukh	Hepatitis GB virus B	GBVB	NP_056931.1	putative NS5A protein	NP_757360.1	1864..2274	411	putative NS5B RNA-dependent RNA polymerase	NP_757361.1	2275..2864	590	1001
Hepacivirus	UNKNOWN-JF744991	Canine hepacivirus AAK-2011	CHV	AEC45560.1			1948..2354	407			2355..2942	588	995
Hepacivirus	HC-J6CH(2a)	Hepatitis C virus	HCV2	YP_001469630.1			1976..2442	467			2443..3033	591	1058
Hepacivirus	NZL1(3a)	Hepatitis C virus	HCV3	YP_001469631.1	NS5a	YP_001491556.1	1979..2430	452	NS5b	YP_001491557.1	2431..3021	591	1043
Hepacivirus	EUH1480(5a)	Hepatitis C virus	HCV5	YP_001469633.1			1974..2423	450			2424..3014	591	1041
Hepacivirus	Th580(6b)	Hepatitis C virus	HCV6	YP_001469634.1			1978..2428	451			2429..3019	591	1042
Hepacivirus	ED43(4a)	Hepatitis C virus	HCV4	YP_001469632.1			1973..2417	445			2418..3008	591	1036
Hepacivirus	H77(1a)	Hepatitis C virus	HCV1	NP_671491.1	NS5A protein "phosphorylated; associated with interferon sensitivity"	NP_751927.1	1973..2420	448	NS5B RNA-dependent RNA polymerase	NP_751928.1	2421..3011	591	1039	1039	= median length of Hepacivirus/Pegivirus NS5
