# Supplementary material for: Structural models for the design of novel antiviral agents against Greek Goat Encephalitis
Source: PeerJ. 2014 Nov 6;2:e664. doi: 10.7717/peerj.664 (PMC4226726; doi:10.7717/peerj.664)
Supplement: Supplemental Information 7 — .pdb file [file peerj-02-664-s007.zip]

Archive with 1 entries (1 files):
- GGE_NS3_Helicase_Model.pdb
