# Supplementary material for: Structural models for the design of novel antiviral agents against Greek Goat Encephalitis
Source: PeerJ. 2014 Nov 6;2:e664. doi: 10.7717/peerj.664 (PMC4226726; doi:10.7717/peerj.664)
Supplement: Supplemental Information 7 — .pdb file [file peerj-02-664-s007.zip › GGE_NS3_Helicase_Model.pdb]

REMARK  99                                                                      
REMARK  99 MOE v2010.1 (Chemical Computing Group Inc.) Sun Jan 01 14:01:49 2012
HELIX    1   1 LYS p   24  ARG p   27  3               Generated by MOE    4
HELIX    2   2 VAL p   28  ASP p   38  1               Generated by MOE   11
HELIX    3   3 ARG p   50  ALA p   59  1               Generated by MOE   10
HELIX    4   4 HIS p   87  ARG p   94  1               Generated by MOE    8
HELIX    5   5 PRO p  116  LYS p  130  1               Generated by MOE   15
HELIX    6   6 PHE p  173  ASP p  174  5               Generated by MOE    2
HELIX    7   7 TRP p  175  GLU p  178  1               Generated by MOE    4
HELIX    8   8 ILE p  190  GLN p  202  1               Generated by MOE   13
HELIX    9   9 THR p  273  ARG p  280  1               Generated by MOE    8
HELIX   10  10 VAL p  307  ASP p  317  1               Generated by MOE   11
HELIX   11  11 PRO p  332  LYS p  336  1               Generated by MOE    5
HELIX   12  12 GLU p  348  THR p  359  1               Generated by MOE   12
HELIX   13  13 HIS p  360  CYS p  361  3               Generated by MOE    2
HELIX   14  14 PRO p  365  ASN p  374  1               Generated by MOE   10
HELIX   15  15 SER p  382  TRP p  385  1               Generated by MOE    4
HELIX   16  16 GLU p  389  ASN p  391  5               Generated by MOE    3
HELIX   17  17 ALA p  420  PHE p  423  5               Generated by MOE    4
HELIX   18  18 GLY p  426  SER p  437  1               Generated by MOE   12
SHEET    1       ILE p  13  LEU p  16                  Generated by MOE
SHEET    2       THR p  43  ALA p  47                  Generated by MOE
SHEET    3       VAL p  65  PHE p  67                  Generated by MOE
SHEET    4       VAL p  82  CYS p  86                  Generated by MOE
SHEET    5       VAL p 105  MET p 108                  Generated by MOE
SHEET    6       ALA p 135  MET p 139                  Generated by MOE
SHEET    7       ALA p 156  GLU p 161                  Generated by MOE
SHEET    8       THR p 183  PHE p 186                  Generated by MOE
SHEET    9       PHE p 229  THR p 232                  Generated by MOE
SHEET   10       ARG p 246  GLY p 250                  Generated by MOE
SHEET   11       LYS p 255  GLU p 257                  Generated by MOE
SHEET   12       GLU p 264  THR p 266                  Generated by MOE
SHEET   13       THR p 290  SER p 296                  Generated by MOE
SHEET   14       ASP p 394  GLU p 395                  Generated by MOE
SHEET   15       GLU p 399  LEU p 400                  Generated by MOE
SHEET   16       THR p 402  ARG p 404                  Generated by MOE
SHEET   17       GLU p 410  THR p 412                  Generated by MOE
ATOM      1  N   THR p   5      22.097 -19.147  -6.368  1.00  0.00           N1+
ATOM      2  CA  THR p   5      22.831 -18.319  -7.404  1.00  0.00           C  
ATOM      3  C   THR p   5      22.098 -17.011  -7.704  1.00  0.00           C  
ATOM      4  O   THR p   5      22.509 -15.964  -7.201  1.00  0.00           O  
ATOM      5  CB  THR p   5      23.141 -19.140  -8.683  1.00  0.00           C  
ATOM      6  OG1 THR p   5      21.967 -19.777  -9.181  1.00  0.00           O  
ATOM      7  CG2 THR p   5      24.194 -20.240  -8.428  1.00  0.00           C  
ATOM      8  H1  THR p   5      22.716 -19.915  -6.044  1.00  0.00           H  
ATOM      9  H2  THR p   5      21.266 -19.573  -6.832  1.00  0.00           H  
ATOM     10  H3  THR p   5      21.794 -18.583  -5.537  1.00  0.00           H  
ATOM     11  HA  THR p   5      23.772 -18.027  -6.955  1.00  0.00           H  
ATOM     12  HB  THR p   5      23.545 -18.455  -9.468  1.00  0.00           H  
ATOM     13 HG21 THR p   5      23.826 -21.009  -7.716  1.00  0.00           H  
ATOM     14 HG22 THR p   5      25.139 -19.810  -8.032  1.00  0.00           H  
ATOM     15 HG23 THR p   5      24.441 -20.757  -9.381  1.00  0.00           H  
ATOM     16  HG1 THR p   5      22.228 -20.250  -9.983  1.00  0.00           H  
ATOM     17  N   GLY p   6      20.979 -17.030  -8.492  1.00  0.00           N  
ATOM     18  CA  GLY p   6      20.113 -15.874  -8.758  1.00  0.00           C  
ATOM     19  C   GLY p   6      19.286 -15.451  -7.557  1.00  0.00           C  
ATOM     20  O   GLY p   6      18.064 -15.573  -7.556  1.00  0.00           O  
ATOM     21  H   GLY p   6      20.719 -17.885  -8.945  1.00  0.00           H  
ATOM     22  HA2 GLY p   6      20.739 -15.041  -9.053  1.00  0.00           H  
ATOM     23  HA3 GLY p   6      19.423 -16.165  -9.538  1.00  0.00           H  
ATOM     24  N   TRP p   7      19.973 -14.945  -6.503  1.00  0.00           N  
ATOM     25  CA  TRP p   7      19.444 -14.584  -5.193  1.00  0.00           C  
ATOM     26  C   TRP p   7      18.894 -13.153  -5.126  1.00  0.00           C  
ATOM     27  O   TRP p   7      17.715 -12.949  -4.830  1.00  0.00           O  
ATOM     28  CB  TRP p   7      20.508 -14.822  -4.072  1.00  0.00           C  
ATOM     29  CG  TRP p   7      20.999 -16.262  -3.895  1.00  0.00           C  
ATOM     30  CD1 TRP p   7      20.265 -17.417  -3.836  1.00  0.00           C  
ATOM     31  CD2 TRP p   7      22.370 -16.644  -3.658  1.00  0.00           C  
ATOM     32  NE1 TRP p   7      21.082 -18.492  -3.553  1.00  0.00           N  
ATOM     33  CE2 TRP p   7      22.376 -18.036  -3.425  1.00  0.00           C  
ATOM     34  CE3 TRP p   7      23.545 -15.903  -3.605  1.00  0.00           C  
ATOM     35  CZ2 TRP p   7      23.548 -18.712  -3.127  1.00  0.00           C  
ATOM     36  CZ3 TRP p   7      24.730 -16.589  -3.320  1.00  0.00           C  
ATOM     37  CH2 TRP p   7      24.731 -17.968  -3.080  1.00  0.00           C  
ATOM     38  H   TRP p   7      20.972 -14.932  -6.589  1.00  0.00           H  
ATOM     39  HA  TRP p   7      18.610 -15.243  -4.989  1.00  0.00           H  
ATOM     40  HB2 TRP p   7      21.384 -14.162  -4.241  1.00  0.00           H  
ATOM     41  HB3 TRP p   7      20.056 -14.533  -3.097  1.00  0.00           H  
ATOM     42  HD1 TRP p   7      19.189 -17.463  -3.945  1.00  0.00           H  
ATOM     43  HE1 TRP p   7      20.774 -19.322  -3.129  1.00  0.00           H  
ATOM     44  HE3 TRP p   7      23.562 -14.837  -3.771  1.00  0.00           H  
ATOM     45  HZ2 TRP p   7      23.563 -19.771  -2.922  1.00  0.00           H  
ATOM     46  HZ3 TRP p   7      25.662 -16.041  -3.272  1.00  0.00           H  
ATOM     47  HH2 TRP p   7      25.663 -18.464  -2.842  1.00  0.00           H  
ATOM     48  N   MET p   8      19.742 -12.119  -5.391  1.00  0.00           N  
ATOM     49  CA  MET p   8      19.414 -10.704  -5.234  1.00  0.00           C  
ATOM     50  C   MET p   8      18.607 -10.161  -6.428  1.00  0.00           C  
ATOM     51  O   MET p   8      19.123  -9.392  -7.245  1.00  0.00           O  
ATOM     52  CB  MET p   8      20.686  -9.832  -4.956  1.00  0.00           C  
ATOM     53  CG  MET p   8      21.652 -10.310  -3.840  1.00  0.00           C  
ATOM     54  SD  MET p   8      20.899 -10.585  -2.204  1.00  0.00           S  
ATOM     55  CE  MET p   8      22.421 -11.004  -1.302  1.00  0.00           C  
ATOM     56  H   MET p   8      20.678 -12.301  -5.675  1.00  0.00           H  
ATOM     57  HA  MET p   8      18.781 -10.615  -4.358  1.00  0.00           H  
ATOM     58  HB2 MET p   8      20.347  -8.802  -4.702  1.00  0.00           H  
ATOM     59  HB3 MET p   8      21.279  -9.759  -5.895  1.00  0.00           H  
ATOM     60  HG2 MET p   8      22.449  -9.538  -3.751  1.00  0.00           H  
ATOM     61  HG3 MET p   8      22.150 -11.243  -4.180  1.00  0.00           H  
ATOM     62  HE1 MET p   8      22.215 -11.127  -0.216  1.00  0.00           H  
ATOM     63  HE2 MET p   8      23.189 -10.207  -1.408  1.00  0.00           H  
ATOM     64  HE3 MET p   8      22.856 -11.953  -1.678  1.00  0.00           H  
ATOM     65  N   SER p   9      17.309 -10.563  -6.548  1.00  0.00           N  
ATOM     66  CA  SER p   9      16.348 -10.000  -7.498  1.00  0.00           C  
ATOM     67  C   SER p   9      14.935  -9.917  -6.917  1.00  0.00           C  
ATOM     68  O   SER p   9      14.486 -10.770  -6.142  1.00  0.00           O  
ATOM     69  CB  SER p   9      16.311 -10.700  -8.883  1.00  0.00           C  
ATOM     70  OG  SER p   9      15.649  -9.864  -9.836  1.00  0.00           O  
ATOM     71  H   SER p   9      16.964 -11.275  -5.931  1.00  0.00           H  
ATOM     72  HA  SER p   9      16.678  -8.984  -7.679  1.00  0.00           H  
ATOM     73  HB2 SER p   9      15.806 -11.690  -8.807  1.00  0.00           H  
ATOM     74  HB3 SER p   9      17.357 -10.868  -9.228  1.00  0.00           H  
ATOM     75  HG  SER p   9      15.624 -10.351 -10.668  1.00  0.00           H  
ATOM     76  N   LYS p  10      14.215  -8.835  -7.304  1.00  0.00           N  
ATOM     77  CA  LYS p  10      12.963  -8.337  -6.757  1.00  0.00           C  
ATOM     78  C   LYS p  10      11.815  -9.266  -7.143  1.00  0.00           C  
ATOM     79  O   LYS p  10      11.295  -9.190  -8.258  1.00  0.00           O  
ATOM     80  CB  LYS p  10      12.714  -6.878  -7.246  1.00  0.00           C  
ATOM     81  CG  LYS p  10      13.817  -5.884  -6.821  1.00  0.00           C  
ATOM     82  CD  LYS p  10      13.740  -4.514  -7.519  1.00  0.00           C  
ATOM     83  CE  LYS p  10      14.841  -3.575  -7.015  1.00  0.00           C  
ATOM     84  NZ  LYS p  10      14.871  -2.305  -7.762  1.00  0.00           N1+
ATOM     85  H   LYS p  10      14.575  -8.294  -8.062  1.00  0.00           H  
ATOM     86  HA  LYS p  10      13.063  -8.327  -5.683  1.00  0.00           H  
ATOM     87  HB2 LYS p  10      12.647  -6.887  -8.358  1.00  0.00           H  
ATOM     88  HB3 LYS p  10      11.738  -6.518  -6.858  1.00  0.00           H  
ATOM     89  HG2 LYS p  10      13.775  -5.751  -5.716  1.00  0.00           H  
ATOM     90  HG3 LYS p  10      14.819  -6.313  -7.053  1.00  0.00           H  
ATOM     91  HD2 LYS p  10      12.741  -4.062  -7.322  1.00  0.00           H  
ATOM     92  HD3 LYS p  10      13.847  -4.668  -8.616  1.00  0.00           H  
ATOM     93  HE2 LYS p  10      15.847  -4.043  -7.096  1.00  0.00           H  
ATOM     94  HE3 LYS p  10      14.640  -3.341  -5.948  1.00  0.00           H  
ATOM     95  HZ1 LYS p  10      15.383  -2.398  -8.660  1.00  0.00           H  
ATOM     96  HZ2 LYS p  10      15.403  -1.595  -7.140  1.00  0.00           H  
ATOM     97  HZ3 LYS p  10      13.911  -1.948  -7.912  1.00  0.00           H  
ATOM     98  N   GLY p  11      11.425 -10.191  -6.225  1.00  0.00           N  
ATOM     99  CA  GLY p  11      10.753 -11.433  -6.608  1.00  0.00           C  
ATOM    100  C   GLY p  11      11.252 -12.681  -5.899  1.00  0.00           C  
ATOM    101  O   GLY p  11      10.443 -13.556  -5.565  1.00  0.00           O  
ATOM    102  H   GLY p  11      11.715 -10.099  -5.265  1.00  0.00           H  
ATOM    103  HA2 GLY p  11       9.706 -11.310  -6.394  1.00  0.00           H  
ATOM    104  HA3 GLY p  11      10.921 -11.604  -7.664  1.00  0.00           H  
ATOM    105  N   GLN p  12      12.591 -12.817  -5.671  1.00  0.00           N  
ATOM    106  CA  GLN p  12      13.220 -14.022  -5.145  1.00  0.00           C  
ATOM    107  C   GLN p  12      13.056 -14.164  -3.629  1.00  0.00           C  
ATOM    108  O   GLN p  12      13.306 -13.242  -2.844  1.00  0.00           O  
ATOM    109  CB  GLN p  12      14.721 -14.147  -5.541  1.00  0.00           C  
ATOM    110  CG  GLN p  12      15.447 -15.472  -5.151  1.00  0.00           C  
ATOM    111  CD  GLN p  12      14.863 -16.722  -5.826  1.00  0.00           C  
ATOM    112  OE1 GLN p  12      14.880 -16.869  -7.050  1.00  0.00           O  
ATOM    113  NE2 GLN p  12      14.328 -17.683  -5.025  1.00  0.00           N  
ATOM    114  H   GLN p  12      13.228 -12.062  -5.888  1.00  0.00           H  
ATOM    115  HA  GLN p  12      12.712 -14.849  -5.625  1.00  0.00           H  
ATOM    116  HB2 GLN p  12      14.806 -14.029  -6.646  1.00  0.00           H  
ATOM    117  HB3 GLN p  12      15.274 -13.297  -5.082  1.00  0.00           H  
ATOM    118  HG2 GLN p  12      15.476 -15.599  -4.051  1.00  0.00           H  
ATOM    119  HG3 GLN p  12      16.499 -15.388  -5.500  1.00  0.00           H  
ATOM    120 HE21 GLN p  12      13.973 -18.495  -5.482  1.00  0.00           H  
ATOM    121 HE22 GLN p  12      14.332 -17.614  -4.021  1.00  0.00           H  
ATOM    122  N   ILE p  13      12.628 -15.384  -3.214  1.00  0.00           N  
ATOM    123  CA  ILE p  13      12.578 -15.872  -1.840  1.00  0.00           C  
ATOM    124  C   ILE p  13      13.761 -16.832  -1.655  1.00  0.00           C  
ATOM    125  O   ILE p  13      13.796 -17.937  -2.212  1.00  0.00           O  
ATOM    126  CB  ILE p  13      11.206 -16.481  -1.431  1.00  0.00           C  
ATOM    127  CG1 ILE p  13      10.683 -17.597  -2.404  1.00  0.00           C  
ATOM    128  CG2 ILE p  13      10.193 -15.313  -1.243  1.00  0.00           C  
ATOM    129  CD1 ILE p  13       9.414 -18.345  -1.960  1.00  0.00           C  
ATOM    130  H   ILE p  13      12.373 -16.075  -3.887  1.00  0.00           H  
ATOM    131  HA  ILE p  13      12.761 -15.028  -1.188  1.00  0.00           H  
ATOM    132  HB  ILE p  13      11.336 -16.956  -0.430  1.00  0.00           H  
ATOM    133 HG12 ILE p  13      10.496 -17.154  -3.407  1.00  0.00           H  
ATOM    134 HG13 ILE p  13      11.476 -18.367  -2.529  1.00  0.00           H  
ATOM    135 HG21 ILE p  13      10.084 -14.735  -2.183  1.00  0.00           H  
ATOM    136 HG22 ILE p  13      10.525 -14.617  -0.445  1.00  0.00           H  
ATOM    137 HG23 ILE p  13       9.198 -15.706  -0.957  1.00  0.00           H  
ATOM    138 HD11 ILE p  13       8.530 -17.675  -1.982  1.00  0.00           H  
ATOM    139 HD12 ILE p  13       9.534 -18.747  -0.931  1.00  0.00           H  
ATOM    140 HD13 ILE p  13       9.214 -19.200  -2.642  1.00  0.00           H  
ATOM    141  N   THR p  14      14.802 -16.389  -0.896  1.00  0.00           N  
ATOM    142  CA  THR p  14      16.034 -17.142  -0.645  1.00  0.00           C  
ATOM    143  C   THR p  14      15.949 -17.752   0.750  1.00  0.00           C  
ATOM    144  O   THR p  14      15.936 -17.038   1.763  1.00  0.00           O  
ATOM    145  CB  THR p  14      17.359 -16.355  -0.782  1.00  0.00           C  
ATOM    146  OG1 THR p  14      17.376 -15.554  -1.957  1.00  0.00           O  
ATOM    147  CG2 THR p  14      18.583 -17.297  -0.850  1.00  0.00           C  
ATOM    148  H   THR p  14      14.798 -15.466  -0.481  1.00  0.00           H  
ATOM    149  HA  THR p  14      16.077 -17.934  -1.383  1.00  0.00           H  
ATOM    150  HB  THR p  14      17.486 -15.677   0.087  1.00  0.00           H  
ATOM    151 HG21 THR p  14      18.498 -17.983  -1.718  1.00  0.00           H  
ATOM    152 HG22 THR p  14      18.668 -17.907   0.074  1.00  0.00           H  
ATOM    153 HG23 THR p  14      19.514 -16.701  -0.964  1.00  0.00           H  
ATOM    154  HG1 THR p  14      16.860 -14.766  -1.734  1.00  0.00           H  
ATOM    155  N   VAL p  15      15.906 -19.109   0.806  1.00  0.00           N  
ATOM    156  CA  VAL p  15      16.082 -19.909   2.016  1.00  0.00           C  
ATOM    157  C   VAL p  15      17.571 -20.291   2.052  1.00  0.00           C  
ATOM    158  O   VAL p  15      18.023 -21.164   1.301  1.00  0.00           O  
ATOM    159  CB  VAL p  15      15.149 -21.154   2.117  1.00  0.00           C  
ATOM    160  CG1 VAL p  15      15.365 -21.916   3.457  1.00  0.00           C  
ATOM    161  CG2 VAL p  15      13.653 -20.762   1.960  1.00  0.00           C  
ATOM    162  H   VAL p  15      15.811 -19.642  -0.032  1.00  0.00           H  
ATOM    163  HA  VAL p  15      15.868 -19.277   2.870  1.00  0.00           H  
ATOM    164  HB  VAL p  15      15.402 -21.852   1.286  1.00  0.00           H  
ATOM    165 HG11 VAL p  15      15.144 -21.256   4.324  1.00  0.00           H  
ATOM    166 HG12 VAL p  15      16.409 -22.281   3.549  1.00  0.00           H  
ATOM    167 HG13 VAL p  15      14.694 -22.800   3.507  1.00  0.00           H  
ATOM    168 HG21 VAL p  15      13.334 -20.072   2.772  1.00  0.00           H  
ATOM    169 HG22 VAL p  15      13.012 -21.668   2.002  1.00  0.00           H  
ATOM    170 HG23 VAL p  15      13.471 -20.265   0.983  1.00  0.00           H  
ATOM    171  N   LEU p  16      18.356 -19.617   2.939  1.00  0.00           N  
ATOM    172  CA  LEU p  16      19.702 -20.017   3.332  1.00  0.00           C  
ATOM    173  C   LEU p  16      19.587 -20.654   4.712  1.00  0.00           C  
ATOM    174  O   LEU p  16      19.222 -19.992   5.693  1.00  0.00           O  
ATOM    175  CB  LEU p  16      20.744 -18.846   3.379  1.00  0.00           C  
ATOM    176  CG  LEU p  16      21.127 -18.181   2.020  1.00  0.00           C  
ATOM    177  CD1 LEU p  16      22.050 -16.961   2.243  1.00  0.00           C  
ATOM    178  CD2 LEU p  16      21.756 -19.164   1.001  1.00  0.00           C  
ATOM    179  H   LEU p  16      17.998 -18.826   3.459  1.00  0.00           H  
ATOM    180  HA  LEU p  16      20.060 -20.765   2.638  1.00  0.00           H  
ATOM    181  HB2 LEU p  16      20.337 -18.061   4.054  1.00  0.00           H  
ATOM    182  HB3 LEU p  16      21.680 -19.233   3.841  1.00  0.00           H  
ATOM    183  HG  LEU p  16      20.185 -17.791   1.568  1.00  0.00           H  
ATOM    184 HD11 LEU p  16      23.010 -17.277   2.705  1.00  0.00           H  
ATOM    185 HD12 LEU p  16      21.566 -16.223   2.915  1.00  0.00           H  
ATOM    186 HD13 LEU p  16      22.271 -16.454   1.281  1.00  0.00           H  
ATOM    187 HD21 LEU p  16      22.691 -19.607   1.411  1.00  0.00           H  
ATOM    188 HD22 LEU p  16      21.995 -18.639   0.051  1.00  0.00           H  
ATOM    189 HD23 LEU p  16      21.049 -19.988   0.764  1.00  0.00           H  
ATOM    190  N   ASP p  17      19.900 -21.974   4.822  1.00  0.00           N  
ATOM    191  CA  ASP p  17      19.880 -22.714   6.076  1.00  0.00           C  
ATOM    192  C   ASP p  17      21.067 -22.288   6.951  1.00  0.00           C  
ATOM    193  O   ASP p  17      20.904 -21.597   7.964  1.00  0.00           O  
ATOM    194  CB  ASP p  17      19.738 -24.265   5.867  1.00  0.00           C  
ATOM    195  CG  ASP p  17      20.816 -24.965   5.030  1.00  0.00           C  
ATOM    196  OD1 ASP p  17      21.699 -24.274   4.448  1.00  0.00           O  
ATOM    197  OD2 ASP p  17      20.746 -26.218   4.981  1.00  0.00           O1-
ATOM    198  H   ASP p  17      20.242 -22.514   4.050  1.00  0.00           H  
ATOM    199  HA  ASP p  17      18.992 -22.408   6.596  1.00  0.00           H  
ATOM    200  HB2 ASP p  17      18.764 -24.469   5.375  1.00  0.00           H  
ATOM    201  HB3 ASP p  17      19.718 -24.764   6.859  1.00  0.00           H  
ATOM    202  N   MET p  18      21.421 -21.239   7.467  1.00  0.00           N  
ATOM    203  CA  MET p  18      22.741 -21.108   8.049  1.00  0.00           C  
ATOM    204  C   MET p  18      22.763 -21.116   9.581  1.00  0.00           C  
ATOM    205  O   MET p  18      22.208 -20.246  10.272  1.00  0.00           O  
ATOM    206  CB  MET p  18      23.606 -19.944   7.463  1.00  0.00           C  
ATOM    207  CG  MET p  18      24.098 -20.128   6.003  1.00  0.00           C  
ATOM    208  SD  MET p  18      25.041 -21.654   5.621  1.00  0.00           S  
ATOM    209  CE  MET p  18      26.327 -21.632   6.908  1.00  0.00           C  
ATOM    210  H   MET p  18      21.268 -22.057   6.867  1.00  0.00           H  
ATOM    211  HA  MET p  18      23.232 -22.018   7.731  1.00  0.00           H  
ATOM    212  HB2 MET p  18      24.506 -19.795   8.099  1.00  0.00           H  
ATOM    213  HB3 MET p  18      23.005 -19.011   7.506  1.00  0.00           H  
ATOM    214  HG2 MET p  18      24.722 -19.244   5.746  1.00  0.00           H  
ATOM    215  HG3 MET p  18      23.206 -20.087   5.338  1.00  0.00           H  
ATOM    216  HE1 MET p  18      27.034 -22.478   6.763  1.00  0.00           H  
ATOM    217  HE2 MET p  18      25.878 -21.736   7.919  1.00  0.00           H  
ATOM    218  HE3 MET p  18      26.909 -20.686   6.876  1.00  0.00           H  
ATOM    219  N   HIS p  19      24.710 -23.950   8.664  1.00  0.00           N  
ATOM    220  CA  HIS p  19      25.215 -24.569   9.877  1.00  0.00           C  
ATOM    221  C   HIS p  19      25.497 -23.566  11.019  1.00  0.00           C  
ATOM    222  O   HIS p  19      26.393 -22.722  10.849  1.00  0.00           O  
ATOM    223  CB  HIS p  19      26.480 -25.425   9.567  1.00  0.00           C  
ATOM    224  CG  HIS p  19      26.212 -26.560   8.609  1.00  0.00           C  
ATOM    225  ND1 HIS p  19      25.833 -26.314   7.295  1.00  0.00           N  
ATOM    226  CD2 HIS p  19      26.137 -27.889   8.878  1.00  0.00           C  
ATOM    227  CE1 HIS p  19      25.525 -27.505   6.806  1.00  0.00           C  
ATOM    228  NE2 HIS p  19      25.687 -28.487   7.723  1.00  0.00           N  
ATOM    229  H   HIS p  19      25.115 -24.387   7.851  1.00  0.00           H  
ATOM    230  HA  HIS p  19      24.454 -25.271  10.188  1.00  0.00           H  
ATOM    231  HB2 HIS p  19      26.865 -25.879  10.505  1.00  0.00           H  
ATOM    232  HB3 HIS p  19      27.282 -24.787   9.141  1.00  0.00           H  
ATOM    233  HD2 HIS p  19      26.318 -28.429   9.797  1.00  0.00           H  
ATOM    234  HE2 HIS p  19      25.322 -29.453   7.674  1.00  0.00           H  
ATOM    235  HE1 HIS p  19      25.142 -27.690   5.802  1.00  0.00           H  
ATOM    236  N   PRO p  20      24.787 -23.601  12.190  1.00  0.00           N  
ATOM    237  CA  PRO p  20      25.066 -22.741  13.349  1.00  0.00           C  
ATOM    238  C   PRO p  20      26.537 -22.777  13.776  1.00  0.00           C  
ATOM    239  O   PRO p  20      27.107 -23.864  13.876  1.00  0.00           O  
ATOM    240  CB  PRO p  20      24.127 -23.286  14.443  1.00  0.00           C  
ATOM    241  CG  PRO p  20      22.911 -23.822  13.684  1.00  0.00           C  
ATOM    242  CD  PRO p  20      23.527 -24.348  12.387  1.00  0.00           C  
ATOM    243  HA  PRO p  20      24.816 -21.729  13.055  1.00  0.00           H  
ATOM    244  HB2 PRO p  20      24.610 -24.126  14.994  1.00  0.00           H  
ATOM    245  HB3 PRO p  20      23.843 -22.497  15.158  1.00  0.00           H  
ATOM    246  HG2 PRO p  20      22.209 -22.987  13.460  1.00  0.00           H  
ATOM    247  HG3 PRO p  20      22.375 -24.614  14.246  1.00  0.00           H  
ATOM    248  HD2 PRO p  20      22.834 -24.198  11.528  1.00  0.00           H  
ATOM    249  HD3 PRO p  20      23.777 -25.427  12.480  1.00  0.00           H  
ATOM    250  N   GLY p  21      27.171 -21.597  14.007  1.00  0.00           N  
ATOM    251  CA  GLY p  21      28.604 -21.493  14.282  1.00  0.00           C  
ATOM    252  C   GLY p  21      29.518 -21.323  13.084  1.00  0.00           C  
ATOM    253  O   GLY p  21      30.624 -20.815  13.260  1.00  0.00           O  
ATOM    254  H   GLY p  21      26.668 -20.740  13.951  1.00  0.00           H  
ATOM    255  HA2 GLY p  21      28.742 -20.626  14.913  1.00  0.00           H  
ATOM    256  HA3 GLY p  21      28.917 -22.397  14.773  1.00  0.00           H  
ATOM    257  N   SER p  22      29.096 -21.715  11.843  1.00  0.00           N  
ATOM    258  CA  SER p  22      29.852 -21.524  10.595  1.00  0.00           C  
ATOM    259  C   SER p  22      30.151 -20.044  10.282  1.00  0.00           C  
ATOM    260  O   SER p  22      31.200 -19.730   9.711  1.00  0.00           O  
ATOM    261  CB  SER p  22      29.171 -22.219   9.381  1.00  0.00           C  
ATOM    262  OG  SER p  22      30.013 -22.201   8.228  1.00  0.00           O  
ATOM    263  H   SER p  22      28.179 -22.115  11.748  1.00  0.00           H  
ATOM    264  HA  SER p  22      30.808 -22.010  10.744  1.00  0.00           H  
ATOM    265  HB2 SER p  22      28.198 -21.731   9.149  1.00  0.00           H  
ATOM    266  HB3 SER p  22      28.967 -23.282   9.647  1.00  0.00           H  
ATOM    267  HG  SER p  22      29.610 -22.786   7.573  1.00  0.00           H  
ATOM    268  N   GLY p  23      29.239 -19.111  10.666  1.00  0.00           N  
ATOM    269  CA  GLY p  23      29.403 -17.665  10.619  1.00  0.00           C  
ATOM    270  C   GLY p  23      28.460 -16.950   9.684  1.00  0.00           C  
ATOM    271  O   GLY p  23      28.916 -16.177   8.847  1.00  0.00           O  
ATOM    272  H   GLY p  23      28.420 -19.454  11.117  1.00  0.00           H  
ATOM    273  HA2 GLY p  23      29.216 -17.294  11.616  1.00  0.00           H  
ATOM    274  HA3 GLY p  23      30.410 -17.443  10.294  1.00  0.00           H  
ATOM    275  N   LYS p  24      27.124 -17.147   9.822  1.00  0.00           N  
ATOM    276  CA  LYS p  24      26.074 -16.399   9.126  1.00  0.00           C  
ATOM    277  C   LYS p  24      26.117 -14.898   9.454  1.00  0.00           C  
ATOM    278  O   LYS p  24      26.410 -14.095   8.568  1.00  0.00           O  
ATOM    279  CB  LYS p  24      24.667 -17.050   9.283  1.00  0.00           C  
ATOM    280  CG  LYS p  24      24.138 -17.218  10.723  1.00  0.00           C  
ATOM    281  CD  LYS p  24      22.902 -18.132  10.847  1.00  0.00           C  
ATOM    282  CE  LYS p  24      23.115 -19.585  10.406  1.00  0.00           C  
ATOM    283  NZ  LYS p  24      21.922 -20.423  10.655  1.00  0.00           N1+
ATOM    284  H   LYS p  24      26.793 -17.834  10.458  1.00  0.00           H  
ATOM    285  HA  LYS p  24      26.309 -16.479   8.076  1.00  0.00           H  
ATOM    286  HB2 LYS p  24      23.923 -16.462   8.700  1.00  0.00           H  
ATOM    287  HB3 LYS p  24      24.733 -18.049   8.798  1.00  0.00           H  
ATOM    288  HG2 LYS p  24      24.932 -17.621  11.388  1.00  0.00           H  
ATOM    289  HG3 LYS p  24      23.843 -16.216  11.118  1.00  0.00           H  
ATOM    290  HD2 LYS p  24      22.056 -17.671  10.286  1.00  0.00           H  
ATOM    291  HD3 LYS p  24      22.647 -18.128  11.927  1.00  0.00           H  
ATOM    292  HE2 LYS p  24      23.963 -20.035  10.967  1.00  0.00           H  
ATOM    293  HE3 LYS p  24      23.339 -19.637   9.322  1.00  0.00           H  
ATOM    294  HZ1 LYS p  24      21.656 -20.381  11.698  1.00  0.00           H  
ATOM    295  HZ2 LYS p  24      22.195 -21.401  10.362  1.00  0.00           H  
ATOM    296  HZ3 LYS p  24      21.126 -20.129  10.053  1.00  0.00           H  
ATOM    297  N   THR p  25      25.881 -14.509  10.735  1.00  0.00           N  
ATOM    298  CA  THR p  25      26.016 -13.172  11.330  1.00  0.00           C  
ATOM    299  C   THR p  25      27.411 -12.539  11.126  1.00  0.00           C  
ATOM    300  O   THR p  25      27.513 -11.344  10.850  1.00  0.00           O  
ATOM    301  CB  THR p  25      25.682 -13.171  12.848  1.00  0.00           C  
ATOM    302  OG1 THR p  25      24.644 -14.093  13.180  1.00  0.00           O  
ATOM    303  CG2 THR p  25      25.256 -11.783  13.374  1.00  0.00           C  
ATOM    304  H   THR p  25      25.555 -15.176  11.405  1.00  0.00           H  
ATOM    305  HA  THR p  25      25.294 -12.548  10.818  1.00  0.00           H  
ATOM    306  HB  THR p  25      26.579 -13.505  13.421  1.00  0.00           H  
ATOM    307 HG21 THR p  25      24.328 -11.443  12.864  1.00  0.00           H  
ATOM    308 HG22 THR p  25      26.052 -11.026  13.210  1.00  0.00           H  
ATOM    309 HG23 THR p  25      25.050 -11.836  14.464  1.00  0.00           H  
ATOM    310  HG1 THR p  25      23.800 -13.769  12.728  1.00  0.00           H  
ATOM    311  N   HIS p  26      28.504 -13.348  11.276  1.00  0.00           N  
ATOM    312  CA  HIS p  26      29.903 -12.932  11.362  1.00  0.00           C  
ATOM    313  C   HIS p  26      30.734 -13.006  10.074  1.00  0.00           C  
ATOM    314  O   HIS p  26      31.499 -12.077   9.816  1.00  0.00           O  
ATOM    315  CB  HIS p  26      30.632 -13.669  12.525  1.00  0.00           C  
ATOM    316  CG  HIS p  26      30.110 -13.247  13.878  1.00  0.00           C  
ATOM    317  ND1 HIS p  26      30.421 -11.973  14.314  1.00  0.00           N  
ATOM    318  CD2 HIS p  26      29.264 -13.855  14.758  1.00  0.00           C  
ATOM    319  CE1 HIS p  26      29.760 -11.829  15.444  1.00  0.00           C  
ATOM    320  NE2 HIS p  26      29.044 -12.936  15.763  1.00  0.00           N  
ATOM    321  H   HIS p  26      28.336 -14.315  11.423  1.00  0.00           H  
ATOM    322  HA  HIS p  26      29.897 -11.883  11.635  1.00  0.00           H  
ATOM    323  HB2 HIS p  26      31.715 -13.420  12.513  1.00  0.00           H  
ATOM    324  HB3 HIS p  26      30.531 -14.768  12.418  1.00  0.00           H  
ATOM    325  HD2 HIS p  26      28.807 -14.833  14.719  1.00  0.00           H  
ATOM    326  HE2 HIS p  26      28.456 -13.038  16.603  1.00  0.00           H  
ATOM    327  HE1 HIS p  26      29.762 -10.921  16.049  1.00  0.00           H  
ATOM    328  N   ARG p  27      30.629 -14.083   9.237  1.00  0.00           N  
ATOM    329  CA  ARG p  27      31.371 -14.264   7.983  1.00  0.00           C  
ATOM    330  C   ARG p  27      30.509 -13.951   6.756  1.00  0.00           C  
ATOM    331  O   ARG p  27      30.872 -13.084   5.959  1.00  0.00           O  
ATOM    332  CB  ARG p  27      32.003 -15.684   7.807  1.00  0.00           C  
ATOM    333  CG  ARG p  27      33.013 -16.118   8.897  1.00  0.00           C  
ATOM    334  CD  ARG p  27      33.929 -17.293   8.496  1.00  0.00           C  
ATOM    335  NE  ARG p  27      33.102 -18.539   8.272  1.00  0.00           N  
ATOM    336  CZ  ARG p  27      33.224 -19.433   7.267  1.00  0.00           C  
ATOM    337  NH1 ARG p  27      34.124 -19.317   6.284  1.00  0.00           N  
ATOM    338  NH2 ARG p  27      32.404 -20.498   7.265  1.00  0.00           N1+
ATOM    339  H   ARG p  27      29.969 -14.817   9.421  1.00  0.00           H  
ATOM    340  HA  ARG p  27      32.186 -13.551   7.978  1.00  0.00           H  
ATOM    341  HB2 ARG p  27      31.202 -16.452   7.741  1.00  0.00           H  
ATOM    342  HB3 ARG p  27      32.542 -15.683   6.830  1.00  0.00           H  
ATOM    343  HG2 ARG p  27      32.469 -16.367   9.834  1.00  0.00           H  
ATOM    344  HG3 ARG p  27      33.685 -15.257   9.123  1.00  0.00           H  
ATOM    345  HD2 ARG p  27      34.661 -17.502   9.310  1.00  0.00           H  
ATOM    346  HD3 ARG p  27      34.489 -17.017   7.574  1.00  0.00           H  
ATOM    347  HE  ARG p  27      32.393 -18.799   8.955  1.00  0.00           H  
ATOM    348 HH11 ARG p  27      34.192 -20.027   5.592  1.00  0.00           H  
ATOM    349 HH12 ARG p  27      34.747 -18.546   6.295  1.00  0.00           H  
ATOM    350 HH21 ARG p  27      31.743 -20.596   8.022  1.00  0.00           H  
ATOM    351 HH22 ARG p  27      32.512 -21.218   6.592  1.00  0.00           H  
ATOM    352  N   VAL p  28      29.354 -14.655   6.578  1.00  0.00           N  
ATOM    353  CA  VAL p  28      28.449 -14.601   5.420  1.00  0.00           C  
ATOM    354  C   VAL p  28      27.812 -13.199   5.280  1.00  0.00           C  
ATOM    355  O   VAL p  28      27.986 -12.550   4.241  1.00  0.00           O  
ATOM    356  CB  VAL p  28      27.396 -15.753   5.396  1.00  0.00           C  
ATOM    357  CG1 VAL p  28      26.571 -15.752   4.083  1.00  0.00           C  
ATOM    358  CG2 VAL p  28      28.033 -17.160   5.597  1.00  0.00           C  
ATOM    359  H   VAL p  28      29.088 -15.303   7.303  1.00  0.00           H  
ATOM    360  HA  VAL p  28      29.083 -14.733   4.552  1.00  0.00           H  
ATOM    361  HB  VAL p  28      26.682 -15.578   6.231  1.00  0.00           H  
ATOM    362 HG11 VAL p  28      27.226 -15.842   3.190  1.00  0.00           H  
ATOM    363 HG12 VAL p  28      25.987 -14.816   4.003  1.00  0.00           H  
ATOM    364 HG13 VAL p  28      25.844 -16.593   4.075  1.00  0.00           H  
ATOM    365 HG21 VAL p  28      28.761 -17.384   4.787  1.00  0.00           H  
ATOM    366 HG22 VAL p  28      27.246 -17.944   5.582  1.00  0.00           H  
ATOM    367 HG23 VAL p  28      28.560 -17.235   6.569  1.00  0.00           H  
ATOM    368  N   LEU p  29      27.082 -12.701   6.322  1.00  0.00           N  
ATOM    369  CA  LEU p  29      26.440 -11.393   6.402  1.00  0.00           C  
ATOM    370  C   LEU p  29      27.349 -10.201   6.019  1.00  0.00           C  
ATOM    371  O   LEU p  29      26.908  -9.504   5.096  1.00  0.00           O  
ATOM    372  CB  LEU p  29      25.743 -11.196   7.783  1.00  0.00           C  
ATOM    373  CG  LEU p  29      24.958  -9.873   8.022  1.00  0.00           C  
ATOM    374  CD1 LEU p  29      23.666  -9.789   7.180  1.00  0.00           C  
ATOM    375  CD2 LEU p  29      24.682  -9.666   9.524  1.00  0.00           C  
ATOM    376  H   LEU p  29      26.941 -13.266   7.150  1.00  0.00           H  
ATOM    377  HA  LEU p  29      25.652 -11.427   5.660  1.00  0.00           H  
ATOM    378  HB2 LEU p  29      25.044 -12.045   7.937  1.00  0.00           H  
ATOM    379  HB3 LEU p  29      26.503 -11.304   8.579  1.00  0.00           H  
ATOM    380  HG  LEU p  29      25.611  -9.021   7.718  1.00  0.00           H  
ATOM    381 HD11 LEU p  29      22.996 -10.643   7.405  1.00  0.00           H  
ATOM    382 HD12 LEU p  29      23.905  -9.807   6.096  1.00  0.00           H  
ATOM    383 HD13 LEU p  29      23.109  -8.855   7.400  1.00  0.00           H  
ATOM    384 HD21 LEU p  29      24.084 -10.510   9.931  1.00  0.00           H  
ATOM    385 HD22 LEU p  29      24.125  -8.720   9.693  1.00  0.00           H  
ATOM    386 HD23 LEU p  29      25.635  -9.613  10.093  1.00  0.00           H  
ATOM    387  N   PRO p  30      28.560  -9.873   6.583  1.00  0.00           N  
ATOM    388  CA  PRO p  30      29.374  -8.723   6.143  1.00  0.00           C  
ATOM    389  C   PRO p  30      29.782  -8.732   4.667  1.00  0.00           C  
ATOM    390  O   PRO p  30      29.910  -7.636   4.102  1.00  0.00           O  
ATOM    391  CB  PRO p  30      30.604  -8.720   7.078  1.00  0.00           C  
ATOM    392  CG  PRO p  30      30.130  -9.446   8.338  1.00  0.00           C  
ATOM    393  CD  PRO p  30      29.136 -10.478   7.797  1.00  0.00           C  
ATOM    394  HA  PRO p  30      28.749  -7.851   6.281  1.00  0.00           H  
ATOM    395  HB2 PRO p  30      31.448  -9.294   6.627  1.00  0.00           H  
ATOM    396  HB3 PRO p  30      30.943  -7.693   7.314  1.00  0.00           H  
ATOM    397  HG2 PRO p  30      29.597  -8.747   9.019  1.00  0.00           H  
ATOM    398  HG3 PRO p  30      30.971  -9.907   8.892  1.00  0.00           H  
ATOM    399  HD2 PRO p  30      28.371 -10.688   8.569  1.00  0.00           H  
ATOM    400  HD3 PRO p  30      29.654 -11.419   7.518  1.00  0.00           H  
ATOM    401  N   GLU p  31      29.994  -9.920   4.032  1.00  0.00           N  
ATOM    402  CA  GLU p  31      30.237 -10.045   2.601  1.00  0.00           C  
ATOM    403  C   GLU p  31      28.952 -10.015   1.771  1.00  0.00           C  
ATOM    404  O   GLU p  31      28.968  -9.347   0.736  1.00  0.00           O  
ATOM    405  CB  GLU p  31      31.223 -11.182   2.201  1.00  0.00           C  
ATOM    406  CG  GLU p  31      32.683 -10.990   2.723  1.00  0.00           C  
ATOM    407  CD  GLU p  31      33.308  -9.639   2.356  1.00  0.00           C  
ATOM    408  OE1 GLU p  31      33.642  -9.422   1.158  1.00  0.00           O  
ATOM    409  OE2 GLU p  31      33.448  -8.785   3.277  1.00  0.00           O1-
ATOM    410  H   GLU p  31      29.943 -10.782   4.539  1.00  0.00           H  
ATOM    411  HA  GLU p  31      30.752  -9.140   2.311  1.00  0.00           H  
ATOM    412  HB2 GLU p  31      30.830 -12.157   2.560  1.00  0.00           H  
ATOM    413  HB3 GLU p  31      31.281 -11.229   1.089  1.00  0.00           H  
ATOM    414  HG2 GLU p  31      33.336 -11.790   2.318  1.00  0.00           H  
ATOM    415  HG3 GLU p  31      32.684 -11.072   3.831  1.00  0.00           H  
ATOM    416  N   LEU p  32      27.813 -10.666   2.180  1.00  0.00           N  
ATOM    417  CA  LEU p  32      26.471 -10.421   1.612  1.00  0.00           C  
ATOM    418  C   LEU p  32      26.060  -8.937   1.620  1.00  0.00           C  
ATOM    419  O   LEU p  32      25.627  -8.421   0.582  1.00  0.00           O  
ATOM    420  CB  LEU p  32      25.310 -11.238   2.270  1.00  0.00           C  
ATOM    421  CG  LEU p  32      25.279 -12.779   2.046  1.00  0.00           C  
ATOM    422  CD1 LEU p  32      24.071 -13.394   2.794  1.00  0.00           C  
ATOM    423  CD2 LEU p  32      25.268 -13.206   0.560  1.00  0.00           C  
ATOM    424  H   LEU p  32      27.848 -11.315   2.955  1.00  0.00           H  
ATOM    425  HA  LEU p  32      26.533 -10.703   0.570  1.00  0.00           H  
ATOM    426  HB2 LEU p  32      25.325 -11.037   3.364  1.00  0.00           H  
ATOM    427  HB3 LEU p  32      24.341 -10.844   1.880  1.00  0.00           H  
ATOM    428  HG  LEU p  32      26.209 -13.200   2.494  1.00  0.00           H  
ATOM    429 HD11 LEU p  32      23.118 -12.971   2.415  1.00  0.00           H  
ATOM    430 HD12 LEU p  32      24.140 -13.174   3.880  1.00  0.00           H  
ATOM    431 HD13 LEU p  32      24.042 -14.497   2.667  1.00  0.00           H  
ATOM    432 HD21 LEU p  32      24.392 -12.770   0.036  1.00  0.00           H  
ATOM    433 HD22 LEU p  32      25.215 -14.312   0.472  1.00  0.00           H  
ATOM    434 HD23 LEU p  32      26.194 -12.871   0.048  1.00  0.00           H  
ATOM    435  N   ILE p  33      26.199  -8.220   2.780  1.00  0.00           N  
ATOM    436  CA  ILE p  33      26.012  -6.769   2.908  1.00  0.00           C  
ATOM    437  C   ILE p  33      26.936  -6.024   1.938  1.00  0.00           C  
ATOM    438  O   ILE p  33      26.411  -5.267   1.115  1.00  0.00           O  
ATOM    439  CB  ILE p  33      26.033  -6.224   4.369  1.00  0.00           C  
ATOM    440  CG1 ILE p  33      24.795  -6.766   5.159  1.00  0.00           C  
ATOM    441  CG2 ILE p  33      26.083  -4.661   4.422  1.00  0.00           C  
ATOM    442  CD1 ILE p  33      24.748  -6.415   6.652  1.00  0.00           C  
ATOM    443  H   ILE p  33      26.501  -8.702   3.617  1.00  0.00           H  
ATOM    444  HA  ILE p  33      25.012  -6.581   2.535  1.00  0.00           H  
ATOM    445  HB  ILE p  33      26.955  -6.606   4.863  1.00  0.00           H  
ATOM    446 HG12 ILE p  33      23.867  -6.381   4.679  1.00  0.00           H  
ATOM    447 HG13 ILE p  33      24.768  -7.875   5.072  1.00  0.00           H  
ATOM    448 HG21 ILE p  33      25.202  -4.225   3.905  1.00  0.00           H  
ATOM    449 HG22 ILE p  33      27.005  -4.267   3.947  1.00  0.00           H  
ATOM    450 HG23 ILE p  33      26.085  -4.303   5.471  1.00  0.00           H  
ATOM    451 HD11 ILE p  33      24.706  -5.317   6.812  1.00  0.00           H  
ATOM    452 HD12 ILE p  33      25.641  -6.816   7.166  1.00  0.00           H  
ATOM    453 HD13 ILE p  33      23.848  -6.856   7.127  1.00  0.00           H  
ATOM    454  N   ARG p  34      28.301  -6.217   1.974  1.00  0.00           N  
ATOM    455  CA  ARG p  34      29.180  -5.563   0.993  1.00  0.00           C  
ATOM    456  C   ARG p  34      28.813  -5.887  -0.458  1.00  0.00           C  
ATOM    457  O   ARG p  34      28.742  -4.954  -1.243  1.00  0.00           O  
ATOM    458  CB  ARG p  34      30.721  -5.639   1.204  1.00  0.00           C  
ATOM    459  CG  ARG p  34      31.477  -4.434   0.552  1.00  0.00           C  
ATOM    460  CD  ARG p  34      32.946  -4.639   0.132  1.00  0.00           C  
ATOM    461  NE  ARG p  34      32.946  -5.544  -1.070  1.00  0.00           N  
ATOM    462  CZ  ARG p  34      33.236  -6.863  -1.022  1.00  0.00           C  
ATOM    463  NH1 ARG p  34      32.599  -7.705  -1.840  1.00  0.00           N  
ATOM    464  NH2 ARG p  34      34.139  -7.347  -0.160  1.00  0.00           N1+
ATOM    465  H   ARG p  34      28.729  -6.826   2.649  1.00  0.00           H  
ATOM    466  HA  ARG p  34      28.944  -4.514   1.121  1.00  0.00           H  
ATOM    467  HB2 ARG p  34      30.911  -5.594   2.292  1.00  0.00           H  
ATOM    468  HB3 ARG p  34      31.096  -6.610   0.814  1.00  0.00           H  
ATOM    469  HG2 ARG p  34      31.435  -3.581   1.264  1.00  0.00           H  
ATOM    470  HG3 ARG p  34      30.939  -4.097  -0.365  1.00  0.00           H  
ATOM    471  HD2 ARG p  34      33.552  -5.052   0.965  1.00  0.00           H  
ATOM    472  HD3 ARG p  34      33.388  -3.669  -0.187  1.00  0.00           H  
ATOM    473  HE  ARG p  34      32.332  -5.230  -1.860  1.00  0.00           H  
ATOM    474 HH11 ARG p  34      31.861  -7.304  -2.470  1.00  0.00           H  
ATOM    475 HH12 ARG p  34      32.762  -8.677  -1.750  1.00  0.00           H  
ATOM    476 HH21 ARG p  34      34.631  -6.702   0.400  1.00  0.00           H  
ATOM    477 HH22 ARG p  34      33.958  -8.286   0.277  1.00  0.00           H  
ATOM    478  N   GLN p  35      28.525  -7.166  -0.839  1.00  0.00           N  
ATOM    479  CA  GLN p  35      27.929  -7.583  -2.117  1.00  0.00           C  
ATOM    480  C   GLN p  35      26.697  -6.759  -2.555  1.00  0.00           C  
ATOM    481  O   GLN p  35      26.667  -6.251  -3.681  1.00  0.00           O  
ATOM    482  CB  GLN p  35      27.677  -9.125  -2.117  1.00  0.00           C  
ATOM    483  CG  GLN p  35      26.938  -9.771  -3.330  1.00  0.00           C  
ATOM    484  CD  GLN p  35      27.570  -9.701  -4.736  1.00  0.00           C  
ATOM    485  OE1 GLN p  35      26.953 -10.220  -5.678  1.00  0.00           O  
ATOM    486  NE2 GLN p  35      28.759  -9.079  -4.925  1.00  0.00           N  
ATOM    487  H   GLN p  35      28.685  -7.929  -0.192  1.00  0.00           H  
ATOM    488  HA  GLN p  35      28.680  -7.380  -2.859  1.00  0.00           H  
ATOM    489  HB2 GLN p  35      28.655  -9.638  -1.978  1.00  0.00           H  
ATOM    490  HB3 GLN p  35      27.066  -9.369  -1.221  1.00  0.00           H  
ATOM    491  HG2 GLN p  35      25.920  -9.332  -3.404  1.00  0.00           H  
ATOM    492  HG3 GLN p  35      26.808 -10.852  -3.102  1.00  0.00           H  
ATOM    493 HE21 GLN p  35      29.136  -9.059  -5.847  1.00  0.00           H  
ATOM    494 HE22 GLN p  35      29.239  -8.636  -4.168  1.00  0.00           H  
ATOM    495  N   CYS p  36      25.675  -6.586  -1.669  1.00  0.00           N  
ATOM    496  CA  CYS p  36      24.536  -5.669  -1.832  1.00  0.00           C  
ATOM    497  C   CYS p  36      24.931  -4.192  -2.063  1.00  0.00           C  
ATOM    498  O   CYS p  36      24.287  -3.494  -2.856  1.00  0.00           O  
ATOM    499  CB  CYS p  36      23.532  -5.741  -0.644  1.00  0.00           C  
ATOM    500  SG  CYS p  36      22.813  -7.396  -0.373  1.00  0.00           S  
ATOM    501  H   CYS p  36      25.709  -7.081  -0.793  1.00  0.00           H  
ATOM    502  HA  CYS p  36      24.010  -5.989  -2.721  1.00  0.00           H  
ATOM    503  HB2 CYS p  36      22.699  -5.041  -0.866  1.00  0.00           H  
ATOM    504  HB3 CYS p  36      24.018  -5.380   0.288  1.00  0.00           H  
ATOM    505  HG  CYS p  36      23.928  -7.953   0.092  1.00  0.00           H  
ATOM    506  N   ILE p  37      26.006  -3.696  -1.377  1.00  0.00           N  
ATOM    507  CA  ILE p  37      26.656  -2.389  -1.575  1.00  0.00           C  
ATOM    508  C   ILE p  37      27.427  -2.346  -2.921  1.00  0.00           C  
ATOM    509  O   ILE p  37      27.184  -1.416  -3.696  1.00  0.00           O  
ATOM    510  CB  ILE p  37      27.502  -1.897  -0.355  1.00  0.00           C  
ATOM    511  CG1 ILE p  37      26.659  -1.871   0.968  1.00  0.00           C  
ATOM    512  CG2 ILE p  37      28.148  -0.500  -0.636  1.00  0.00           C  
ATOM    513  CD1 ILE p  37      27.427  -1.548   2.264  1.00  0.00           C  
ATOM    514  H   ILE p  37      26.434  -4.294  -0.690  1.00  0.00           H  
ATOM    515  HA  ILE p  37      25.841  -1.684  -1.680  1.00  0.00           H  
ATOM    516  HB  ILE p  37      28.332  -2.625  -0.207  1.00  0.00           H  
ATOM    517 HG12 ILE p  37      25.827  -1.148   0.861  1.00  0.00           H  
ATOM    518 HG13 ILE p  37      26.183  -2.865   1.112  1.00  0.00           H  
ATOM    519 HG21 ILE p  37      27.360   0.264  -0.798  1.00  0.00           H  
ATOM    520 HG22 ILE p  37      28.809  -0.546  -1.526  1.00  0.00           H  
ATOM    521 HG23 ILE p  37      28.774  -0.196   0.227  1.00  0.00           H  
ATOM    522 HD11 ILE p  37      27.801  -0.504   2.257  1.00  0.00           H  
ATOM    523 HD12 ILE p  37      28.286  -2.240   2.392  1.00  0.00           H  
ATOM    524 HD13 ILE p  37      26.757  -1.666   3.142  1.00  0.00           H  
ATOM    525  N   ASP p  38      28.335  -3.331  -3.229  1.00  0.00           N  
ATOM    526  CA  ASP p  38      29.036  -3.578  -4.500  1.00  0.00           C  
ATOM    527  C   ASP p  38      28.103  -3.413  -5.716  1.00  0.00           C  
ATOM    528  O   ASP p  38      28.436  -2.695  -6.659  1.00  0.00           O  
ATOM    529  CB  ASP p  38      29.717  -5.001  -4.609  1.00  0.00           C  
ATOM    530  CG  ASP p  38      30.730  -5.429  -3.542  1.00  0.00           C  
ATOM    531  OD2 ASP p  38      30.848  -6.671  -3.334  1.00  0.00           O1-
ATOM    532  OD1 ASP p  38      31.418  -4.590  -2.906  1.00  0.00           O  
ATOM    533  H   ASP p  38      28.551  -4.020  -2.512  1.00  0.00           H  
ATOM    534  HA  ASP p  38      29.807  -2.823  -4.578  1.00  0.00           H  
ATOM    535  HB2 ASP p  38      30.254  -5.060  -5.580  1.00  0.00           H  
ATOM    536  HB3 ASP p  38      28.924  -5.777  -4.622  1.00  0.00           H  
ATOM    537  N   ARG p  39      26.907  -4.072  -5.683  1.00  0.00           N  
ATOM    538  CA  ARG p  39      25.791  -3.951  -6.625  1.00  0.00           C  
ATOM    539  C   ARG p  39      25.010  -2.616  -6.627  1.00  0.00           C  
ATOM    540  O   ARG p  39      24.378  -2.297  -7.638  1.00  0.00           O  
ATOM    541  CB  ARG p  39      24.762  -5.107  -6.397  1.00  0.00           C  
ATOM    542  CG  ARG p  39      25.305  -6.514  -6.736  1.00  0.00           C  
ATOM    543  CD  ARG p  39      24.283  -7.652  -6.578  1.00  0.00           C  
ATOM    544  NE  ARG p  39      24.972  -8.935  -6.970  1.00  0.00           N  
ATOM    545  CZ  ARG p  39      25.311  -9.309  -8.224  1.00  0.00           C  
ATOM    546  NH1 ARG p  39      24.772  -8.762  -9.318  1.00  0.00           N  
ATOM    547  NH2 ARG p  39      26.249 -10.261  -8.339  1.00  0.00           N1+
ATOM    548  H   ARG p  39      26.750  -4.715  -4.925  1.00  0.00           H  
ATOM    549  HA  ARG p  39      26.207  -4.056  -7.618  1.00  0.00           H  
ATOM    550  HB2 ARG p  39      24.417  -5.086  -5.339  1.00  0.00           H  
ATOM    551  HB3 ARG p  39      23.873  -4.927  -7.044  1.00  0.00           H  
ATOM    552  HG2 ARG p  39      26.181  -6.735  -6.085  1.00  0.00           H  
ATOM    553  HG3 ARG p  39      25.671  -6.500  -7.787  1.00  0.00           H  
ATOM    554  HD2 ARG p  39      23.382  -7.493  -7.209  1.00  0.00           H  
ATOM    555  HD3 ARG p  39      23.964  -7.735  -5.514  1.00  0.00           H  
ATOM    556  HE  ARG p  39      25.550  -9.398  -6.275  1.00  0.00           H  
ATOM    557 HH11 ARG p  39      25.098  -9.020 -10.218  1.00  0.00           H  
ATOM    558 HH12 ARG p  39      24.107  -8.038  -9.186  1.00  0.00           H  
ATOM    559 HH21 ARG p  39      26.727 -10.492  -7.477  1.00  0.00           H  
ATOM    560 HH22 ARG p  39      26.606 -10.512  -9.230  1.00  0.00           H  
ATOM    561  N   ARG p  40      25.027  -1.826  -5.511  1.00  0.00           N  
ATOM    562  CA  ARG p  40      24.177  -0.664  -5.224  1.00  0.00           C  
ATOM    563  C   ARG p  40      22.658  -0.951  -5.231  1.00  0.00           C  
ATOM    564  O   ARG p  40      21.908  -0.376  -6.026  1.00  0.00           O  
ATOM    565  CB  ARG p  40      24.530   0.601  -6.089  1.00  0.00           C  
ATOM    566  CG  ARG p  40      25.933   1.220  -5.880  1.00  0.00           C  
ATOM    567  CD  ARG p  40      26.177   1.911  -4.523  1.00  0.00           C  
ATOM    568  NE  ARG p  40      25.390   3.208  -4.444  1.00  0.00           N  
ATOM    569  CZ  ARG p  40      25.438   4.086  -3.412  1.00  0.00           C  
ATOM    570  NH1 ARG p  40      26.225   3.875  -2.346  1.00  0.00           N  
ATOM    571  NH2 ARG p  40      24.684   5.196  -3.443  1.00  0.00           N1+
ATOM    572  H   ARG p  40      25.700  -2.033  -4.794  1.00  0.00           H  
ATOM    573  HA  ARG p  40      24.404  -0.404  -4.200  1.00  0.00           H  
ATOM    574  HB2 ARG p  40      24.430   0.309  -7.160  1.00  0.00           H  
ATOM    575  HB3 ARG p  40      23.770   1.390  -5.901  1.00  0.00           H  
ATOM    576  HG2 ARG p  40      26.127   1.950  -6.697  1.00  0.00           H  
ATOM    577  HG3 ARG p  40      26.686   0.405  -5.998  1.00  0.00           H  
ATOM    578  HD2 ARG p  40      27.261   2.150  -4.436  1.00  0.00           H  
ATOM    579  HD3 ARG p  40      25.882   1.240  -3.686  1.00  0.00           H  
ATOM    580  HE  ARG p  40      24.824   3.454  -5.227  1.00  0.00           H  
ATOM    581 HH11 ARG p  40      26.341   4.584  -1.615  1.00  0.00           H  
ATOM    582 HH12 ARG p  40      26.768   3.048  -2.326  1.00  0.00           H  
ATOM    583 HH21 ARG p  40      24.036   5.328  -4.186  1.00  0.00           H  
ATOM    584 HH22 ARG p  40      24.702   5.794  -2.650  1.00  0.00           H  
ATOM    585  N   LEU p  41      22.178  -1.837  -4.308  1.00  0.00           N  
ATOM    586  CA  LEU p  41      20.749  -2.089  -4.046  1.00  0.00           C  
ATOM    587  C   LEU p  41      20.356  -1.609  -2.639  1.00  0.00           C  
ATOM    588  O   LEU p  41      21.099  -1.836  -1.673  1.00  0.00           O  
ATOM    589  CB  LEU p  41      20.365  -3.603  -4.198  1.00  0.00           C  
ATOM    590  CG  LEU p  41      20.528  -4.229  -5.621  1.00  0.00           C  
ATOM    591  CD1 LEU p  41      20.358  -5.768  -5.598  1.00  0.00           C  
ATOM    592  CD2 LEU p  41      19.590  -3.598  -6.675  1.00  0.00           C  
ATOM    593  H   LEU p  41      22.825  -2.354  -3.735  1.00  0.00           H  
ATOM    594  HA  LEU p  41      20.161  -1.516  -4.754  1.00  0.00           H  
ATOM    595  HB2 LEU p  41      20.996  -4.181  -3.486  1.00  0.00           H  
ATOM    596  HB3 LEU p  41      19.306  -3.738  -3.888  1.00  0.00           H  
ATOM    597  HG  LEU p  41      21.576  -4.028  -5.950  1.00  0.00           H  
ATOM    598 HD11 LEU p  41      19.324  -6.049  -5.306  1.00  0.00           H  
ATOM    599 HD12 LEU p  41      21.068  -6.221  -4.875  1.00  0.00           H  
ATOM    600 HD13 LEU p  41      20.568  -6.195  -6.601  1.00  0.00           H  
ATOM    601 HD21 LEU p  41      18.527  -3.759  -6.398  1.00  0.00           H  
ATOM    602 HD22 LEU p  41      19.771  -4.045  -7.675  1.00  0.00           H  
ATOM    603 HD23 LEU p  41      19.766  -2.504  -6.753  1.00  0.00           H  
ATOM    604  N   ARG p  42      19.168  -0.936  -2.466  1.00  0.00           N  
ATOM    605  CA  ARG p  42      18.691  -0.510  -1.138  1.00  0.00           C  
ATOM    606  C   ARG p  42      18.412  -1.718  -0.235  1.00  0.00           C  
ATOM    607  O   ARG p  42      17.563  -2.574  -0.522  1.00  0.00           O  
ATOM    608  CB  ARG p  42      17.517   0.515  -1.082  1.00  0.00           C  
ATOM    609  CG  ARG p  42      17.933   1.990  -1.324  1.00  0.00           C  
ATOM    610  CD  ARG p  42      16.971   3.048  -0.741  1.00  0.00           C  
ATOM    611  NE  ARG p  42      17.159   3.141   0.766  1.00  0.00           N  
ATOM    612  CZ  ARG p  42      16.274   3.681   1.629  1.00  0.00           C  
ATOM    613  NH1 ARG p  42      15.123   4.241   1.226  1.00  0.00           N  
ATOM    614  NH2 ARG p  42      16.486   3.686   2.956  1.00  0.00           N1+
ATOM    615  H   ARG p  42      18.562  -0.736  -3.276  1.00  0.00           H  
ATOM    616  HA  ARG p  42      19.530   0.013  -0.697  1.00  0.00           H  
ATOM    617  HB2 ARG p  42      16.717   0.221  -1.793  1.00  0.00           H  
ATOM    618  HB3 ARG p  42      17.073   0.486  -0.063  1.00  0.00           H  
ATOM    619  HG2 ARG p  42      17.999   2.133  -2.427  1.00  0.00           H  
ATOM    620  HG3 ARG p  42      18.946   2.181  -0.907  1.00  0.00           H  
ATOM    621  HD2 ARG p  42      15.919   2.769  -0.982  1.00  0.00           H  
ATOM    622  HD3 ARG p  42      17.196   4.046  -1.179  1.00  0.00           H  
ATOM    623  HE  ARG p  42      17.998   2.792   1.176  1.00  0.00           H  
ATOM    624 HH11 ARG p  42      14.523   4.561   1.978  1.00  0.00           H  
ATOM    625 HH12 ARG p  42      14.946   4.363   0.257  1.00  0.00           H  
ATOM    626 HH21 ARG p  42      17.226   3.128   3.417  1.00  0.00           H  
ATOM    627 HH22 ARG p  42      15.724   4.042   3.507  1.00  0.00           H  
ATOM    628  N   THR p  43      19.180  -1.791   0.887  1.00  0.00           N  
ATOM    629  CA  THR p  43      19.371  -2.994   1.697  1.00  0.00           C  
ATOM    630  C   THR p  43      18.723  -2.823   3.081  1.00  0.00           C  
ATOM    631  O   THR p  43      19.102  -1.950   3.871  1.00  0.00           O  
ATOM    632  CB  THR p  43      20.848  -3.415   1.819  1.00  0.00           C  
ATOM    633  OG1 THR p  43      21.496  -3.464   0.553  1.00  0.00           O  
ATOM    634  CG2 THR p  43      21.013  -4.817   2.449  1.00  0.00           C  
ATOM    635  H   THR p  43      19.736  -1.002   1.156  1.00  0.00           H  
ATOM    636  HA  THR p  43      18.877  -3.804   1.178  1.00  0.00           H  
ATOM    637  HB  THR p  43      21.394  -2.667   2.426  1.00  0.00           H  
ATOM    638 HG21 THR p  43      20.498  -5.585   1.831  1.00  0.00           H  
ATOM    639 HG22 THR p  43      20.598  -4.848   3.478  1.00  0.00           H  
ATOM    640 HG23 THR p  43      22.090  -5.086   2.497  1.00  0.00           H  
ATOM    641  HG1 THR p  43      21.158  -2.730   0.006  1.00  0.00           H  
ATOM    642  N   LEU p  44      17.719  -3.690   3.364  1.00  0.00           N  
ATOM    643  CA  LEU p  44      16.943  -3.793   4.592  1.00  0.00           C  
ATOM    644  C   LEU p  44      17.479  -4.956   5.432  1.00  0.00           C  
ATOM    645  O   LEU p  44      17.150  -6.128   5.196  1.00  0.00           O  
ATOM    646  CB  LEU p  44      15.426  -3.946   4.235  1.00  0.00           C  
ATOM    647  CG  LEU p  44      14.392  -4.217   5.368  1.00  0.00           C  
ATOM    648  CD1 LEU p  44      14.410  -3.163   6.496  1.00  0.00           C  
ATOM    649  CD2 LEU p  44      12.973  -4.379   4.772  1.00  0.00           C  
ATOM    650  H   LEU p  44      17.464  -4.369   2.653  1.00  0.00           H  
ATOM    651  HA  LEU p  44      17.067  -2.875   5.155  1.00  0.00           H  
ATOM    652  HB2 LEU p  44      15.125  -3.006   3.734  1.00  0.00           H  
ATOM    653  HB3 LEU p  44      15.326  -4.764   3.487  1.00  0.00           H  
ATOM    654  HG  LEU p  44      14.655  -5.199   5.830  1.00  0.00           H  
ATOM    655 HD11 LEU p  44      14.169  -2.154   6.104  1.00  0.00           H  
ATOM    656 HD12 LEU p  44      15.410  -3.118   6.977  1.00  0.00           H  
ATOM    657 HD13 LEU p  44      13.671  -3.431   7.276  1.00  0.00           H  
ATOM    658 HD21 LEU p  44      12.651  -3.448   4.265  1.00  0.00           H  
ATOM    659 HD22 LEU p  44      12.242  -4.613   5.572  1.00  0.00           H  
ATOM    660 HD23 LEU p  44      12.955  -5.206   4.033  1.00  0.00           H  
ATOM    661  N   VAL p  45      18.338  -4.642   6.442  1.00  0.00           N  
ATOM    662  CA  VAL p  45      18.920  -5.651   7.338  1.00  0.00           C  
ATOM    663  C   VAL p  45      18.076  -5.676   8.613  1.00  0.00           C  
ATOM    664  O   VAL p  45      17.996  -4.685   9.356  1.00  0.00           O  
ATOM    665  CB  VAL p  45      20.431  -5.513   7.645  1.00  0.00           C  
ATOM    666  CG1 VAL p  45      20.965  -6.698   8.502  1.00  0.00           C  
ATOM    667  CG2 VAL p  45      21.258  -5.372   6.340  1.00  0.00           C  
ATOM    668  H   VAL p  45      18.585  -3.680   6.632  1.00  0.00           H  
ATOM    669  HA  VAL p  45      18.820  -6.609   6.843  1.00  0.00           H  
ATOM    670  HB  VAL p  45      20.564  -4.584   8.235  1.00  0.00           H  
ATOM    671 HG11 VAL p  45      20.816  -7.667   7.980  1.00  0.00           H  
ATOM    672 HG12 VAL p  45      20.453  -6.746   9.486  1.00  0.00           H  
ATOM    673 HG13 VAL p  45      22.050  -6.575   8.697  1.00  0.00           H  
ATOM    674 HG21 VAL p  45      21.174  -6.282   5.711  1.00  0.00           H  
ATOM    675 HG22 VAL p  45      22.325  -5.196   6.576  1.00  0.00           H  
ATOM    676 HG23 VAL p  45      20.901  -4.503   5.751  1.00  0.00           H  
ATOM    677  N   LEU p  46      17.429  -6.853   8.862  1.00  0.00           N  
ATOM    678  CA  LEU p  46      16.509  -7.078   9.971  1.00  0.00           C  
ATOM    679  C   LEU p  46      17.020  -8.139  10.955  1.00  0.00           C  
ATOM    680  O   LEU p  46      16.890  -9.354  10.741  1.00  0.00           O  
ATOM    681  CB  LEU p  46      15.044  -7.381   9.509  1.00  0.00           C  
ATOM    682  CG  LEU p  46      14.219  -6.194   8.915  1.00  0.00           C  
ATOM    683  CD1 LEU p  46      12.744  -6.600   8.702  1.00  0.00           C  
ATOM    684  CD2 LEU p  46      14.279  -4.896   9.754  1.00  0.00           C  
ATOM    685  H   LEU p  46      17.571  -7.644   8.242  1.00  0.00           H  
ATOM    686  HA  LEU p  46      16.456  -6.156  10.532  1.00  0.00           H  
ATOM    687  HB2 LEU p  46      15.069  -8.214   8.775  1.00  0.00           H  
ATOM    688  HB3 LEU p  46      14.471  -7.740  10.384  1.00  0.00           H  
ATOM    689  HG  LEU p  46      14.660  -5.963   7.918  1.00  0.00           H  
ATOM    690 HD11 LEU p  46      12.250  -6.815   9.673  1.00  0.00           H  
ATOM    691 HD12 LEU p  46      12.680  -7.515   8.079  1.00  0.00           H  
ATOM    692 HD13 LEU p  46      12.182  -5.788   8.193  1.00  0.00           H  
ATOM    693 HD21 LEU p  46      13.940  -5.079  10.796  1.00  0.00           H  
ATOM    694 HD22 LEU p  46      13.641  -4.109   9.307  1.00  0.00           H  
ATOM    695 HD23 LEU p  46      15.317  -4.503   9.780  1.00  0.00           H  
ATOM    696  N   ALA p  47      17.594  -7.646  12.091  1.00  0.00           N  
ATOM    697  CA  ALA p  47      18.007  -8.405  13.259  1.00  0.00           C  
ATOM    698  C   ALA p  47      16.792  -8.810  14.133  1.00  0.00           C  
ATOM    699  O   ALA p  47      15.997  -7.920  14.478  1.00  0.00           O  
ATOM    700  CB  ALA p  47      19.017  -7.606  14.119  1.00  0.00           C  
ATOM    701  H   ALA p  47      17.698  -6.649  12.200  1.00  0.00           H  
ATOM    702  HA  ALA p  47      18.511  -9.287  12.892  1.00  0.00           H  
ATOM    703  HB1 ALA p  47      18.548  -6.677  14.510  1.00  0.00           H  
ATOM    704  HB2 ALA p  47      19.904  -7.322  13.515  1.00  0.00           H  
ATOM    705  HB3 ALA p  47      19.372  -8.211  14.981  1.00  0.00           H  
ATOM    706  N   PRO p  48      16.565 -10.099  14.526  1.00  0.00           N  
ATOM    707  CA  PRO p  48      15.520 -10.468  15.492  1.00  0.00           C  
ATOM    708  C   PRO p  48      15.787  -9.912  16.899  1.00  0.00           C  
ATOM    709  O   PRO p  48      14.834  -9.413  17.501  1.00  0.00           O  
ATOM    710  CB  PRO p  48      15.438 -12.007  15.429  1.00  0.00           C  
ATOM    711  CG  PRO p  48      16.813 -12.464  14.923  1.00  0.00           C  
ATOM    712  CD  PRO p  48      17.298 -11.292  14.056  1.00  0.00           C  
ATOM    713  HA  PRO p  48      14.590 -10.023  15.160  1.00  0.00           H  
ATOM    714  HB2 PRO p  48      15.168 -12.465  16.401  1.00  0.00           H  
ATOM    715  HB3 PRO p  48      14.661 -12.290  14.683  1.00  0.00           H  
ATOM    716  HG2 PRO p  48      16.751 -13.412  14.348  1.00  0.00           H  
ATOM    717  HG3 PRO p  48      17.502 -12.612  15.784  1.00  0.00           H  
ATOM    718  HD2 PRO p  48      17.045 -11.467  12.986  1.00  0.00           H  
ATOM    719  HD3 PRO p  48      18.397 -11.155  14.163  1.00  0.00           H  
ATOM    720  N   THR p  49      17.043  -9.981  17.433  1.00  0.00           N  
ATOM    721  CA  THR p  49      17.411  -9.463  18.754  1.00  0.00           C  
ATOM    722  C   THR p  49      18.390  -8.289  18.652  1.00  0.00           C  
ATOM    723  O   THR p  49      19.252  -8.206  17.763  1.00  0.00           O  
ATOM    724  CB  THR p  49      17.929 -10.509  19.776  1.00  0.00           C  
ATOM    725  OG1 THR p  49      19.223 -10.998  19.449  1.00  0.00           O  
ATOM    726  CG2 THR p  49      16.970 -11.712  19.915  1.00  0.00           C  
ATOM    727  H   THR p  49      17.783 -10.409  16.919  1.00  0.00           H  
ATOM    728  HA  THR p  49      16.502  -9.069  19.191  1.00  0.00           H  
ATOM    729  HB  THR p  49      17.999 -10.021  20.777  1.00  0.00           H  
ATOM    730 HG21 THR p  49      16.923 -12.297  18.972  1.00  0.00           H  
ATOM    731 HG22 THR p  49      15.941 -11.365  20.156  1.00  0.00           H  
ATOM    732 HG23 THR p  49      17.294 -12.389  20.729  1.00  0.00           H  
ATOM    733  HG1 THR p  49      19.264 -11.888  19.828  1.00  0.00           H  
ATOM    734  N   ARG p  50      18.268  -7.346  19.629  1.00  0.00           N  
ATOM    735  CA  ARG p  50      19.213  -6.267  19.904  1.00  0.00           C  
ATOM    736  C   ARG p  50      20.632  -6.770  20.237  1.00  0.00           C  
ATOM    737  O   ARG p  50      21.601  -6.107  19.869  1.00  0.00           O  
ATOM    738  CB  ARG p  50      18.655  -5.275  20.974  1.00  0.00           C  
ATOM    739  CG  ARG p  50      17.508  -4.382  20.418  1.00  0.00           C  
ATOM    740  CD  ARG p  50      16.850  -3.420  21.424  1.00  0.00           C  
ATOM    741  NE  ARG p  50      15.955  -2.461  20.650  1.00  0.00           N  
ATOM    742  CZ  ARG p  50      16.368  -1.309  20.071  1.00  0.00           C  
ATOM    743  NH1 ARG p  50      17.653  -0.940  20.091  1.00  0.00           N  
ATOM    744  NH2 ARG p  50      15.494  -0.500  19.449  1.00  0.00           N1+
ATOM    745  H   ARG p  50      17.500  -7.394  20.261  1.00  0.00           H  
ATOM    746  HA  ARG p  50      19.311  -5.714  18.980  1.00  0.00           H  
ATOM    747  HB2 ARG p  50      18.311  -5.842  21.867  1.00  0.00           H  
ATOM    748  HB3 ARG p  50      19.479  -4.602  21.307  1.00  0.00           H  
ATOM    749  HG2 ARG p  50      16.710  -5.031  19.991  1.00  0.00           H  
ATOM    750  HG3 ARG p  50      17.933  -3.789  19.576  1.00  0.00           H  
ATOM    751  HD2 ARG p  50      17.612  -2.845  21.997  1.00  0.00           H  
ATOM    752  HD3 ARG p  50      16.231  -3.991  22.152  1.00  0.00           H  
ATOM    753  HE  ARG p  50      14.979  -2.650  20.609  1.00  0.00           H  
ATOM    754 HH11 ARG p  50      17.921  -0.222  19.414  1.00  0.00           H  
ATOM    755 HH12 ARG p  50      18.318  -1.607  20.398  1.00  0.00           H  
ATOM    756 HH21 ARG p  50      14.573  -0.810  19.232  1.00  0.00           H  
ATOM    757 HH22 ARG p  50      15.849   0.351  19.054  1.00  0.00           H  
ATOM    758  N   VAL p  51      20.763  -7.959  20.896  1.00  0.00           N  
ATOM    759  CA  VAL p  51      21.997  -8.716  21.129  1.00  0.00           C  
ATOM    760  C   VAL p  51      22.671  -9.114  19.797  1.00  0.00           C  
ATOM    761  O   VAL p  51      23.843  -8.785  19.607  1.00  0.00           O  
ATOM    762  CB  VAL p  51      21.827  -9.926  22.094  1.00  0.00           C  
ATOM    763  CG1 VAL p  51      23.207 -10.529  22.480  1.00  0.00           C  
ATOM    764  CG2 VAL p  51      21.041  -9.514  23.371  1.00  0.00           C  
ATOM    765  H   VAL p  51      19.940  -8.411  21.225  1.00  0.00           H  
ATOM    766  HA  VAL p  51      22.667  -8.016  21.614  1.00  0.00           H  
ATOM    767  HB  VAL p  51      21.238 -10.723  21.583  1.00  0.00           H  
ATOM    768 HG11 VAL p  51      23.861  -9.767  22.957  1.00  0.00           H  
ATOM    769 HG12 VAL p  51      23.730 -10.944  21.592  1.00  0.00           H  
ATOM    770 HG13 VAL p  51      23.074 -11.358  23.205  1.00  0.00           H  
ATOM    771 HG21 VAL p  51      21.407  -8.538  23.748  1.00  0.00           H  
ATOM    772 HG22 VAL p  51      21.159 -10.257  24.183  1.00  0.00           H  
ATOM    773 HG23 VAL p  51      19.955  -9.413  23.155  1.00  0.00           H  
ATOM    774  N   VAL p  52      21.946  -9.804  18.859  1.00  0.00           N  
ATOM    775  CA  VAL p  52      22.344 -10.120  17.471  1.00  0.00           C  
ATOM    776  C   VAL p  52      22.812  -8.851  16.726  1.00  0.00           C  
ATOM    777  O   VAL p  52      23.926  -8.846  16.194  1.00  0.00           O  
ATOM    778  CB  VAL p  52      21.246 -10.937  16.715  1.00  0.00           C  
ATOM    779  CG1 VAL p  52      21.430 -10.992  15.173  1.00  0.00           C  
ATOM    780  CG2 VAL p  52      21.172 -12.386  17.267  1.00  0.00           C  
ATOM    781  H   VAL p  52      21.018 -10.112  19.092  1.00  0.00           H  
ATOM    782  HA  VAL p  52      23.223 -10.746  17.548  1.00  0.00           H  
ATOM    783  HB  VAL p  52      20.266 -10.444  16.908  1.00  0.00           H  
ATOM    784 HG11 VAL p  52      22.418 -11.423  14.903  1.00  0.00           H  
ATOM    785 HG12 VAL p  52      21.347  -9.981  14.723  1.00  0.00           H  
ATOM    786 HG13 VAL p  52      20.650 -11.633  14.710  1.00  0.00           H  
ATOM    787 HG21 VAL p  52      22.102 -12.947  17.032  1.00  0.00           H  
ATOM    788 HG22 VAL p  52      20.315 -12.930  16.813  1.00  0.00           H  
ATOM    789 HG23 VAL p  52      21.040 -12.399  18.367  1.00  0.00           H  
ATOM    790  N   LEU p  53      21.988  -7.757  16.706  1.00  0.00           N  
ATOM    791  CA  LEU p  53      22.354  -6.407  16.264  1.00  0.00           C  
ATOM    792  C   LEU p  53      23.698  -5.910  16.833  1.00  0.00           C  
ATOM    793  O   LEU p  53      24.561  -5.496  16.060  1.00  0.00           O  
ATOM    794  CB  LEU p  53      21.200  -5.383  16.526  1.00  0.00           C  
ATOM    795  CG  LEU p  53      21.463  -3.875  16.214  1.00  0.00           C  
ATOM    796  CD1 LEU p  53      21.896  -3.606  14.756  1.00  0.00           C  
ATOM    797  CD2 LEU p  53      20.247  -3.006  16.602  1.00  0.00           C  
ATOM    798  H   LEU p  53      21.056  -7.854  17.075  1.00  0.00           H  
ATOM    799  HA  LEU p  53      22.487  -6.479  15.193  1.00  0.00           H  
ATOM    800  HB2 LEU p  53      20.312  -5.715  15.945  1.00  0.00           H  
ATOM    801  HB3 LEU p  53      20.927  -5.451  17.598  1.00  0.00           H  
ATOM    802  HG  LEU p  53      22.307  -3.537  16.868  1.00  0.00           H  
ATOM    803 HD11 LEU p  53      21.117  -3.965  14.051  1.00  0.00           H  
ATOM    804 HD12 LEU p  53      22.847  -4.129  14.522  1.00  0.00           H  
ATOM    805 HD13 LEU p  53      22.051  -2.518  14.592  1.00  0.00           H  
ATOM    806 HD21 LEU p  53      19.383  -3.225  15.943  1.00  0.00           H  
ATOM    807 HD22 LEU p  53      20.506  -1.933  16.491  1.00  0.00           H  
ATOM    808 HD23 LEU p  53      19.956  -3.181  17.659  1.00  0.00           H  
ATOM    809  N   LYS p  54      23.902  -5.940  18.180  1.00  0.00           N  
ATOM    810  CA  LYS p  54      25.166  -5.609  18.854  1.00  0.00           C  
ATOM    811  C   LYS p  54      26.358  -6.561  18.577  1.00  0.00           C  
ATOM    812  O   LYS p  54      27.513  -6.178  18.805  1.00  0.00           O  
ATOM    813  CB  LYS p  54      24.969  -5.368  20.383  1.00  0.00           C  
ATOM    814  CG  LYS p  54      24.111  -4.117  20.706  1.00  0.00           C  
ATOM    815  CD  LYS p  54      23.853  -3.855  22.202  1.00  0.00           C  
ATOM    816  CE  LYS p  54      25.063  -3.306  22.976  1.00  0.00           C  
ATOM    817  NZ  LYS p  54      24.731  -3.217  24.407  1.00  0.00           N1+
ATOM    818  H   LYS p  54      23.125  -6.155  18.786  1.00  0.00           H  
ATOM    819  HA  LYS p  54      25.470  -4.657  18.438  1.00  0.00           H  
ATOM    820  HB2 LYS p  54      24.498  -6.266  20.841  1.00  0.00           H  
ATOM    821  HB3 LYS p  54      25.964  -5.216  20.856  1.00  0.00           H  
ATOM    822  HG2 LYS p  54      24.592  -3.213  20.269  1.00  0.00           H  
ATOM    823  HG3 LYS p  54      23.124  -4.217  20.203  1.00  0.00           H  
ATOM    824  HD2 LYS p  54      23.498  -4.806  22.662  1.00  0.00           H  
ATOM    825  HD3 LYS p  54      23.024  -3.116  22.279  1.00  0.00           H  
ATOM    826  HE2 LYS p  54      25.344  -2.294  22.614  1.00  0.00           H  
ATOM    827  HE3 LYS p  54      25.935  -3.987  22.874  1.00  0.00           H  
ATOM    828  HZ1 LYS p  54      23.931  -2.591  24.590  1.00  0.00           H  
ATOM    829  HZ2 LYS p  54      25.588  -2.907  24.985  1.00  0.00           H  
ATOM    830  HZ3 LYS p  54      24.475  -4.220  24.714  1.00  0.00           H  
ATOM    831  N   GLU p  55      26.136  -7.812  18.077  1.00  0.00           N  
ATOM    832  CA  GLU p  55      27.128  -8.633  17.370  1.00  0.00           C  
ATOM    833  C   GLU p  55      27.356  -8.171  15.907  1.00  0.00           C  
ATOM    834  O   GLU p  55      28.512  -8.052  15.488  1.00  0.00           O  
ATOM    835  CB  GLU p  55      26.884 -10.174  17.476  1.00  0.00           C  
ATOM    836  CG  GLU p  55      27.040 -10.759  18.921  1.00  0.00           C  
ATOM    837  CD  GLU p  55      27.335 -12.264  19.010  1.00  0.00           C  
ATOM    838  OE1 GLU p  55      27.597 -12.929  17.971  1.00  0.00           O  
ATOM    839  OE2 GLU p  55      27.316 -12.807  20.152  1.00  0.00           O1-
ATOM    840  H   GLU p  55      25.206  -8.188  18.117  1.00  0.00           H  
ATOM    841  HA  GLU p  55      28.073  -8.460  17.867  1.00  0.00           H  
ATOM    842  HB2 GLU p  55      25.883 -10.435  17.073  1.00  0.00           H  
ATOM    843  HB3 GLU p  55      27.639 -10.676  16.832  1.00  0.00           H  
ATOM    844  HG2 GLU p  55      26.111 -10.557  19.495  1.00  0.00           H  
ATOM    845  HG3 GLU p  55      27.883 -10.253  19.438  1.00  0.00           H  
ATOM    846  N   MET p  56      26.280  -7.874  15.109  1.00  0.00           N  
ATOM    847  CA  MET p  56      26.329  -7.230  13.783  1.00  0.00           C  
ATOM    848  C   MET p  56      27.112  -5.899  13.763  1.00  0.00           C  
ATOM    849  O   MET p  56      28.016  -5.739  12.940  1.00  0.00           O  
ATOM    850  CB  MET p  56      24.928  -6.974  13.138  1.00  0.00           C  
ATOM    851  CG  MET p  56      24.069  -8.216  12.815  1.00  0.00           C  
ATOM    852  SD  MET p  56      22.430  -7.753  12.156  1.00  0.00           S  
ATOM    853  CE  MET p  56      21.784  -9.403  11.750  1.00  0.00           C  
ATOM    854  H   MET p  56      25.350  -8.074  15.454  1.00  0.00           H  
ATOM    855  HA  MET p  56      26.864  -7.915  13.140  1.00  0.00           H  
ATOM    856  HB2 MET p  56      25.076  -6.432  12.174  1.00  0.00           H  
ATOM    857  HB3 MET p  56      24.338  -6.305  13.799  1.00  0.00           H  
ATOM    858  HG2 MET p  56      23.941  -8.825  13.734  1.00  0.00           H  
ATOM    859  HG3 MET p  56      24.619  -8.849  12.087  1.00  0.00           H  
ATOM    860  HE1 MET p  56      20.681  -9.374  11.623  1.00  0.00           H  
ATOM    861  HE2 MET p  56      22.022 -10.143  12.542  1.00  0.00           H  
ATOM    862  HE3 MET p  56      22.213  -9.782  10.800  1.00  0.00           H  
ATOM    863  N   GLU p  57      26.787  -4.927  14.669  1.00  0.00           N  
ATOM    864  CA  GLU p  57      27.496  -3.659  14.904  1.00  0.00           C  
ATOM    865  C   GLU p  57      29.021  -3.829  15.048  1.00  0.00           C  
ATOM    866  O   GLU p  57      29.788  -3.094  14.419  1.00  0.00           O  
ATOM    867  CB  GLU p  57      26.886  -2.844  16.095  1.00  0.00           C  
ATOM    868  CG  GLU p  57      25.462  -2.275  15.809  1.00  0.00           C  
ATOM    869  CD  GLU p  57      24.737  -1.658  17.013  1.00  0.00           C  
ATOM    870  OE1 GLU p  57      24.661  -2.316  18.081  1.00  0.00           O  
ATOM    871  OE2 GLU p  57      24.221  -0.511  16.864  1.00  0.00           O1-
ATOM    872  H   GLU p  57      25.986  -5.089  15.272  1.00  0.00           H  
ATOM    873  HA  GLU p  57      27.354  -3.070  14.013  1.00  0.00           H  
ATOM    874  HB2 GLU p  57      26.852  -3.487  17.000  1.00  0.00           H  
ATOM    875  HB3 GLU p  57      27.544  -1.974  16.319  1.00  0.00           H  
ATOM    876  HG2 GLU p  57      24.799  -3.080  15.432  1.00  0.00           H  
ATOM    877  HG3 GLU p  57      25.528  -1.492  15.025  1.00  0.00           H  
ATOM    878  N   ARG p  58      29.472  -4.833  15.859  1.00  0.00           N  
ATOM    879  CA  ARG p  58      30.833  -5.357  15.938  1.00  0.00           C  
ATOM    880  C   ARG p  58      31.324  -5.891  14.573  1.00  0.00           C  
ATOM    881  O   ARG p  58      32.265  -5.333  14.004  1.00  0.00           O  
ATOM    882  CB  ARG p  58      30.975  -6.437  17.070  1.00  0.00           C  
ATOM    883  CG  ARG p  58      30.871  -5.892  18.519  1.00  0.00           C  
ATOM    884  CD  ARG p  58      30.958  -6.955  19.638  1.00  0.00           C  
ATOM    885  NE  ARG p  58      29.565  -7.359  20.080  1.00  0.00           N  
ATOM    886  CZ  ARG p  58      29.284  -7.973  21.255  1.00  0.00           C  
ATOM    887  NH1 ARG p  58      28.037  -7.922  21.756  1.00  0.00           N  
ATOM    888  NH2 ARG p  58      30.210  -8.634  21.964  1.00  0.00           N1+
ATOM    889  H   ARG p  58      28.802  -5.331  16.404  1.00  0.00           H  
ATOM    890  HA  ARG p  58      31.474  -4.521  16.184  1.00  0.00           H  
ATOM    891  HB2 ARG p  58      30.209  -7.225  16.927  1.00  0.00           H  
ATOM    892  HB3 ARG p  58      31.972  -6.923  16.966  1.00  0.00           H  
ATOM    893  HG2 ARG p  58      29.952  -5.280  18.640  1.00  0.00           H  
ATOM    894  HG3 ARG p  58      31.731  -5.199  18.663  1.00  0.00           H  
ATOM    895  HD2 ARG p  58      31.482  -6.504  20.513  1.00  0.00           H  
ATOM    896  HD3 ARG p  58      31.523  -7.851  19.297  1.00  0.00           H  
ATOM    897  HE  ARG p  58      28.787  -6.891  19.615  1.00  0.00           H  
ATOM    898 HH11 ARG p  58      27.330  -7.499  21.190  1.00  0.00           H  
ATOM    899 HH12 ARG p  58      27.870  -8.313  22.682  1.00  0.00           H  
ATOM    900 HH21 ARG p  58      31.126  -8.709  21.587  1.00  0.00           H  
ATOM    901 HH22 ARG p  58      29.906  -9.121  22.778  1.00  0.00           H  
ATOM    902  N   ALA p  59      30.687  -6.967  14.017  1.00  0.00           N  
ATOM    903  CA  ALA p  59      31.011  -7.633  12.750  1.00  0.00           C  
ATOM    904  C   ALA p  59      31.148  -6.714  11.519  1.00  0.00           C  
ATOM    905  O   ALA p  59      32.080  -6.885  10.729  1.00  0.00           O  
ATOM    906  CB  ALA p  59      29.988  -8.757  12.450  1.00  0.00           C  
ATOM    907  H   ALA p  59      29.892  -7.364  14.495  1.00  0.00           H  
ATOM    908  HA  ALA p  59      31.975  -8.101  12.894  1.00  0.00           H  
ATOM    909  HB1 ALA p  59      28.982  -8.335  12.242  1.00  0.00           H  
ATOM    910  HB2 ALA p  59      29.902  -9.449  13.316  1.00  0.00           H  
ATOM    911  HB3 ALA p  59      30.310  -9.354  11.570  1.00  0.00           H  
ATOM    912  N   LEU p  60      30.221  -5.730  11.341  1.00  0.00           N  
ATOM    913  CA  LEU p  60      30.204  -4.749  10.255  1.00  0.00           C  
ATOM    914  C   LEU p  60      31.102  -3.505  10.441  1.00  0.00           C  
ATOM    915  O   LEU p  60      31.196  -2.693   9.514  1.00  0.00           O  
ATOM    916  CB  LEU p  60      28.750  -4.265   9.933  1.00  0.00           C  
ATOM    917  CG  LEU p  60      27.675  -5.345   9.595  1.00  0.00           C  
ATOM    918  CD1 LEU p  60      26.282  -4.705   9.400  1.00  0.00           C  
ATOM    919  CD2 LEU p  60      28.055  -6.230   8.390  1.00  0.00           C  
ATOM    920  H   LEU p  60      29.450  -5.662  11.997  1.00  0.00           H  
ATOM    921  HA  LEU p  60      30.587  -5.251   9.378  1.00  0.00           H  
ATOM    922  HB2 LEU p  60      28.388  -3.685  10.809  1.00  0.00           H  
ATOM    923  HB3 LEU p  60      28.811  -3.574   9.065  1.00  0.00           H  
ATOM    924  HG  LEU p  60      27.597  -6.019  10.483  1.00  0.00           H  
ATOM    925 HD11 LEU p  60      26.266  -4.056   8.499  1.00  0.00           H  
ATOM    926 HD12 LEU p  60      26.011  -4.085  10.281  1.00  0.00           H  
ATOM    927 HD13 LEU p  60      25.507  -5.492   9.289  1.00  0.00           H  
ATOM    928 HD21 LEU p  60      28.014  -5.653   7.441  1.00  0.00           H  
ATOM    929 HD22 LEU p  60      27.368  -7.099   8.321  1.00  0.00           H  
ATOM    930 HD23 LEU p  60      29.081  -6.629   8.512  1.00  0.00           H  
ATOM    931  N   ASN p  61      31.788  -3.311  11.612  1.00  0.00           N  
ATOM    932  CA  ASN p  61      32.661  -2.184  11.942  1.00  0.00           C  
ATOM    933  C   ASN p  61      33.783  -2.006  10.898  1.00  0.00           C  
ATOM    934  O   ASN p  61      34.727  -2.797  10.829  1.00  0.00           O  
ATOM    935  CB  ASN p  61      33.227  -2.327  13.392  1.00  0.00           C  
ATOM    936  CG  ASN p  61      33.991  -1.083  13.857  1.00  0.00           C  
ATOM    937  OD1 ASN p  61      33.409  -0.119  14.357  1.00  0.00           O  
ATOM    938  ND2 ASN p  61      35.338  -1.092  13.685  1.00  0.00           N  
ATOM    939  H   ASN p  61      31.714  -3.995  12.343  1.00  0.00           H  
ATOM    940  HA  ASN p  61      32.027  -1.306  11.925  1.00  0.00           H  
ATOM    941  HB2 ASN p  61      33.875  -3.225  13.464  1.00  0.00           H  
ATOM    942  HB3 ASN p  61      32.376  -2.471  14.095  1.00  0.00           H  
ATOM    943 HD21 ASN p  61      35.849  -0.295  13.998  1.00  0.00           H  
ATOM    944 HD22 ASN p  61      35.774  -1.864  13.226  1.00  0.00           H  
ATOM    945  N   GLY p  62      33.667  -0.948  10.048  1.00  0.00           N  
ATOM    946  CA  GLY p  62      34.468  -0.750   8.834  1.00  0.00           C  
ATOM    947  C   GLY p  62      33.658  -0.580   7.553  1.00  0.00           C  
ATOM    948  O   GLY p  62      34.086   0.145   6.652  1.00  0.00           O  
ATOM    949  H   GLY p  62      32.941  -0.279  10.199  1.00  0.00           H  
ATOM    950  HA2 GLY p  62      35.035   0.159   8.980  1.00  0.00           H  
ATOM    951  HA3 GLY p  62      35.104  -1.613   8.687  1.00  0.00           H  
ATOM    952  N   LYS p  63      32.479  -1.252   7.439  1.00  0.00           N  
ATOM    953  CA  LYS p  63      31.562  -1.213   6.302  1.00  0.00           C  
ATOM    954  C   LYS p  63      30.741   0.103   6.282  1.00  0.00           C  
ATOM    955  O   LYS p  63      30.522   0.741   7.319  1.00  0.00           O  
ATOM    956  CB  LYS p  63      30.608  -2.457   6.321  1.00  0.00           C  
ATOM    957  CG  LYS p  63      31.277  -3.858   6.426  1.00  0.00           C  
ATOM    958  CD  LYS p  63      31.755  -4.477   5.095  1.00  0.00           C  
ATOM    959  CE  LYS p  63      32.544  -5.796   5.266  1.00  0.00           C  
ATOM    960  NZ  LYS p  63      32.405  -6.621   4.056  1.00  0.00           N1+
ATOM    961  H   LYS p  63      32.148  -1.810   8.214  1.00  0.00           H  
ATOM    962  HA  LYS p  63      32.168  -1.248   5.406  1.00  0.00           H  
ATOM    963  HB2 LYS p  63      29.967  -2.361   7.227  1.00  0.00           H  
ATOM    964  HB3 LYS p  63      29.936  -2.436   5.437  1.00  0.00           H  
ATOM    965  HG2 LYS p  63      32.121  -3.824   7.150  1.00  0.00           H  
ATOM    966  HG3 LYS p  63      30.518  -4.549   6.863  1.00  0.00           H  
ATOM    967  HD2 LYS p  63      32.392  -3.749   4.546  1.00  0.00           H  
ATOM    968  HD3 LYS p  63      30.836  -4.657   4.490  1.00  0.00           H  
ATOM    969  HE2 LYS p  63      32.149  -6.387   6.118  1.00  0.00           H  
ATOM    970  HE3 LYS p  63      33.621  -5.589   5.440  1.00  0.00           H  
ATOM    971  HZ1 LYS p  63      31.406  -6.963   3.991  1.00  0.00           H  
ATOM    972  HZ2 LYS p  63      33.003  -7.512   3.995  1.00  0.00           H  
ATOM    973  HZ3 LYS p  63      32.634  -6.072   3.211  1.00  0.00           H  
ATOM    974  N   ARG p  64      30.259   0.546   5.077  1.00  0.00           N  
ATOM    975  CA  ARG p  64      29.452   1.764   4.903  1.00  0.00           C  
ATOM    976  C   ARG p  64      27.991   1.535   5.340  1.00  0.00           C  
ATOM    977  O   ARG p  64      27.093   1.396   4.503  1.00  0.00           O  
ATOM    978  CB  ARG p  64      29.488   2.345   3.447  1.00  0.00           C  
ATOM    979  CG  ARG p  64      30.865   2.817   2.920  1.00  0.00           C  
ATOM    980  CD  ARG p  64      30.829   3.733   1.676  1.00  0.00           C  
ATOM    981  NE  ARG p  64      30.243   2.996   0.488  1.00  0.00           N  
ATOM    982  CZ  ARG p  64      30.355   3.382  -0.804  1.00  0.00           C  
ATOM    983  NH1 ARG p  64      29.862   2.601  -1.782  1.00  0.00           N  
ATOM    984  NH2 ARG p  64      30.950   4.531  -1.157  1.00  0.00           N1+
ATOM    985  H   ARG p  64      30.464   0.043   4.243  1.00  0.00           H  
ATOM    986  HA  ARG p  64      29.867   2.521   5.559  1.00  0.00           H  
ATOM    987  HB2 ARG p  64      29.074   1.583   2.750  1.00  0.00           H  
ATOM    988  HB3 ARG p  64      28.800   3.222   3.422  1.00  0.00           H  
ATOM    989  HG2 ARG p  64      31.505   1.934   2.708  1.00  0.00           H  
ATOM    990  HG3 ARG p  64      31.367   3.400   3.728  1.00  0.00           H  
ATOM    991  HD2 ARG p  64      31.870   4.048   1.434  1.00  0.00           H  
ATOM    992  HD3 ARG p  64      30.212   4.637   1.882  1.00  0.00           H  
ATOM    993  HE  ARG p  64      29.729   2.166   0.667  1.00  0.00           H  
ATOM    994 HH11 ARG p  64      29.527   1.692  -1.560  1.00  0.00           H  
ATOM    995 HH12 ARG p  64      30.113   2.823  -2.721  1.00  0.00           H  
ATOM    996 HH21 ARG p  64      31.342   5.098  -0.440  1.00  0.00           H  
ATOM    997 HH22 ARG p  64      31.036   4.780  -2.114  1.00  0.00           H  
ATOM    998  N   VAL p  65      27.744   1.481   6.677  1.00  0.00           N  
ATOM    999  CA  VAL p  65      26.472   1.093   7.295  1.00  0.00           C  
ATOM   1000  C   VAL p  65      25.701   2.309   7.827  1.00  0.00           C  
ATOM   1001  O   VAL p  65      26.266   3.167   8.515  1.00  0.00           O  
ATOM   1002  CB  VAL p  65      26.609   0.013   8.407  1.00  0.00           C  
ATOM   1003  CG1 VAL p  65      25.224  -0.541   8.825  1.00  0.00           C  
ATOM   1004  CG2 VAL p  65      27.510  -1.175   7.979  1.00  0.00           C  
ATOM   1005  H   VAL p  65      28.507   1.612   7.313  1.00  0.00           H  
ATOM   1006  HA  VAL p  65      25.883   0.654   6.510  1.00  0.00           H  
ATOM   1007  HB  VAL p  65      27.083   0.479   9.303  1.00  0.00           H  
ATOM   1008 HG11 VAL p  65      24.677  -0.925   7.939  1.00  0.00           H  
ATOM   1009 HG12 VAL p  65      24.605   0.233   9.325  1.00  0.00           H  
ATOM   1010 HG13 VAL p  65      25.348  -1.376   9.545  1.00  0.00           H  
ATOM   1011 HG21 VAL p  65      27.137  -1.656   7.051  1.00  0.00           H  
ATOM   1012 HG22 VAL p  65      27.528  -1.932   8.791  1.00  0.00           H  
ATOM   1013 HG23 VAL p  65      28.552  -0.832   7.822  1.00  0.00           H  
ATOM   1014  N   ARG p  66      24.364   2.384   7.533  1.00  0.00           N  
ATOM   1015  CA  ARG p  66      23.425   3.289   8.189  1.00  0.00           C  
ATOM   1016  C   ARG p  66      22.624   2.482   9.226  1.00  0.00           C  
ATOM   1017  O   ARG p  66      21.655   1.784   8.906  1.00  0.00           O  
ATOM   1018  CB  ARG p  66      22.525   4.052   7.164  1.00  0.00           C  
ATOM   1019  CG  ARG p  66      22.139   5.490   7.590  1.00  0.00           C  
ATOM   1020  CD  ARG p  66      21.494   6.349   6.480  1.00  0.00           C  
ATOM   1021  NE  ARG p  66      20.000   6.186   6.491  1.00  0.00           N  
ATOM   1022  CZ  ARG p  66      19.264   5.238   5.882  1.00  0.00           C  
ATOM   1023  NH1 ARG p  66      17.949   5.278   6.144  1.00  0.00           N  
ATOM   1024  NH2 ARG p  66      19.750   4.280   5.087  1.00  0.00           N1+
ATOM   1025  H   ARG p  66      23.921   1.752   6.889  1.00  0.00           H  
ATOM   1026  HA  ARG p  66      24.004   4.035   8.717  1.00  0.00           H  
ATOM   1027  HB2 ARG p  66      23.097   4.144   6.212  1.00  0.00           H  
ATOM   1028  HB3 ARG p  66      21.615   3.452   6.947  1.00  0.00           H  
ATOM   1029  HG2 ARG p  66      23.081   6.013   7.881  1.00  0.00           H  
ATOM   1030  HG3 ARG p  66      21.485   5.459   8.489  1.00  0.00           H  
ATOM   1031  HD2 ARG p  66      21.904   6.114   5.473  1.00  0.00           H  
ATOM   1032  HD3 ARG p  66      21.701   7.422   6.690  1.00  0.00           H  
ATOM   1033  HE  ARG p  66      19.411   6.772   7.093  1.00  0.00           H  
ATOM   1034 HH11 ARG p  66      17.676   6.033   6.780  1.00  0.00           H  
ATOM   1035 HH12 ARG p  66      17.487   4.339   6.174  1.00  0.00           H  
ATOM   1036 HH21 ARG p  66      20.718   4.233   4.894  1.00  0.00           H  
ATOM   1037 HH22 ARG p  66      19.115   3.518   4.804  1.00  0.00           H  
ATOM   1038  N   PHE p  67      23.061   2.546  10.516  1.00  0.00           N  
ATOM   1039  CA  PHE p  67      22.483   1.820  11.649  1.00  0.00           C  
ATOM   1040  C   PHE p  67      21.309   2.579  12.270  1.00  0.00           C  
ATOM   1041  O   PHE p  67      21.450   3.728  12.701  1.00  0.00           O  
ATOM   1042  CB  PHE p  67      23.500   1.536  12.804  1.00  0.00           C  
ATOM   1043  CG  PHE p  67      24.496   0.448  12.480  1.00  0.00           C  
ATOM   1044  CD1 PHE p  67      25.842   0.758  12.207  1.00  0.00           C  
ATOM   1045  CD2 PHE p  67      24.113  -0.906  12.542  1.00  0.00           C  
ATOM   1046  CE1 PHE p  67      26.779  -0.261  11.998  1.00  0.00           C  
ATOM   1047  CE2 PHE p  67      25.043  -1.926  12.316  1.00  0.00           C  
ATOM   1048  CZ  PHE p  67      26.376  -1.600  12.042  1.00  0.00           C  
ATOM   1049  H   PHE p  67      23.855   3.098  10.757  1.00  0.00           H  
ATOM   1050  HA  PHE p  67      22.116   0.873  11.275  1.00  0.00           H  
ATOM   1051  HB2 PHE p  67      24.049   2.464  13.075  1.00  0.00           H  
ATOM   1052  HB3 PHE p  67      22.963   1.184  13.713  1.00  0.00           H  
ATOM   1053  HD1 PHE p  67      26.164   1.789  12.183  1.00  0.00           H  
ATOM   1054  HD2 PHE p  67      23.094  -1.164  12.794  1.00  0.00           H  
ATOM   1055  HE1 PHE p  67      27.814  -0.014  11.802  1.00  0.00           H  
ATOM   1056  HE2 PHE p  67      24.737  -2.961  12.382  1.00  0.00           H  
ATOM   1057  HZ  PHE p  67      27.100  -2.382  11.880  1.00  0.00           H  
ATOM   1058  N   HIS p  68      20.123   1.921  12.352  1.00  0.00           N  
ATOM   1059  CA  HIS p  68      18.914   2.432  12.996  1.00  0.00           C  
ATOM   1060  C   HIS p  68      18.620   1.675  14.299  1.00  0.00           C  
ATOM   1061  O   HIS p  68      17.532   1.123  14.510  1.00  0.00           O  
ATOM   1062  CB  HIS p  68      17.723   2.405  12.010  1.00  0.00           C  
ATOM   1063  CG  HIS p  68      17.951   3.291  10.827  1.00  0.00           C  
ATOM   1064  ND1 HIS p  68      18.423   2.756   9.641  1.00  0.00           N  
ATOM   1065  CD2 HIS p  68      17.799   4.636  10.718  1.00  0.00           C  
ATOM   1066  CE1 HIS p  68      18.538   3.792   8.835  1.00  0.00           C  
ATOM   1067  NE2 HIS p  68      18.170   4.954   9.434  1.00  0.00           N  
ATOM   1068  H   HIS p  68      20.031   0.988  11.963  1.00  0.00           H  
ATOM   1069  HA  HIS p  68      19.072   3.468  13.266  1.00  0.00           H  
ATOM   1070  HB2 HIS p  68      16.801   2.744  12.522  1.00  0.00           H  
ATOM   1071  HB3 HIS p  68      17.559   1.376  11.643  1.00  0.00           H  
ATOM   1072  HD2 HIS p  68      17.466   5.367  11.442  1.00  0.00           H  
ATOM   1073  HE2 HIS p  68      18.058   5.874   9.017  1.00  0.00           H  
ATOM   1074  HE1 HIS p  68      18.862   3.716   7.799  1.00  0.00           H  
ATOM   1075  N   SER p  69      19.637   1.662  15.202  1.00  0.00           N  
ATOM   1076  CA  SER p  69      19.718   0.971  16.482  1.00  0.00           C  
ATOM   1077  C   SER p  69      18.801   1.563  17.561  1.00  0.00           C  
ATOM   1078  O   SER p  69      18.111   0.742  18.180  1.00  0.00           O  
ATOM   1079  CB  SER p  69      21.184   0.821  16.997  1.00  0.00           C  
ATOM   1080  OG  SER p  69      21.971   0.148  16.014  1.00  0.00           O  
ATOM   1081  H   SER p  69      20.494   2.087  14.918  1.00  0.00           H  
ATOM   1082  HA  SER p  69      19.360  -0.031  16.288  1.00  0.00           H  
ATOM   1083  HB2 SER p  69      21.201   0.226  17.936  1.00  0.00           H  
ATOM   1084  HB3 SER p  69      21.639   1.814  17.195  1.00  0.00           H  
ATOM   1085  HG  SER p  69      22.872  -0.091  16.403  1.00  0.00           H  
ATOM   1086  N   PRO p  70      18.582   2.786  17.890  1.00  0.00           N  
ATOM   1087  CA  PRO p  70      17.330   3.424  18.320  1.00  0.00           C  
ATOM   1088  C   PRO p  70      16.510   3.955  17.126  1.00  0.00           C  
ATOM   1089  O   PRO p  70      15.447   3.379  16.864  1.00  0.00           O  
ATOM   1090  CB  PRO p  70      17.755   4.473  19.376  1.00  0.00           C  
ATOM   1091  CG  PRO p  70      19.219   4.806  19.044  1.00  0.00           C  
ATOM   1092  CD  PRO p  70      19.760   3.534  18.373  1.00  0.00           C  
ATOM   1093  HA  PRO p  70      16.712   2.678  18.802  1.00  0.00           H  
ATOM   1094  HB2 PRO p  70      17.107   5.373  19.378  1.00  0.00           H  
ATOM   1095  HB3 PRO p  70      17.710   4.005  20.386  1.00  0.00           H  
ATOM   1096  HG2 PRO p  70      19.800   5.082  19.946  1.00  0.00           H  
ATOM   1097  HG3 PRO p  70      19.259   5.650  18.321  1.00  0.00           H  
ATOM   1098  HD2 PRO p  70      20.306   2.910  19.116  1.00  0.00           H  
ATOM   1099  HD3 PRO p  70      20.438   3.800  17.533  1.00  0.00           H  
ATOM   1100  N   ALA p  71      16.120   4.146  16.628  1.00  0.00           N  
ATOM   1101  CA  ALA p  71      14.937   4.302  15.793  1.00  0.00           C  
ATOM   1102  C   ALA p  71      15.287   4.502  14.304  1.00  0.00           C  
ATOM   1103  O   ALA p  71      16.442   4.748  13.936  1.00  0.00           O  
ATOM   1104  CB  ALA p  71      14.082   5.496  16.299  1.00  0.00           C  
ATOM   1105  H   ALA p  71      16.905   4.681  16.326  1.00  0.00           H  
ATOM   1106  HA  ALA p  71      14.358   3.393  15.877  1.00  0.00           H  
ATOM   1107  HB1 ALA p  71      14.645   6.450  16.206  1.00  0.00           H  
ATOM   1108  HB2 ALA p  71      13.822   5.352  17.369  1.00  0.00           H  
ATOM   1109  HB3 ALA p  71      13.135   5.588  15.726  1.00  0.00           H  
ATOM   1110  N   VAL p  72      14.255   4.399  13.414  1.00  0.00           N  
ATOM   1111  CA  VAL p  72      14.270   4.806  12.006  1.00  0.00           C  
ATOM   1112  C   VAL p  72      13.255   5.953  11.805  1.00  0.00           C  
ATOM   1113  O   VAL p  72      12.093   5.878  12.226  1.00  0.00           O  
ATOM   1114  CB  VAL p  72      14.100   3.639  10.992  1.00  0.00           C  
ATOM   1115  CG1 VAL p  72      12.713   2.942  11.080  1.00  0.00           C  
ATOM   1116  CG2 VAL p  72      14.442   4.094   9.544  1.00  0.00           C  
ATOM   1117  H   VAL p  72      13.348   4.138  13.734  1.00  0.00           H  
ATOM   1118  HA  VAL p  72      15.255   5.216  11.825  1.00  0.00           H  
ATOM   1119  HB  VAL p  72      14.860   2.866  11.260  1.00  0.00           H  
ATOM   1120 HG11 VAL p  72      11.898   3.653  10.836  1.00  0.00           H  
ATOM   1121 HG12 VAL p  72      12.538   2.537  12.099  1.00  0.00           H  
ATOM   1122 HG13 VAL p  72      12.669   2.094  10.364  1.00  0.00           H  
ATOM   1123 HG21 VAL p  72      13.717   4.847   9.174  1.00  0.00           H  
ATOM   1124 HG22 VAL p  72      14.421   3.224   8.854  1.00  0.00           H  
ATOM   1125 HG23 VAL p  72      15.458   4.539   9.493  1.00  0.00           H  
ATOM   1126  N   SER p  73      13.707   7.052  11.145  1.00  0.00           N  
ATOM   1127  CA  SER p  73      12.921   8.270  10.878  1.00  0.00           C  
ATOM   1128  C   SER p  73      13.131   8.821   9.462  1.00  0.00           C  
ATOM   1129  O   SER p  73      12.161   9.169   8.773  1.00  0.00           O  
ATOM   1130  CB  SER p  73      13.141   9.384  11.949  1.00  0.00           C  
ATOM   1131  OG  SER p  73      14.508   9.777  12.072  1.00  0.00           O  
ATOM   1132  H   SER p  73      14.655   7.061  10.810  1.00  0.00           H  
ATOM   1133  HA  SER p  73      11.876   7.994  10.927  1.00  0.00           H  
ATOM   1134  HB2 SER p  73      12.788   9.006  12.935  1.00  0.00           H  
ATOM   1135  HB3 SER p  73      12.531  10.280  11.698  1.00  0.00           H  
ATOM   1136  HG  SER p  73      14.959   9.092  12.578  1.00  0.00           H  
ATOM   1137  N   ASP p  74      14.402   8.872   9.002  1.00  0.00           N  
ATOM   1138  CA  ASP p  74      14.943   9.265   7.721  1.00  0.00           C  
ATOM   1139  C   ASP p  74      14.488   8.417   6.521  1.00  0.00           C  
ATOM   1140  O   ASP p  74      14.077   7.255   6.648  1.00  0.00           O  
ATOM   1141  CB  ASP p  74      16.510   9.244   7.839  1.00  0.00           C  
ATOM   1142  CG  ASP p  74      17.097   7.944   8.413  1.00  0.00           C  
ATOM   1143  OD2 ASP p  74      18.001   7.348   7.756  1.00  0.00           O1-
ATOM   1144  OD1 ASP p  74      16.659   7.528   9.519  1.00  0.00           O  
ATOM   1145  H   ASP p  74      15.166   8.516   9.564  1.00  0.00           H  
ATOM   1146  HA  ASP p  74      14.617  10.283   7.551  1.00  0.00           H  
ATOM   1147  HB2 ASP p  74      16.817  10.058   8.531  1.00  0.00           H  
ATOM   1148  HB3 ASP p  74      16.972   9.450   6.854  1.00  0.00           H  
ATOM   1149  N   GLN p  75      14.562   9.035   5.310  1.00  0.00           N  
ATOM   1150  CA  GLN p  75      14.462   8.400   4.000  1.00  0.00           C  
ATOM   1151  C   GLN p  75      15.516   9.086   3.126  1.00  0.00           C  
ATOM   1152  O   GLN p  75      15.268  10.156   2.563  1.00  0.00           O  
ATOM   1153  CB  GLN p  75      13.037   8.489   3.358  1.00  0.00           C  
ATOM   1154  CG  GLN p  75      11.886   8.020   4.290  1.00  0.00           C  
ATOM   1155  CD  GLN p  75      10.545   7.758   3.594  1.00  0.00           C  
ATOM   1156  OE1 GLN p  75      10.379   7.735   2.375  1.00  0.00           O  
ATOM   1157  NE2 GLN p  75       9.522   7.504   4.449  1.00  0.00           N  
ATOM   1158  H   GLN p  75      14.770  10.009   5.273  1.00  0.00           H  
ATOM   1159  HA  GLN p  75      14.724   7.354   4.108  1.00  0.00           H  
ATOM   1160  HB2 GLN p  75      12.826   9.540   3.059  1.00  0.00           H  
ATOM   1161  HB3 GLN p  75      13.036   7.874   2.431  1.00  0.00           H  
ATOM   1162  HG2 GLN p  75      11.734   8.790   5.076  1.00  0.00           H  
ATOM   1163  HG3 GLN p  75      12.187   7.076   4.790  1.00  0.00           H  
ATOM   1164 HE21 GLN p  75       8.684   7.088   4.070  1.00  0.00           H  
ATOM   1165 HE22 GLN p  75       9.665   7.579   5.432  1.00  0.00           H  
ATOM   1166  N   GLN p  76      16.744   8.504   3.035  1.00  0.00           N  
ATOM   1167  CA  GLN p  76      17.934   9.181   2.521  1.00  0.00           C  
ATOM   1168  C   GLN p  76      18.889   8.249   1.773  1.00  0.00           C  
ATOM   1169  O   GLN p  76      19.020   7.067   2.104  1.00  0.00           O  
ATOM   1170  CB  GLN p  76      18.718   9.915   3.665  1.00  0.00           C  
ATOM   1171  CG  GLN p  76      19.347   8.996   4.754  1.00  0.00           C  
ATOM   1172  CD  GLN p  76      20.057   9.784   5.864  1.00  0.00           C  
ATOM   1173  OE1 GLN p  76      20.910  10.639   5.614  1.00  0.00           O  
ATOM   1174  NE2 GLN p  76      19.719   9.474   7.142  1.00  0.00           N  
ATOM   1175  H   GLN p  76      16.913   7.592   3.401  1.00  0.00           H  
ATOM   1176  HA  GLN p  76      17.597   9.932   1.816  1.00  0.00           H  
ATOM   1177  HB2 GLN p  76      19.528  10.530   3.212  1.00  0.00           H  
ATOM   1178  HB3 GLN p  76      18.016  10.623   4.161  1.00  0.00           H  
ATOM   1179  HG2 GLN p  76      20.106   8.329   4.291  1.00  0.00           H  
ATOM   1180  HG3 GLN p  76      18.555   8.358   5.196  1.00  0.00           H  
ATOM   1181 HE21 GLN p  76      20.202   9.949   7.871  1.00  0.00           H  
ATOM   1182 HE22 GLN p  76      19.015   8.776   7.341  1.00  0.00           H  
ATOM   1183  N   VAL p  77      19.594   8.800   0.749  1.00  0.00           N  
ATOM   1184  CA  VAL p  77      20.794   8.234   0.124  1.00  0.00           C  
ATOM   1185  C   VAL p  77      21.872   9.333   0.127  1.00  0.00           C  
ATOM   1186  O   VAL p  77      21.644  10.452  -0.338  1.00  0.00           O  
ATOM   1187  CB  VAL p  77      20.612   7.588  -1.283  1.00  0.00           C  
ATOM   1188  CG1 VAL p  77      19.784   6.276  -1.173  1.00  0.00           C  
ATOM   1189  CG2 VAL p  77      20.008   8.550  -2.345  1.00  0.00           C  
ATOM   1190  H   VAL p  77      19.377   9.719   0.426  1.00  0.00           H  
ATOM   1191  HA  VAL p  77      21.150   7.448   0.781  1.00  0.00           H  
ATOM   1192  HB  VAL p  77      21.624   7.290  -1.647  1.00  0.00           H  
ATOM   1193 HG11 VAL p  77      18.756   6.486  -0.808  1.00  0.00           H  
ATOM   1194 HG12 VAL p  77      20.266   5.570  -0.463  1.00  0.00           H  
ATOM   1195 HG13 VAL p  77      19.712   5.780  -2.164  1.00  0.00           H  
ATOM   1196 HG21 VAL p  77      18.986   8.867  -2.049  1.00  0.00           H  
ATOM   1197 HG22 VAL p  77      19.941   8.045  -3.332  1.00  0.00           H  
ATOM   1198 HG23 VAL p  77      20.635   9.457  -2.471  1.00  0.00           H  
ATOM   1199  N   GLY p  78      23.077   9.032   0.675  1.00  0.00           N  
ATOM   1200  CA  GLY p  78      24.181   9.981   0.807  1.00  0.00           C  
ATOM   1201  C   GLY p  78      25.438   9.233   1.159  1.00  0.00           C  
ATOM   1202  O   GLY p  78      25.748   9.040   2.336  1.00  0.00           O  
ATOM   1203  H   GLY p  78      23.227   8.123   1.059  1.00  0.00           H  
ATOM   1204  HA2 GLY p  78      24.314  10.498  -0.135  1.00  0.00           H  
ATOM   1205  HA3 GLY p  78      23.945  10.647   1.627  1.00  0.00           H  
ATOM   1206  N   GLY p  79      26.185   8.749   0.128  1.00  0.00           N  
ATOM   1207  CA  GLY p  79      27.243   7.756   0.301  1.00  0.00           C  
ATOM   1208  C   GLY p  79      26.663   6.373   0.546  1.00  0.00           C  
ATOM   1209  O   GLY p  79      26.647   5.537  -0.362  1.00  0.00           O  
ATOM   1210  H   GLY p  79      25.980   9.029  -0.807  1.00  0.00           H  
ATOM   1211  HA2 GLY p  79      27.811   7.725  -0.618  1.00  0.00           H  
ATOM   1212  HA3 GLY p  79      27.848   8.040   1.154  1.00  0.00           H  
ATOM   1213  N   ALA p  80      26.171   6.125   1.792  1.00  0.00           N  
ATOM   1214  CA  ALA p  80      25.599   4.875   2.283  1.00  0.00           C  
ATOM   1215  C   ALA p  80      24.228   4.505   1.673  1.00  0.00           C  
ATOM   1216  O   ALA p  80      23.439   5.363   1.260  1.00  0.00           O  
ATOM   1217  CB  ALA p  80      25.516   4.881   3.829  1.00  0.00           C  
ATOM   1218  H   ALA p  80      26.162   6.884   2.446  1.00  0.00           H  
ATOM   1219  HA  ALA p  80      26.299   4.100   2.000  1.00  0.00           H  
ATOM   1220  HB1 ALA p  80      24.818   5.670   4.183  1.00  0.00           H  
ATOM   1221  HB2 ALA p  80      26.517   5.081   4.269  1.00  0.00           H  
ATOM   1222  HB3 ALA p  80      25.162   3.902   4.218  1.00  0.00           H  
ATOM   1223  N   ILE p  81      23.962   3.166   1.599  1.00  0.00           N  
ATOM   1224  CA  ILE p  81      22.813   2.510   0.940  1.00  0.00           C  
ATOM   1225  C   ILE p  81      22.026   1.469   1.810  1.00  0.00           C  
ATOM   1226  O   ILE p  81      20.888   1.115   1.473  1.00  0.00           O  
ATOM   1227  CB  ILE p  81      23.274   1.922  -0.434  1.00  0.00           C  
ATOM   1228  CG1 ILE p  81      22.123   1.643  -1.452  1.00  0.00           C  
ATOM   1229  CG2 ILE p  81      24.190   0.676  -0.272  1.00  0.00           C  
ATOM   1230  CD1 ILE p  81      21.440   2.887  -2.043  1.00  0.00           C  
ATOM   1231  H   ILE p  81      24.645   2.534   1.947  1.00  0.00           H  
ATOM   1232  HA  ILE p  81      22.099   3.297   0.734  1.00  0.00           H  
ATOM   1233  HB  ILE p  81      23.910   2.702  -0.921  1.00  0.00           H  
ATOM   1234 HG12 ILE p  81      22.540   1.067  -2.311  1.00  0.00           H  
ATOM   1235 HG13 ILE p  81      21.365   0.985  -0.981  1.00  0.00           H  
ATOM   1236 HG21 ILE p  81      23.630  -0.176   0.171  1.00  0.00           H  
ATOM   1237 HG22 ILE p  81      25.071   0.901   0.363  1.00  0.00           H  
ATOM   1238 HG23 ILE p  81      24.565   0.348  -1.265  1.00  0.00           H  
ATOM   1239 HD11 ILE p  81      22.180   3.534  -2.559  1.00  0.00           H  
ATOM   1240 HD12 ILE p  81      20.939   3.479  -1.249  1.00  0.00           H  
ATOM   1241 HD13 ILE p  81      20.671   2.581  -2.785  1.00  0.00           H  
ATOM   1242  N   VAL p  82      22.628   0.950   2.933  1.00  0.00           N  
ATOM   1243  CA  VAL p  82      22.125  -0.111   3.818  1.00  0.00           C  
ATOM   1244  C   VAL p  82      21.525   0.464   5.121  1.00  0.00           C  
ATOM   1245  O   VAL p  82      22.189   1.211   5.851  1.00  0.00           O  
ATOM   1246  CB  VAL p  82      23.174  -1.242   4.087  1.00  0.00           C  
ATOM   1247  CG1 VAL p  82      24.498  -0.725   4.710  1.00  0.00           C  
ATOM   1248  CG2 VAL p  82      22.595  -2.395   4.955  1.00  0.00           C  
ATOM   1249  H   VAL p  82      23.517   1.286   3.223  1.00  0.00           H  
ATOM   1250  HA  VAL p  82      21.317  -0.590   3.279  1.00  0.00           H  
ATOM   1251  HB  VAL p  82      23.436  -1.680   3.094  1.00  0.00           H  
ATOM   1252 HG11 VAL p  82      24.284  -0.276   5.700  1.00  0.00           H  
ATOM   1253 HG12 VAL p  82      24.978   0.036   4.061  1.00  0.00           H  
ATOM   1254 HG13 VAL p  82      25.217  -1.560   4.856  1.00  0.00           H  
ATOM   1255 HG21 VAL p  82      22.404  -2.045   5.991  1.00  0.00           H  
ATOM   1256 HG22 VAL p  82      23.308  -3.245   5.005  1.00  0.00           H  
ATOM   1257 HG23 VAL p  82      21.635  -2.767   4.548  1.00  0.00           H  
ATOM   1258  N   ASP p  83      20.246   0.078   5.404  1.00  0.00           N  
ATOM   1259  CA  ASP p  83      19.462   0.350   6.601  1.00  0.00           C  
ATOM   1260  C   ASP p  83      19.493  -0.907   7.494  1.00  0.00           C  
ATOM   1261  O   ASP p  83      18.884  -1.937   7.158  1.00  0.00           O  
ATOM   1262  CB  ASP p  83      17.966   0.677   6.260  1.00  0.00           C  
ATOM   1263  CG  ASP p  83      17.739   2.035   5.621  1.00  0.00           C  
ATOM   1264  OD1 ASP p  83      17.149   2.909   6.308  1.00  0.00           O  
ATOM   1265  OD2 ASP p  83      18.104   2.294   4.434  1.00  0.00           O1-
ATOM   1266  H   ASP p  83      19.771  -0.548   4.768  1.00  0.00           H  
ATOM   1267  HA  ASP p  83      19.907   1.177   7.140  1.00  0.00           H  
ATOM   1268  HB2 ASP p  83      17.385   0.683   7.210  1.00  0.00           H  
ATOM   1269  HB3 ASP p  83      17.541  -0.114   5.608  1.00  0.00           H  
ATOM   1270  N   VAL p  84      20.217  -0.851   8.653  1.00  0.00           N  
ATOM   1271  CA  VAL p  84      20.312  -1.959   9.627  1.00  0.00           C  
ATOM   1272  C   VAL p  84      19.449  -1.637  10.855  1.00  0.00           C  
ATOM   1273  O   VAL p  84      19.670  -0.625  11.531  1.00  0.00           O  
ATOM   1274  CB  VAL p  84      21.752  -2.365  10.059  1.00  0.00           C  
ATOM   1275  CG1 VAL p  84      21.754  -3.603  11.006  1.00  0.00           C  
ATOM   1276  CG2 VAL p  84      22.668  -2.639   8.840  1.00  0.00           C  
ATOM   1277  H   VAL p  84      20.712  -0.005   8.887  1.00  0.00           H  
ATOM   1278  HA  VAL p  84      19.880  -2.828   9.152  1.00  0.00           H  
ATOM   1279  HB  VAL p  84      22.196  -1.509  10.616  1.00  0.00           H  
ATOM   1280 HG11 VAL p  84      21.272  -4.481  10.527  1.00  0.00           H  
ATOM   1281 HG12 VAL p  84      21.212  -3.374  11.946  1.00  0.00           H  
ATOM   1282 HG13 VAL p  84      22.793  -3.885  11.280  1.00  0.00           H  
ATOM   1283 HG21 VAL p  84      22.303  -3.478   8.223  1.00  0.00           H  
ATOM   1284 HG22 VAL p  84      23.694  -2.893   9.180  1.00  0.00           H  
ATOM   1285 HG23 VAL p  84      22.723  -1.739   8.195  1.00  0.00           H  
ATOM   1286  N   MET p  85      18.446  -2.519  11.162  1.00  0.00           N  
ATOM   1287  CA  MET p  85      17.539  -2.364  12.303  1.00  0.00           C  
ATOM   1288  C   MET p  85      17.012  -3.690  12.894  1.00  0.00           C  
ATOM   1289  O   MET p  85      17.384  -4.796  12.484  1.00  0.00           O  
ATOM   1290  CB  MET p  85      16.383  -1.365  11.954  1.00  0.00           C  
ATOM   1291  CG  MET p  85      15.321  -1.855  10.944  1.00  0.00           C  
ATOM   1292  SD  MET p  85      14.207  -0.542  10.346  1.00  0.00           S  
ATOM   1293  CE  MET p  85      15.326   0.195   9.115  1.00  0.00           C  
ATOM   1294  H   MET p  85      18.285  -3.329  10.579  1.00  0.00           H  
ATOM   1295  HA  MET p  85      18.125  -1.909  13.091  1.00  0.00           H  
ATOM   1296  HB2 MET p  85      16.860  -0.464  11.520  1.00  0.00           H  
ATOM   1297  HB3 MET p  85      15.875  -1.034  12.884  1.00  0.00           H  
ATOM   1298  HG2 MET p  85      14.717  -2.645  11.440  1.00  0.00           H  
ATOM   1299  HG3 MET p  85      15.837  -2.327  10.078  1.00  0.00           H  
ATOM   1300  HE1 MET p  85      14.846   1.051   8.596  1.00  0.00           H  
ATOM   1301  HE2 MET p  85      15.613  -0.549   8.339  1.00  0.00           H  
ATOM   1302  HE3 MET p  85      16.261   0.571   9.585  1.00  0.00           H  
ATOM   1303  N   CYS p  86      16.111  -3.582  13.914  1.00  0.00           N  
ATOM   1304  CA  CYS p  86      15.354  -4.673  14.530  1.00  0.00           C  
ATOM   1305  C   CYS p  86      13.889  -4.704  14.059  1.00  0.00           C  
ATOM   1306  O   CYS p  86      13.312  -3.687  13.663  1.00  0.00           O  
ATOM   1307  CB  CYS p  86      15.398  -4.632  16.088  1.00  0.00           C  
ATOM   1308  SG  CYS p  86      17.056  -5.009  16.754  1.00  0.00           S  
ATOM   1309  H   CYS p  86      15.897  -2.671  14.252  1.00  0.00           H  
ATOM   1310  HA  CYS p  86      15.811  -5.598  14.209  1.00  0.00           H  
ATOM   1311  HB2 CYS p  86      14.689  -5.385  16.496  1.00  0.00           H  
ATOM   1312  HB3 CYS p  86      15.053  -3.635  16.442  1.00  0.00           H  
ATOM   1313  HG  CYS p  86      17.680  -4.061  16.068  1.00  0.00           H  
ATOM   1314  N   HIS p  87      13.260  -5.912  14.115  1.00  0.00           N  
ATOM   1315  CA  HIS p  87      11.900  -6.230  13.657  1.00  0.00           C  
ATOM   1316  C   HIS p  87      10.787  -5.369  14.282  1.00  0.00           C  
ATOM   1317  O   HIS p  87       9.919  -4.870  13.563  1.00  0.00           O  
ATOM   1318  CB  HIS p  87      11.564  -7.746  13.802  1.00  0.00           C  
ATOM   1319  CG  HIS p  87      12.513  -8.693  13.095  1.00  0.00           C  
ATOM   1320  ND1 HIS p  87      12.140 -10.016  12.959  1.00  0.00           N  
ATOM   1321  CD2 HIS p  87      13.751  -8.507  12.563  1.00  0.00           C  
ATOM   1322  CE1 HIS p  87      13.150 -10.603  12.344  1.00  0.00           C  
ATOM   1323  NE2 HIS p  87      14.151  -9.734  12.078  1.00  0.00           N  
ATOM   1324  H   HIS p  87      13.789  -6.701  14.431  1.00  0.00           H  
ATOM   1325  HA  HIS p  87      11.890  -6.010  12.597  1.00  0.00           H  
ATOM   1326  HB2 HIS p  87      10.551  -7.931  13.379  1.00  0.00           H  
ATOM   1327  HB3 HIS p  87      11.543  -8.037  14.873  1.00  0.00           H  
ATOM   1328  HD2 HIS p  87      14.367  -7.621  12.510  1.00  0.00           H  
ATOM   1329  HE2 HIS p  87      15.042  -9.929  11.646  1.00  0.00           H  
ATOM   1330  HE1 HIS p  87      13.194 -11.662  12.084  1.00  0.00           H  
ATOM   1331  N   ALA p  88      10.805  -5.158  15.632  1.00  0.00           N  
ATOM   1332  CA  ALA p  88       9.957  -4.220  16.371  1.00  0.00           C  
ATOM   1333  C   ALA p  88      10.150  -2.748  15.940  1.00  0.00           C  
ATOM   1334  O   ALA p  88       9.173  -2.076  15.594  1.00  0.00           O  
ATOM   1335  CB  ALA p  88      10.151  -4.388  17.898  1.00  0.00           C  
ATOM   1336  H   ALA p  88      11.481  -5.637  16.184  1.00  0.00           H  
ATOM   1337  HA  ALA p  88       8.931  -4.483  16.138  1.00  0.00           H  
ATOM   1338  HB1 ALA p  88      11.189  -4.144  18.204  1.00  0.00           H  
ATOM   1339  HB2 ALA p  88       9.929  -5.435  18.198  1.00  0.00           H  
ATOM   1340  HB3 ALA p  88       9.450  -3.730  18.454  1.00  0.00           H  
ATOM   1341  N   THR p  89      11.425  -2.232  15.928  1.00  0.00           N  
ATOM   1342  CA  THR p  89      11.864  -0.947  15.341  1.00  0.00           C  
ATOM   1343  C   THR p  89      11.256  -0.752  13.936  1.00  0.00           C  
ATOM   1344  O   THR p  89      10.580   0.253  13.696  1.00  0.00           O  
ATOM   1345  CB  THR p  89      13.407  -0.734  15.314  1.00  0.00           C  
ATOM   1346  OG1 THR p  89      14.008  -0.949  16.589  1.00  0.00           O  
ATOM   1347  CG2 THR p  89      13.808   0.700  14.901  1.00  0.00           C  
ATOM   1348  H   THR p  89      12.174  -2.784  16.285  1.00  0.00           H  
ATOM   1349  HA  THR p  89      11.445  -0.179  15.976  1.00  0.00           H  
ATOM   1350  HB  THR p  89      13.858  -1.454  14.595  1.00  0.00           H  
ATOM   1351 HG21 THR p  89      13.387   1.441  15.613  1.00  0.00           H  
ATOM   1352 HG22 THR p  89      13.441   0.941  13.881  1.00  0.00           H  
ATOM   1353 HG23 THR p  89      14.915   0.812  14.887  1.00  0.00           H  
ATOM   1354  HG1 THR p  89      14.885  -0.553  16.504  1.00  0.00           H  
ATOM   1355  N   TYR p  90      11.463  -1.738  13.012  1.00  0.00           N  
ATOM   1356  CA  TYR p  90      10.837  -1.888  11.706  1.00  0.00           C  
ATOM   1357  C   TYR p  90       9.298  -1.798  11.727  1.00  0.00           C  
ATOM   1358  O   TYR p  90       8.763  -0.903  11.065  1.00  0.00           O  
ATOM   1359  CB  TYR p  90      11.356  -3.189  11.025  1.00  0.00           C  
ATOM   1360  CG  TYR p  90      10.832  -3.386   9.625  1.00  0.00           C  
ATOM   1361  CD1 TYR p  90       9.812  -4.324   9.376  1.00  0.00           C  
ATOM   1362  CD2 TYR p  90      11.359  -2.650   8.550  1.00  0.00           C  
ATOM   1363  CE1 TYR p  90       9.333  -4.521   8.076  1.00  0.00           C  
ATOM   1364  CE2 TYR p  90      10.888  -2.857   7.250  1.00  0.00           C  
ATOM   1365  CZ  TYR p  90       9.875  -3.788   7.013  1.00  0.00           C  
ATOM   1366  OH  TYR p  90       9.336  -3.898   5.715  1.00  0.00           O  
ATOM   1367  H   TYR p  90      12.094  -2.494  13.246  1.00  0.00           H  
ATOM   1368  HA  TYR p  90      11.186  -1.050  11.119  1.00  0.00           H  
ATOM   1369  HB2 TYR p  90      12.464  -3.148  10.965  1.00  0.00           H  
ATOM   1370  HB3 TYR p  90      11.084  -4.079  11.624  1.00  0.00           H  
ATOM   1371  HD1 TYR p  90       9.387  -4.891  10.194  1.00  0.00           H  
ATOM   1372  HD2 TYR p  90      12.143  -1.928   8.720  1.00  0.00           H  
ATOM   1373  HE1 TYR p  90       8.529  -5.224   7.906  1.00  0.00           H  
ATOM   1374  HE2 TYR p  90      11.306  -2.292   6.434  1.00  0.00           H  
ATOM   1375  HH  TYR p  90       8.454  -4.334   5.811  1.00  0.00           H  
ATOM   1376  N   VAL p  91       8.566  -2.686  12.472  1.00  0.00           N  
ATOM   1377  CA  VAL p  91       7.098  -2.649  12.638  1.00  0.00           C  
ATOM   1378  C   VAL p  91       6.598  -1.276  13.165  1.00  0.00           C  
ATOM   1379  O   VAL p  91       5.688  -0.696  12.560  1.00  0.00           O  
ATOM   1380  CB  VAL p  91       6.551  -3.882  13.419  1.00  0.00           C  
ATOM   1381  CG1 VAL p  91       5.062  -3.746  13.841  1.00  0.00           C  
ATOM   1382  CG2 VAL p  91       6.729  -5.187  12.585  1.00  0.00           C  
ATOM   1383  H   VAL p  91       9.033  -3.435  12.970  1.00  0.00           H  
ATOM   1384  HA  VAL p  91       6.695  -2.720  11.636  1.00  0.00           H  
ATOM   1385  HB  VAL p  91       7.147  -3.993  14.355  1.00  0.00           H  
ATOM   1386 HG11 VAL p  91       4.412  -3.577  12.959  1.00  0.00           H  
ATOM   1387 HG12 VAL p  91       4.928  -2.909  14.557  1.00  0.00           H  
ATOM   1388 HG13 VAL p  91       4.725  -4.672  14.354  1.00  0.00           H  
ATOM   1389 HG21 VAL p  91       6.132  -5.151  11.649  1.00  0.00           H  
ATOM   1390 HG22 VAL p  91       6.394  -6.062  13.182  1.00  0.00           H  
ATOM   1391 HG23 VAL p  91       7.794  -5.354  12.323  1.00  0.00           H  
ATOM   1392  N   ASN p  92       7.197  -0.729  14.269  1.00  0.00           N  
ATOM   1393  CA  ASN p  92       6.925   0.588  14.868  1.00  0.00           C  
ATOM   1394  C   ASN p  92       6.963   1.798  13.898  1.00  0.00           C  
ATOM   1395  O   ASN p  92       6.213   2.764  14.113  1.00  0.00           O  
ATOM   1396  CB  ASN p  92       7.848   0.864  16.107  1.00  0.00           C  
ATOM   1397  CG  ASN p  92       7.462   0.016  17.333  1.00  0.00           C  
ATOM   1398  OD1 ASN p  92       6.293  -0.086  17.715  1.00  0.00           O  
ATOM   1399  ND2 ASN p  92       8.463  -0.593  18.013  1.00  0.00           N  
ATOM   1400  H   ASN p  92       7.940  -1.256  14.714  1.00  0.00           H  
ATOM   1401  HA  ASN p  92       5.900   0.545  15.217  1.00  0.00           H  
ATOM   1402  HB2 ASN p  92       7.743   1.926  16.419  1.00  0.00           H  
ATOM   1403  HB3 ASN p  92       8.907   0.692  15.829  1.00  0.00           H  
ATOM   1404 HD21 ASN p  92       8.206  -1.133  18.813  1.00  0.00           H  
ATOM   1405 HD22 ASN p  92       9.386  -0.588  17.633  1.00  0.00           H  
ATOM   1406  N   ARG p  93       7.824   1.753  12.831  1.00  0.00           N  
ATOM   1407  CA  ARG p  93       7.760   2.601  11.637  1.00  0.00           C  
ATOM   1408  C   ARG p  93       6.648   2.125  10.688  1.00  0.00           C  
ATOM   1409  O   ARG p  93       5.664   2.846  10.507  1.00  0.00           O  
ATOM   1410  CB  ARG p  93       9.146   2.701  10.923  1.00  0.00           C  
ATOM   1411  CG  ARG p  93       9.248   3.467   9.569  1.00  0.00           C  
ATOM   1412  CD  ARG p  93       8.897   4.971   9.560  1.00  0.00           C  
ATOM   1413  NE  ARG p  93       9.532   5.548   8.312  1.00  0.00           N  
ATOM   1414  CZ  ARG p  93       9.964   6.822   8.211  1.00  0.00           C  
ATOM   1415  NH1 ARG p  93       9.351   7.855   8.805  1.00  0.00           N  
ATOM   1416  NH2 ARG p  93      11.067   7.110   7.503  1.00  0.00           N1+
ATOM   1417  H   ARG p  93       8.511   1.021  12.800  1.00  0.00           H  
ATOM   1418  HA  ARG p  93       7.491   3.595  11.968  1.00  0.00           H  
ATOM   1419  HB2 ARG p  93       9.852   3.173  11.642  1.00  0.00           H  
ATOM   1420  HB3 ARG p  93       9.524   1.669  10.741  1.00  0.00           H  
ATOM   1421  HG2 ARG p  93       8.630   2.951   8.802  1.00  0.00           H  
ATOM   1422  HG3 ARG p  93      10.315   3.348   9.259  1.00  0.00           H  
ATOM   1423  HD2 ARG p  93       9.323   5.476  10.458  1.00  0.00           H  
ATOM   1424  HD3 ARG p  93       7.797   5.132   9.526  1.00  0.00           H  
ATOM   1425  HE  ARG p  93      10.018   4.906   7.734  1.00  0.00           H  
ATOM   1426 HH11 ARG p  93       9.742   8.768   8.721  1.00  0.00           H  
ATOM   1427 HH12 ARG p  93       8.379   7.762   9.120  1.00  0.00           H  
ATOM   1428 HH21 ARG p  93      11.700   6.399   7.211  1.00  0.00           H  
ATOM   1429 HH22 ARG p  93      11.501   7.986   7.791  1.00  0.00           H  
ATOM   1430  N   ARG p  94       6.779   0.904  10.083  1.00  0.00           N  
ATOM   1431  CA  ARG p  94       5.942   0.328   9.026  1.00  0.00           C  
ATOM   1432  C   ARG p  94       4.420   0.365   9.202  1.00  0.00           C  
ATOM   1433  O   ARG p  94       3.719   0.526   8.192  1.00  0.00           O  
ATOM   1434  CB  ARG p  94       6.359  -1.135   8.688  1.00  0.00           C  
ATOM   1435  CG  ARG p  94       7.649  -1.305   7.851  1.00  0.00           C  
ATOM   1436  CD  ARG p  94       7.649  -0.492   6.550  1.00  0.00           C  
ATOM   1437  NE  ARG p  94       8.559  -1.123   5.527  1.00  0.00           N  
ATOM   1438  CZ  ARG p  94       8.648  -0.695   4.249  1.00  0.00           C  
ATOM   1439  NH1 ARG p  94       9.532  -1.254   3.414  1.00  0.00           N  
ATOM   1440  NH2 ARG p  94       7.876   0.287   3.769  1.00  0.00           N1+
ATOM   1441  H   ARG p  94       7.525   0.294  10.388  1.00  0.00           H  
ATOM   1442  HA  ARG p  94       6.121   0.947   8.160  1.00  0.00           H  
ATOM   1443  HB2 ARG p  94       6.454  -1.721   9.627  1.00  0.00           H  
ATOM   1444  HB3 ARG p  94       5.552  -1.622   8.095  1.00  0.00           H  
ATOM   1445  HG2 ARG p  94       7.702  -2.390   7.620  1.00  0.00           H  
ATOM   1446  HG3 ARG p  94       8.547  -1.045   8.450  1.00  0.00           H  
ATOM   1447  HD2 ARG p  94       7.979   0.553   6.746  1.00  0.00           H  
ATOM   1448  HD3 ARG p  94       6.618  -0.481   6.131  1.00  0.00           H  
ATOM   1449  HE  ARG p  94       9.027  -1.993   5.748  1.00  0.00           H  
ATOM   1450 HH11 ARG p  94      10.133  -1.959   3.781  1.00  0.00           H  
ATOM   1451 HH12 ARG p  94       9.800  -0.710   2.596  1.00  0.00           H  
ATOM   1452 HH21 ARG p  94       7.082   0.552   4.313  1.00  0.00           H  
ATOM   1453 HH22 ARG p  94       7.888   0.420   2.785  1.00  0.00           H  
ATOM   1454  N   LEU p  95       3.914   0.217  10.460  1.00  0.00           N  
ATOM   1455  CA  LEU p  95       2.537   0.466  10.899  1.00  0.00           C  
ATOM   1456  C   LEU p  95       1.964   1.827  10.480  1.00  0.00           C  
ATOM   1457  O   LEU p  95       0.808   1.901  10.047  1.00  0.00           O  
ATOM   1458  CB  LEU p  95       2.409   0.376  12.461  1.00  0.00           C  
ATOM   1459  CG  LEU p  95       2.386  -1.050  13.082  1.00  0.00           C  
ATOM   1460  CD1 LEU p  95       2.596  -0.986  14.614  1.00  0.00           C  
ATOM   1461  CD2 LEU p  95       1.098  -1.829  12.722  1.00  0.00           C  
ATOM   1462  H   LEU p  95       4.549  -0.035  11.203  1.00  0.00           H  
ATOM   1463  HA  LEU p  95       1.911  -0.282  10.431  1.00  0.00           H  
ATOM   1464  HB2 LEU p  95       3.258   0.948  12.899  1.00  0.00           H  
ATOM   1465  HB3 LEU p  95       1.475   0.884  12.792  1.00  0.00           H  
ATOM   1466  HG  LEU p  95       3.251  -1.615  12.662  1.00  0.00           H  
ATOM   1467 HD11 LEU p  95       1.767  -0.433  15.105  1.00  0.00           H  
ATOM   1468 HD12 LEU p  95       3.553  -0.474  14.856  1.00  0.00           H  
ATOM   1469 HD13 LEU p  95       2.642  -2.001  15.051  1.00  0.00           H  
ATOM   1470 HD21 LEU p  95       0.209  -1.326  13.159  1.00  0.00           H  
ATOM   1471 HD22 LEU p  95       1.147  -2.864  13.115  1.00  0.00           H  
ATOM   1472 HD23 LEU p  95       0.953  -1.894  11.624  1.00  0.00           H  
ATOM   1473  N   LEU p  96       2.762   2.930  10.626  1.00  0.00           N  
ATOM   1474  CA  LEU p  96       2.363   4.322  10.453  1.00  0.00           C  
ATOM   1475  C   LEU p  96       1.718   4.625   9.085  1.00  0.00           C  
ATOM   1476  O   LEU p  96       2.241   4.167   8.060  1.00  0.00           O  
ATOM   1477  CB  LEU p  96       3.568   5.314  10.616  1.00  0.00           C  
ATOM   1478  CG  LEU p  96       4.141   5.482  12.055  1.00  0.00           C  
ATOM   1479  CD1 LEU p  96       5.588   6.023  12.060  1.00  0.00           C  
ATOM   1480  CD2 LEU p  96       3.223   6.350  12.952  1.00  0.00           C  
ATOM   1481  H   LEU p  96       3.741   2.806  10.835  1.00  0.00           H  
ATOM   1482  HA  LEU p  96       1.642   4.521  11.231  1.00  0.00           H  
ATOM   1483  HB2 LEU p  96       4.377   4.964   9.937  1.00  0.00           H  
ATOM   1484  HB3 LEU p  96       3.276   6.326  10.259  1.00  0.00           H  
ATOM   1485  HG  LEU p  96       4.214   4.461  12.496  1.00  0.00           H  
ATOM   1486 HD11 LEU p  96       5.622   7.066  11.694  1.00  0.00           H  
ATOM   1487 HD12 LEU p  96       6.238   5.399  11.412  1.00  0.00           H  
ATOM   1488 HD13 LEU p  96       6.003   6.001  13.090  1.00  0.00           H  
ATOM   1489 HD21 LEU p  96       3.146   7.379  12.541  1.00  0.00           H  
ATOM   1490 HD22 LEU p  96       3.638   6.421  13.980  1.00  0.00           H  
ATOM   1491 HD23 LEU p  96       2.201   5.922  13.011  1.00  0.00           H  
ATOM   1492  N   PRO p  97       0.626   5.433   9.008  1.00  0.00           N  
ATOM   1493  CA  PRO p  97       0.307   6.262   7.833  1.00  0.00           C  
ATOM   1494  C   PRO p  97       1.444   7.261   7.503  1.00  0.00           C  
ATOM   1495  O   PRO p  97       1.374   8.452   7.818  1.00  0.00           O  
ATOM   1496  CB  PRO p  97      -1.062   6.898   8.185  1.00  0.00           C  
ATOM   1497  CG  PRO p  97      -1.687   5.931   9.200  1.00  0.00           C  
ATOM   1498  CD  PRO p  97      -0.475   5.435   9.988  1.00  0.00           C  
ATOM   1499  HA  PRO p  97       0.190   5.609   6.977  1.00  0.00           H  
ATOM   1500  HB2 PRO p  97      -0.921   7.891   8.668  1.00  0.00           H  
ATOM   1501  HB3 PRO p  97      -1.692   7.036   7.283  1.00  0.00           H  
ATOM   1502  HG2 PRO p  97      -2.163   5.080   8.664  1.00  0.00           H  
ATOM   1503  HG3 PRO p  97      -2.442   6.420   9.845  1.00  0.00           H  
ATOM   1504  HD2 PRO p  97      -0.650   4.413  10.396  1.00  0.00           H  
ATOM   1505  HD3 PRO p  97      -0.219   6.136  10.812  1.00  0.00           H  
ATOM   1506  N   GLN p  98       2.526   6.739   6.869  1.00  0.00           N  
ATOM   1507  CA  GLN p  98       3.697   7.445   6.361  1.00  0.00           C  
ATOM   1508  C   GLN p  98       4.238   6.768   5.091  1.00  0.00           C  
ATOM   1509  O   GLN p  98       3.983   5.592   4.809  1.00  0.00           O  
ATOM   1510  CB  GLN p  98       4.852   7.554   7.415  1.00  0.00           C  
ATOM   1511  CG  GLN p  98       4.578   8.558   8.567  1.00  0.00           C  
ATOM   1512  CD  GLN p  98       5.745   8.715   9.554  1.00  0.00           C  
ATOM   1513  OE1 GLN p  98       6.837   8.144   9.451  1.00  0.00           O  
ATOM   1514  NE2 GLN p  98       5.481   9.550  10.595  1.00  0.00           N  
ATOM   1515  H   GLN p  98       2.553   5.742   6.745  1.00  0.00           H  
ATOM   1516  HA  GLN p  98       3.375   8.441   6.081  1.00  0.00           H  
ATOM   1517  HB2 GLN p  98       5.054   6.546   7.840  1.00  0.00           H  
ATOM   1518  HB3 GLN p  98       5.784   7.893   6.909  1.00  0.00           H  
ATOM   1519  HG2 GLN p  98       3.680   8.236   9.136  1.00  0.00           H  
ATOM   1520  HG3 GLN p  98       4.362   9.558   8.133  1.00  0.00           H  
ATOM   1521 HE21 GLN p  98       6.193   9.706  11.276  1.00  0.00           H  
ATOM   1522 HE22 GLN p  98       4.598  10.011  10.644  1.00  0.00           H  
ATOM   1523  N   GLY p  99       5.027   7.539   4.290  1.00  0.00           N  
ATOM   1524  CA  GLY p  99       5.654   7.128   3.034  1.00  0.00           C  
ATOM   1525  C   GLY p  99       6.463   5.843   3.107  1.00  0.00           C  
ATOM   1526  O   GLY p  99       7.527   5.790   3.727  1.00  0.00           O  
ATOM   1527  H   GLY p  99       5.194   8.486   4.553  1.00  0.00           H  
ATOM   1528  HA2 GLY p  99       4.857   7.015   2.312  1.00  0.00           H  
ATOM   1529  HA3 GLY p  99       6.343   7.914   2.756  1.00  0.00           H  
ATOM   1530  N   ARG p 100       5.951   4.774   2.445  1.00  0.00           N  
ATOM   1531  CA  ARG p 100       6.522   3.439   2.301  1.00  0.00           C  
ATOM   1532  C   ARG p 100       7.933   3.456   1.678  1.00  0.00           C  
ATOM   1533  O   ARG p 100       8.083   3.752   0.487  1.00  0.00           O  
ATOM   1534  CB  ARG p 100       5.558   2.566   1.424  1.00  0.00           C  
ATOM   1535  CG  ARG p 100       6.009   1.118   1.068  1.00  0.00           C  
ATOM   1536  CD  ARG p 100       5.382   0.539  -0.219  1.00  0.00           C  
ATOM   1537  NE  ARG p 100       5.876   1.358  -1.393  1.00  0.00           N  
ATOM   1538  CZ  ARG p 100       6.892   1.068  -2.231  1.00  0.00           C  
ATOM   1539  NH1 ARG p 100       7.250   1.959  -3.172  1.00  0.00           N  
ATOM   1540  NH2 ARG p 100       7.592  -0.071  -2.193  1.00  0.00           N1+
ATOM   1541  H   ARG p 100       5.058   4.890   2.018  1.00  0.00           H  
ATOM   1542  HA  ARG p 100       6.575   3.011   3.293  1.00  0.00           H  
ATOM   1543  HB2 ARG p 100       4.563   2.517   1.920  1.00  0.00           H  
ATOM   1544  HB3 ARG p 100       5.413   3.126   0.472  1.00  0.00           H  
ATOM   1545  HG2 ARG p 100       5.742   0.448   1.915  1.00  0.00           H  
ATOM   1546  HG3 ARG p 100       7.111   1.071   0.924  1.00  0.00           H  
ATOM   1547  HD2 ARG p 100       4.272   0.616  -0.175  1.00  0.00           H  
ATOM   1548  HD3 ARG p 100       5.649  -0.532  -0.351  1.00  0.00           H  
ATOM   1549  HE  ARG p 100       5.498   2.271  -1.504  1.00  0.00           H  
ATOM   1550 HH11 ARG p 100       6.839   2.864  -3.208  1.00  0.00           H  
ATOM   1551 HH12 ARG p 100       8.026   1.705  -3.752  1.00  0.00           H  
ATOM   1552 HH21 ARG p 100       7.345  -0.774  -1.540  1.00  0.00           H  
ATOM   1553 HH22 ARG p 100       8.368  -0.142  -2.848  1.00  0.00           H  
ATOM   1554  N   GLN p 101       8.987   3.099   2.479  1.00  0.00           N  
ATOM   1555  CA  GLN p 101      10.362   2.947   2.015  1.00  0.00           C  
ATOM   1556  C   GLN p 101      10.522   1.711   1.120  1.00  0.00           C  
ATOM   1557  O   GLN p 101      10.249   0.558   1.501  1.00  0.00           O  
ATOM   1558  CB  GLN p 101      11.467   2.964   3.120  1.00  0.00           C  
ATOM   1559  CG  GLN p 101      11.630   4.321   3.859  1.00  0.00           C  
ATOM   1560  CD  GLN p 101      13.057   4.543   4.389  1.00  0.00           C  
ATOM   1561  OE1 GLN p 101      13.992   4.750   3.604  1.00  0.00           O  
ATOM   1562  NE2 GLN p 101      13.248   4.530   5.730  1.00  0.00           N  
ATOM   1563  H   GLN p 101       8.852   2.934   3.451  1.00  0.00           H  
ATOM   1564  HA  GLN p 101      10.551   3.826   1.409  1.00  0.00           H  
ATOM   1565  HB2 GLN p 101      11.279   2.157   3.857  1.00  0.00           H  
ATOM   1566  HB3 GLN p 101      12.440   2.733   2.624  1.00  0.00           H  
ATOM   1567  HG2 GLN p 101      10.887   4.417   4.676  1.00  0.00           H  
ATOM   1568  HG3 GLN p 101      11.447   5.150   3.139  1.00  0.00           H  
ATOM   1569 HE21 GLN p 101      14.127   4.868   6.072  1.00  0.00           H  
ATOM   1570 HE22 GLN p 101      12.592   4.076   6.323  1.00  0.00           H  
ATOM   1571  N   ASN p 102      10.986   1.989  -0.123  1.00  0.00           N  
ATOM   1572  CA  ASN p 102      11.221   1.050  -1.194  1.00  0.00           C  
ATOM   1573  C   ASN p 102      12.611   0.420  -1.036  1.00  0.00           C  
ATOM   1574  O   ASN p 102      13.571   0.820  -1.701  1.00  0.00           O  
ATOM   1575  CB  ASN p 102      11.023   1.764  -2.572  1.00  0.00           C  
ATOM   1576  CG  ASN p 102      10.750   0.753  -3.684  1.00  0.00           C  
ATOM   1577  OD1 ASN p 102       9.590   0.368  -3.892  1.00  0.00           O  
ATOM   1578  ND2 ASN p 102      11.809   0.304  -4.401  1.00  0.00           N  
ATOM   1579  H   ASN p 102      11.174   2.940  -0.353  1.00  0.00           H  
ATOM   1580  HA  ASN p 102      10.479   0.266  -1.099  1.00  0.00           H  
ATOM   1581  HB2 ASN p 102      11.898   2.396  -2.826  1.00  0.00           H  
ATOM   1582  HB3 ASN p 102      10.134   2.430  -2.512  1.00  0.00           H  
ATOM   1583 HD21 ASN p 102      11.637  -0.359  -5.124  1.00  0.00           H  
ATOM   1584 HD22 ASN p 102      12.735   0.604  -4.162  1.00  0.00           H  
ATOM   1585  N   TRP p 103      12.721  -0.594  -0.134  1.00  0.00           N  
ATOM   1586  CA  TRP p 103      13.888  -1.461  -0.019  1.00  0.00           C  
ATOM   1587  C   TRP p 103      13.792  -2.626  -1.008  1.00  0.00           C  
ATOM   1588  O   TRP p 103      12.709  -3.094  -1.382  1.00  0.00           O  
ATOM   1589  CB  TRP p 103      14.183  -1.965   1.421  1.00  0.00           C  
ATOM   1590  CG  TRP p 103      14.695  -0.891   2.383  1.00  0.00           C  
ATOM   1591  CD1 TRP p 103      15.933  -0.310   2.438  1.00  0.00           C  
ATOM   1592  CD2 TRP p 103      13.966  -0.378   3.513  1.00  0.00           C  
ATOM   1593  NE1 TRP p 103      16.000   0.575   3.488  1.00  0.00           N  
ATOM   1594  CE2 TRP p 103      14.806   0.541   4.168  1.00  0.00           C  
ATOM   1595  CE3 TRP p 103      12.702  -0.657   3.994  1.00  0.00           C  
ATOM   1596  CZ2 TRP p 103      14.384   1.210   5.306  1.00  0.00           C  
ATOM   1597  CZ3 TRP p 103      12.285  -0.004   5.156  1.00  0.00           C  
ATOM   1598  CH2 TRP p 103      13.112   0.918   5.802  1.00  0.00           C  
ATOM   1599  H   TRP p 103      11.942  -0.845   0.438  1.00  0.00           H  
ATOM   1600  HA  TRP p 103      14.744  -0.865  -0.316  1.00  0.00           H  
ATOM   1601  HB2 TRP p 103      13.278  -2.461   1.832  1.00  0.00           H  
ATOM   1602  HB3 TRP p 103      14.991  -2.731   1.375  1.00  0.00           H  
ATOM   1603  HD1 TRP p 103      16.756  -0.563   1.792  1.00  0.00           H  
ATOM   1604  HE1 TRP p 103      16.794   1.084   3.794  1.00  0.00           H  
ATOM   1605  HE3 TRP p 103      12.082  -1.380   3.501  1.00  0.00           H  
ATOM   1606  HZ2 TRP p 103      15.004   1.927   5.815  1.00  0.00           H  
ATOM   1607  HZ3 TRP p 103      11.309  -0.209   5.570  1.00  0.00           H  
ATOM   1608  HH2 TRP p 103      12.768   1.403   6.704  1.00  0.00           H  
ATOM   1609  N   GLU p 104      14.988  -3.064  -1.460  1.00  0.00           N  
ATOM   1610  CA  GLU p 104      15.261  -3.847  -2.652  1.00  0.00           C  
ATOM   1611  C   GLU p 104      15.856  -5.216  -2.317  1.00  0.00           C  
ATOM   1612  O   GLU p 104      15.400  -6.223  -2.864  1.00  0.00           O  
ATOM   1613  CB  GLU p 104      16.199  -3.032  -3.593  1.00  0.00           C  
ATOM   1614  CG  GLU p 104      15.604  -1.654  -4.010  1.00  0.00           C  
ATOM   1615  CD  GLU p 104      16.494  -0.907  -4.994  1.00  0.00           C  
ATOM   1616  OE1 GLU p 104      16.044  -0.745  -6.163  1.00  0.00           O  
ATOM   1617  OE2 GLU p 104      17.613  -0.496  -4.594  1.00  0.00           O1-
ATOM   1618  H   GLU p 104      15.835  -2.738  -1.023  1.00  0.00           H  
ATOM   1619  HA  GLU p 104      14.324  -4.026  -3.165  1.00  0.00           H  
ATOM   1620  HB2 GLU p 104      17.174  -2.854  -3.087  1.00  0.00           H  
ATOM   1621  HB3 GLU p 104      16.406  -3.632  -4.505  1.00  0.00           H  
ATOM   1622  HG2 GLU p 104      15.470  -1.004  -3.121  1.00  0.00           H  
ATOM   1623  HG3 GLU p 104      14.606  -1.794  -4.470  1.00  0.00           H  
ATOM   1624  N   VAL p 105      16.873  -5.290  -1.405  1.00  0.00           N  
ATOM   1625  CA  VAL p 105      17.312  -6.528  -0.749  1.00  0.00           C  
ATOM   1626  C   VAL p 105      16.887  -6.458   0.727  1.00  0.00           C  
ATOM   1627  O   VAL p 105      17.153  -5.474   1.425  1.00  0.00           O  
ATOM   1628  CB  VAL p 105      18.823  -6.864  -0.872  1.00  0.00           C  
ATOM   1629  CG1 VAL p 105      19.138  -8.244  -0.223  1.00  0.00           C  
ATOM   1630  CG2 VAL p 105      19.294  -6.850  -2.352  1.00  0.00           C  
ATOM   1631  H   VAL p 105      17.286  -4.443  -1.051  1.00  0.00           H  
ATOM   1632  HA  VAL p 105      16.771  -7.347  -1.207  1.00  0.00           H  
ATOM   1633  HB  VAL p 105      19.407  -6.082  -0.334  1.00  0.00           H  
ATOM   1634 HG11 VAL p 105      18.544  -9.051  -0.704  1.00  0.00           H  
ATOM   1635 HG12 VAL p 105      18.916  -8.242   0.864  1.00  0.00           H  
ATOM   1636 HG13 VAL p 105      20.211  -8.494  -0.336  1.00  0.00           H  
ATOM   1637 HG21 VAL p 105      18.743  -7.599  -2.958  1.00  0.00           H  
ATOM   1638 HG22 VAL p 105      20.378  -7.083  -2.413  1.00  0.00           H  
ATOM   1639 HG23 VAL p 105      19.138  -5.848  -2.803  1.00  0.00           H  
ATOM   1640  N   ALA p 106      16.216  -7.530   1.230  1.00  0.00           N  
ATOM   1641  CA  ALA p 106      15.863  -7.725   2.624  1.00  0.00           C  
ATOM   1642  C   ALA p 106      16.594  -8.937   3.204  1.00  0.00           C  
ATOM   1643  O   ALA p 106      16.404 -10.076   2.760  1.00  0.00           O  
ATOM   1644  CB  ALA p 106      14.344  -7.849   2.832  1.00  0.00           C  
ATOM   1645  H   ALA p 106      15.936  -8.291   0.625  1.00  0.00           H  
ATOM   1646  HA  ALA p 106      16.170  -6.846   3.169  1.00  0.00           H  
ATOM   1647  HB1 ALA p 106      13.923  -8.705   2.263  1.00  0.00           H  
ATOM   1648  HB2 ALA p 106      13.836  -6.915   2.514  1.00  0.00           H  
ATOM   1649  HB3 ALA p 106      14.132  -7.984   3.908  1.00  0.00           H  
ATOM   1650  N   ILE p 107      17.463  -8.684   4.221  1.00  0.00           N  
ATOM   1651  CA  ILE p 107      18.343  -9.671   4.853  1.00  0.00           C  
ATOM   1652  C   ILE p 107      17.856  -9.911   6.290  1.00  0.00           C  
ATOM   1653  O   ILE p 107      17.963  -9.040   7.166  1.00  0.00           O  
ATOM   1654  CB  ILE p 107      19.869  -9.343   4.806  1.00  0.00           C  
ATOM   1655  CG1 ILE p 107      20.330  -8.790   3.414  1.00  0.00           C  
ATOM   1656  CG2 ILE p 107      20.685 -10.603   5.233  1.00  0.00           C  
ATOM   1657  CD1 ILE p 107      21.786  -8.299   3.328  1.00  0.00           C  
ATOM   1658  H   ILE p 107      17.518  -7.746   4.600  1.00  0.00           H  
ATOM   1659  HA  ILE p 107      18.219 -10.593   4.302  1.00  0.00           H  
ATOM   1660  HB  ILE p 107      20.070  -8.539   5.550  1.00  0.00           H  
ATOM   1661 HG12 ILE p 107      20.161  -9.570   2.638  1.00  0.00           H  
ATOM   1662 HG13 ILE p 107      19.689  -7.917   3.151  1.00  0.00           H  
ATOM   1663 HG21 ILE p 107      20.482 -11.457   4.553  1.00  0.00           H  
ATOM   1664 HG22 ILE p 107      20.434 -10.908   6.271  1.00  0.00           H  
ATOM   1665 HG23 ILE p 107      21.773 -10.391   5.198  1.00  0.00           H  
ATOM   1666 HD11 ILE p 107      22.504  -9.140   3.426  1.00  0.00           H  
ATOM   1667 HD12 ILE p 107      22.003  -7.559   4.126  1.00  0.00           H  
ATOM   1668 HD13 ILE p 107      21.961  -7.808   2.348  1.00  0.00           H  
ATOM   1669  N   MET p 108      17.308 -11.133   6.541  1.00  0.00           N  
ATOM   1670  CA  MET p 108      16.898 -11.615   7.857  1.00  0.00           C  
ATOM   1671  C   MET p 108      17.880 -12.675   8.364  1.00  0.00           C  
ATOM   1672  O   MET p 108      18.138 -13.671   7.674  1.00  0.00           O  
ATOM   1673  CB  MET p 108      15.461 -12.217   7.893  1.00  0.00           C  
ATOM   1674  CG  MET p 108      14.338 -11.289   7.377  1.00  0.00           C  
ATOM   1675  SD  MET p 108      12.652 -11.953   7.614  1.00  0.00           S  
ATOM   1676  CE  MET p 108      12.444 -11.611   9.383  1.00  0.00           C  
ATOM   1677  H   MET p 108      17.206 -11.807   5.792  1.00  0.00           H  
ATOM   1678  HA  MET p 108      16.908 -10.773   8.539  1.00  0.00           H  
ATOM   1679  HB2 MET p 108      15.227 -12.487   8.947  1.00  0.00           H  
ATOM   1680  HB3 MET p 108      15.441 -13.153   7.291  1.00  0.00           H  
ATOM   1681  HG2 MET p 108      14.512 -11.118   6.291  1.00  0.00           H  
ATOM   1682  HG3 MET p 108      14.423 -10.297   7.870  1.00  0.00           H  
ATOM   1683  HE1 MET p 108      11.441 -11.936   9.736  1.00  0.00           H  
ATOM   1684  HE2 MET p 108      12.529 -10.521   9.588  1.00  0.00           H  
ATOM   1685  HE3 MET p 108      13.210 -12.141   9.988  1.00  0.00           H  
ATOM   1686  N   ASP p 109      18.432 -12.465   9.597  1.00  0.00           N  
ATOM   1687  CA  ASP p 109      19.262 -13.429  10.326  1.00  0.00           C  
ATOM   1688  C   ASP p 109      18.473 -14.191  11.414  1.00  0.00           C  
ATOM   1689  O   ASP p 109      17.447 -13.717  11.907  1.00  0.00           O  
ATOM   1690  CB  ASP p 109      20.568 -12.795  10.899  1.00  0.00           C  
ATOM   1691  CG  ASP p 109      21.600 -13.831  11.355  1.00  0.00           C  
ATOM   1692  OD1 ASP p 109      21.487 -15.041  11.016  1.00  0.00           O  
ATOM   1693  OD2 ASP p 109      22.535 -13.400  12.075  1.00  0.00           O1-
ATOM   1694  H   ASP p 109      18.207 -11.641  10.112  1.00  0.00           H  
ATOM   1695  HA  ASP p 109      19.569 -14.172   9.601  1.00  0.00           H  
ATOM   1696  HB2 ASP p 109      20.321 -12.148  11.766  1.00  0.00           H  
ATOM   1697  HB3 ASP p 109      21.055 -12.168  10.122  1.00  0.00           H  
ATOM   1698  N   GLU p 110      19.038 -15.687  11.429  1.00  0.00           N  
ATOM   1699  CA  GLU p 110      18.303 -16.779  12.097  1.00  0.00           C  
ATOM   1700  C   GLU p 110      16.766 -16.643  12.122  1.00  0.00           C  
ATOM   1701  O   GLU p 110      16.119 -16.376  13.140  1.00  0.00           O  
ATOM   1702  CB  GLU p 110      18.936 -17.328  13.423  1.00  0.00           C  
ATOM   1703  CG  GLU p 110      20.411 -17.808  13.265  1.00  0.00           C  
ATOM   1704  CD  GLU p 110      20.882 -18.905  14.229  1.00  0.00           C  
ATOM   1705  OE1 GLU p 110      21.304 -19.991  13.720  1.00  0.00           O  
ATOM   1706  OE2 GLU p 110      20.851 -18.682  15.479  1.00  0.00           O1-
ATOM   1707  H   GLU p 110      20.040 -15.825  11.287  1.00  0.00           H  
ATOM   1708  HA  GLU p 110      18.475 -17.612  11.432  1.00  0.00           H  
ATOM   1709  HB2 GLU p 110      18.865 -16.556  14.217  1.00  0.00           H  
ATOM   1710  HB3 GLU p 110      18.330 -18.205  13.740  1.00  0.00           H  
ATOM   1711  HG2 GLU p 110      21.093 -16.936  13.364  1.00  0.00           H  
ATOM   1712  HG3 GLU p 110      20.533 -18.217  12.240  1.00  0.00           H  
ATOM   1713  N   ALA p 111      16.016 -16.417  11.323  1.00  0.00           N  
ATOM   1714  CA  ALA p 111      14.597 -16.132  11.151  1.00  0.00           C  
ATOM   1715  C   ALA p 111      13.630 -17.303  11.459  1.00  0.00           C  
ATOM   1716  O   ALA p 111      12.605 -17.488  10.789  1.00  0.00           O  
ATOM   1717  CB  ALA p 111      14.373 -15.543   9.733  1.00  0.00           C  
ATOM   1718  H   ALA p 111      16.553 -16.510  10.480  1.00  0.00           H  
ATOM   1719  HA  ALA p 111      14.358 -15.351  11.862  1.00  0.00           H  
ATOM   1720  HB1 ALA p 111      14.595 -16.300   8.951  1.00  0.00           H  
ATOM   1721  HB2 ALA p 111      15.038 -14.669   9.572  1.00  0.00           H  
ATOM   1722  HB3 ALA p 111      13.324 -15.201   9.604  1.00  0.00           H  
ATOM   1723  N   HIS p 112      13.911 -18.097  12.523  1.00  0.00           N  
ATOM   1724  CA  HIS p 112      13.005 -19.044  13.174  1.00  0.00           C  
ATOM   1725  C   HIS p 112      11.963 -18.390  14.092  1.00  0.00           C  
ATOM   1726  O   HIS p 112      10.886 -18.961  14.276  1.00  0.00           O  
ATOM   1727  CB  HIS p 112      13.791 -20.078  14.020  1.00  0.00           C  
ATOM   1728  CG  HIS p 112      14.725 -19.448  15.019  1.00  0.00           C  
ATOM   1729  ND1 HIS p 112      16.007 -19.148  14.614  1.00  0.00           N  
ATOM   1730  CD2 HIS p 112      14.532 -19.057  16.308  1.00  0.00           C  
ATOM   1731  CE1 HIS p 112      16.577 -18.589  15.662  1.00  0.00           C  
ATOM   1732  NE2 HIS p 112      15.727 -18.504  16.714  1.00  0.00           N  
ATOM   1733  H   HIS p 112      14.807 -17.994  12.974  1.00  0.00           H  
ATOM   1734  HA  HIS p 112      12.461 -19.572  12.402  1.00  0.00           H  
ATOM   1735  HB2 HIS p 112      14.397 -20.719  13.341  1.00  0.00           H  
ATOM   1736  HB3 HIS p 112      13.088 -20.744  14.565  1.00  0.00           H  
ATOM   1737  HD2 HIS p 112      13.650 -19.124  16.927  1.00  0.00           H  
ATOM   1738  HE2 HIS p 112      15.929 -18.098  17.608  1.00  0.00           H  
ATOM   1739  HE1 HIS p 112      17.607 -18.232  15.686  1.00  0.00           H  
ATOM   1740  N   TRP p 113      12.271 -17.196  14.689  1.00  0.00           N  
ATOM   1741  CA  TRP p 113      11.484 -16.449  15.669  1.00  0.00           C  
ATOM   1742  C   TRP p 113       9.985 -16.336  15.354  1.00  0.00           C  
ATOM   1743  O   TRP p 113       9.582 -15.852  14.284  1.00  0.00           O  
ATOM   1744  CB  TRP p 113      12.079 -15.034  15.935  1.00  0.00           C  
ATOM   1745  CG  TRP p 113      13.274 -15.017  16.880  1.00  0.00           C  
ATOM   1746  CD1 TRP p 113      14.593 -15.293  16.635  1.00  0.00           C  
ATOM   1747  CD2 TRP p 113      13.183 -14.686  18.280  1.00  0.00           C  
ATOM   1748  NE1 TRP p 113      15.332 -15.160  17.792  1.00  0.00           N  
ATOM   1749  CE2 TRP p 113      14.485 -14.784  18.810  1.00  0.00           C  
ATOM   1750  CE3 TRP p 113      12.103 -14.325  19.081  1.00  0.00           C  
ATOM   1751  CZ2 TRP p 113      14.735 -14.518  20.141  1.00  0.00           C  
ATOM   1752  CZ3 TRP p 113      12.359 -14.066  20.431  1.00  0.00           C  
ATOM   1753  CH2 TRP p 113      13.656 -14.159  20.952  1.00  0.00           C  
ATOM   1754  H   TRP p 113      13.158 -16.787  14.480  1.00  0.00           H  
ATOM   1755  HA  TRP p 113      11.580 -17.006  16.593  1.00  0.00           H  
ATOM   1756  HB2 TRP p 113      12.366 -14.562  14.969  1.00  0.00           H  
ATOM   1757  HB3 TRP p 113      11.310 -14.374  16.392  1.00  0.00           H  
ATOM   1758  HD1 TRP p 113      14.994 -15.564  15.669  1.00  0.00           H  
ATOM   1759  HE1 TRP p 113      16.307 -15.188  17.853  1.00  0.00           H  
ATOM   1760  HE3 TRP p 113      11.099 -14.244  18.690  1.00  0.00           H  
ATOM   1761  HZ2 TRP p 113      15.734 -14.581  20.536  1.00  0.00           H  
ATOM   1762  HZ3 TRP p 113      11.546 -13.790  21.088  1.00  0.00           H  
ATOM   1763  HH2 TRP p 113      13.827 -13.945  21.999  1.00  0.00           H  
ATOM   1764  N   THR p 114       9.156 -16.817  16.320  1.00  0.00           N  
ATOM   1765  CA  THR p 114       7.690 -16.818  16.331  1.00  0.00           C  
ATOM   1766  C   THR p 114       7.133 -15.875  17.422  1.00  0.00           C  
ATOM   1767  O   THR p 114       6.421 -16.286  18.343  1.00  0.00           O  
ATOM   1768  CB  THR p 114       7.073 -18.243  16.410  1.00  0.00           C  
ATOM   1769  OG1 THR p 114       7.681 -19.036  17.428  1.00  0.00           O  
ATOM   1770  CG2 THR p 114       7.220 -18.999  15.069  1.00  0.00           C  
ATOM   1771  H   THR p 114       9.538 -17.292  17.109  1.00  0.00           H  
ATOM   1772  HA  THR p 114       7.357 -16.395  15.396  1.00  0.00           H  
ATOM   1773  HB  THR p 114       5.981 -18.160  16.629  1.00  0.00           H  
ATOM   1774 HG21 THR p 114       8.291 -19.131  14.799  1.00  0.00           H  
ATOM   1775 HG22 THR p 114       6.717 -18.440  14.250  1.00  0.00           H  
ATOM   1776 HG23 THR p 114       6.746 -20.002  15.132  1.00  0.00           H  
ATOM   1777  HG1 THR p 114       7.562 -19.947  17.146  1.00  0.00           H  
ATOM   1778  N   ASP p 115       7.445 -14.548  17.312  1.00  0.00           N  
ATOM   1779  CA  ASP p 115       6.814 -13.429  18.021  1.00  0.00           C  
ATOM   1780  C   ASP p 115       5.790 -12.677  17.106  1.00  0.00           C  
ATOM   1781  O   ASP p 115       5.809 -12.926  15.891  1.00  0.00           O  
ATOM   1782  CB  ASP p 115       7.886 -12.463  18.661  1.00  0.00           C  
ATOM   1783  CG  ASP p 115       8.242 -11.248  17.802  1.00  0.00           C  
ATOM   1784  OD1 ASP p 115       9.043 -11.384  16.845  1.00  0.00           O  
ATOM   1785  OD2 ASP p 115       7.684 -10.151  18.080  1.00  0.00           O1-
ATOM   1786  H   ASP p 115       8.098 -14.248  16.624  1.00  0.00           H  
ATOM   1787  HA  ASP p 115       6.249 -13.862  18.836  1.00  0.00           H  
ATOM   1788  HB2 ASP p 115       8.817 -13.013  18.902  1.00  0.00           H  
ATOM   1789  HB3 ASP p 115       7.483 -12.073  19.618  1.00  0.00           H  
ATOM   1790  N   PRO p 116       4.907 -11.738  17.574  1.00  0.00           N  
ATOM   1791  CA  PRO p 116       4.092 -10.884  16.688  1.00  0.00           C  
ATOM   1792  C   PRO p 116       4.902 -10.138  15.615  1.00  0.00           C  
ATOM   1793  O   PRO p 116       4.430 -10.061  14.477  1.00  0.00           O  
ATOM   1794  CB  PRO p 116       3.354  -9.902  17.629  1.00  0.00           C  
ATOM   1795  CG  PRO p 116       3.434 -10.544  19.020  1.00  0.00           C  
ATOM   1796  CD  PRO p 116       4.754 -11.320  18.977  1.00  0.00           C  
ATOM   1797  HA  PRO p 116       3.415 -11.547  16.167  1.00  0.00           H  
ATOM   1798  HB2 PRO p 116       3.878  -8.918  17.666  1.00  0.00           H  
ATOM   1799  HB3 PRO p 116       2.316  -9.725  17.289  1.00  0.00           H  
ATOM   1800  HG2 PRO p 116       2.580 -11.236  19.175  1.00  0.00           H  
ATOM   1801  HG3 PRO p 116       3.416  -9.788  19.830  1.00  0.00           H  
ATOM   1802  HD2 PRO p 116       4.764 -12.192  19.659  1.00  0.00           H  
ATOM   1803  HD3 PRO p 116       5.601 -10.647  19.240  1.00  0.00           H  
ATOM   1804  N   HIS p 117       6.111  -9.603  15.952  1.00  0.00           N  
ATOM   1805  CA  HIS p 117       6.951  -8.789  15.093  1.00  0.00           C  
ATOM   1806  C   HIS p 117       7.647  -9.621  14.020  1.00  0.00           C  
ATOM   1807  O   HIS p 117       7.399  -9.363  12.845  1.00  0.00           O  
ATOM   1808  CB  HIS p 117       7.913  -7.882  15.907  1.00  0.00           C  
ATOM   1809  CG  HIS p 117       7.153  -6.950  16.827  1.00  0.00           C  
ATOM   1810  ND1 HIS p 117       6.544  -5.828  16.292  1.00  0.00           N  
ATOM   1811  CD2 HIS p 117       6.834  -7.068  18.146  1.00  0.00           C  
ATOM   1812  CE1 HIS p 117       5.873  -5.288  17.289  1.00  0.00           C  
ATOM   1813  NE2 HIS p 117       6.010  -5.997  18.436  1.00  0.00           N  
ATOM   1814  H   HIS p 117       6.528  -9.786  16.868  1.00  0.00           H  
ATOM   1815  HA  HIS p 117       6.281  -8.117  14.571  1.00  0.00           H  
ATOM   1816  HB2 HIS p 117       8.523  -7.261  15.221  1.00  0.00           H  
ATOM   1817  HB3 HIS p 117       8.601  -8.506  16.514  1.00  0.00           H  
ATOM   1818  HD2 HIS p 117       7.105  -7.839  18.854  1.00  0.00           H  
ATOM   1819  HE2 HIS p 117       5.551  -5.823  19.310  1.00  0.00           H  
ATOM   1820  HE1 HIS p 117       5.256  -4.392  17.208  1.00  0.00           H  
ATOM   1821  N   SER p 118       8.496 -10.645  14.357  1.00  0.00           N  
ATOM   1822  CA  SER p 118       9.152 -11.555  13.393  1.00  0.00           C  
ATOM   1823  C   SER p 118       8.218 -12.245  12.392  1.00  0.00           C  
ATOM   1824  O   SER p 118       8.535 -12.281  11.197  1.00  0.00           O  
ATOM   1825  CB  SER p 118      10.071 -12.653  14.012  1.00  0.00           C  
ATOM   1826  OG  SER p 118      11.303 -12.127  14.504  1.00  0.00           O  
ATOM   1827  H   SER p 118       8.718 -10.849  15.343  1.00  0.00           H  
ATOM   1828  HA  SER p 118       9.782 -10.919  12.793  1.00  0.00           H  
ATOM   1829  HB2 SER p 118      10.334 -13.417  13.248  1.00  0.00           H  
ATOM   1830  HB3 SER p 118       9.539 -13.163  14.844  1.00  0.00           H  
ATOM   1831  HG  SER p 118      11.559 -11.367  13.932  1.00  0.00           H  
ATOM   1832  N   ILE p 119       7.047 -12.787  12.853  1.00  0.00           N  
ATOM   1833  CA  ILE p 119       5.952 -13.335  12.034  1.00  0.00           C  
ATOM   1834  C   ILE p 119       5.450 -12.258  11.033  1.00  0.00           C  
ATOM   1835  O   ILE p 119       5.441 -12.504   9.818  1.00  0.00           O  
ATOM   1836  CB  ILE p 119       4.827 -13.980  12.908  1.00  0.00           C  
ATOM   1837  CG1 ILE p 119       5.345 -15.144  13.822  1.00  0.00           C  
ATOM   1838  CG2 ILE p 119       3.645 -14.487  12.037  1.00  0.00           C  
ATOM   1839  CD1 ILE p 119       4.372 -15.599  14.932  1.00  0.00           C  
ATOM   1840  H   ILE p 119       6.841 -12.761  13.833  1.00  0.00           H  
ATOM   1841  HA  ILE p 119       6.383 -14.123  11.429  1.00  0.00           H  
ATOM   1842  HB  ILE p 119       4.445 -13.181  13.583  1.00  0.00           H  
ATOM   1843 HG12 ILE p 119       5.593 -16.019  13.183  1.00  0.00           H  
ATOM   1844 HG13 ILE p 119       6.282 -14.822  14.321  1.00  0.00           H  
ATOM   1845 HG21 ILE p 119       3.970 -15.323  11.380  1.00  0.00           H  
ATOM   1846 HG22 ILE p 119       3.242 -13.682  11.398  1.00  0.00           H  
ATOM   1847 HG23 ILE p 119       2.810 -14.842  12.673  1.00  0.00           H  
ATOM   1848 HD11 ILE p 119       3.399 -15.914  14.509  1.00  0.00           H  
ATOM   1849 HD12 ILE p 119       4.176 -14.774  15.648  1.00  0.00           H  
ATOM   1850 HD13 ILE p 119       4.790 -16.457  15.495  1.00  0.00           H  
ATOM   1851  N   ALA p 120       5.048 -11.036  11.519  1.00  0.00           N  
ATOM   1852  CA  ALA p 120       4.703  -9.877  10.695  1.00  0.00           C  
ATOM   1853  C   ALA p 120       5.825  -9.437   9.738  1.00  0.00           C  
ATOM   1854  O   ALA p 120       5.561  -9.246   8.549  1.00  0.00           O  
ATOM   1855  CB  ALA p 120       4.215  -8.678  11.542  1.00  0.00           C  
ATOM   1856  H   ALA p 120       5.023 -10.853  12.505  1.00  0.00           H  
ATOM   1857  HA  ALA p 120       3.874 -10.195  10.077  1.00  0.00           H  
ATOM   1858  HB1 ALA p 120       5.030  -8.297  12.193  1.00  0.00           H  
ATOM   1859  HB2 ALA p 120       3.369  -8.981  12.193  1.00  0.00           H  
ATOM   1860  HB3 ALA p 120       3.868  -7.847  10.888  1.00  0.00           H  
ATOM   1861  N   ALA p 121       7.097  -9.281  10.219  1.00  0.00           N  
ATOM   1862  CA  ALA p 121       8.315  -9.021   9.459  1.00  0.00           C  
ATOM   1863  C   ALA p 121       8.530 -10.000   8.301  1.00  0.00           C  
ATOM   1864  O   ALA p 121       8.606  -9.542   7.154  1.00  0.00           O  
ATOM   1865  CB  ALA p 121       9.562  -8.949  10.372  1.00  0.00           C  
ATOM   1866  H   ALA p 121       7.238  -9.357  11.222  1.00  0.00           H  
ATOM   1867  HA  ALA p 121       8.180  -8.044   9.015  1.00  0.00           H  
ATOM   1868  HB1 ALA p 121       9.763  -9.928  10.851  1.00  0.00           H  
ATOM   1869  HB2 ALA p 121       9.404  -8.194  11.171  1.00  0.00           H  
ATOM   1870  HB3 ALA p 121      10.461  -8.658   9.788  1.00  0.00           H  
ATOM   1871  N   ARG p 122       8.597 -11.350   8.557  1.00  0.00           N  
ATOM   1872  CA  ARG p 122       8.604 -12.382   7.509  1.00  0.00           C  
ATOM   1873  C   ARG p 122       7.473 -12.197   6.494  1.00  0.00           C  
ATOM   1874  O   ARG p 122       7.758 -12.108   5.300  1.00  0.00           O  
ATOM   1875  CB  ARG p 122       8.600 -13.858   8.012  1.00  0.00           C  
ATOM   1876  CG  ARG p 122       9.987 -14.411   8.428  1.00  0.00           C  
ATOM   1877  CD  ARG p 122      10.064 -15.942   8.625  1.00  0.00           C  
ATOM   1878  NE  ARG p 122       9.094 -16.342   9.702  1.00  0.00           N  
ATOM   1879  CZ  ARG p 122       9.306 -16.142  11.019  1.00  0.00           C  
ATOM   1880  NH1 ARG p 122       8.267 -16.043  11.853  1.00  0.00           N  
ATOM   1881  NH2 ARG p 122      10.522 -16.042  11.568  1.00  0.00           N1+
ATOM   1882  H   ARG p 122       8.579 -11.684   9.514  1.00  0.00           H  
ATOM   1883  HA  ARG p 122       9.520 -12.230   6.951  1.00  0.00           H  
ATOM   1884  HB2 ARG p 122       7.873 -13.962   8.847  1.00  0.00           H  
ATOM   1885  HB3 ARG p 122       8.236 -14.521   7.194  1.00  0.00           H  
ATOM   1886  HG2 ARG p 122      10.311 -13.907   9.363  1.00  0.00           H  
ATOM   1887  HG3 ARG p 122      10.722 -14.156   7.631  1.00  0.00           H  
ATOM   1888  HD2 ARG p 122      11.093 -16.262   8.899  1.00  0.00           H  
ATOM   1889  HD3 ARG p 122       9.774 -16.462   7.685  1.00  0.00           H  
ATOM   1890  HE  ARG p 122       8.095 -16.367   9.410  1.00  0.00           H  
ATOM   1891 HH11 ARG p 122       8.466 -15.920  12.831  1.00  0.00           H  
ATOM   1892 HH12 ARG p 122       7.332 -16.338  11.483  1.00  0.00           H  
ATOM   1893 HH21 ARG p 122      11.285 -16.521  11.094  1.00  0.00           H  
ATOM   1894 HH22 ARG p 122      10.511 -15.977  12.567  1.00  0.00           H  
ATOM   1895  N   GLY p 123       6.186 -12.110   6.940  1.00  0.00           N  
ATOM   1896  CA  GLY p 123       5.038 -11.805   6.086  1.00  0.00           C  
ATOM   1897  C   GLY p 123       5.133 -10.557   5.233  1.00  0.00           C  
ATOM   1898  O   GLY p 123       4.867 -10.612   4.029  1.00  0.00           O  
ATOM   1899  H   GLY p 123       5.998 -12.221   7.925  1.00  0.00           H  
ATOM   1900  HA2 GLY p 123       4.949 -12.632   5.397  1.00  0.00           H  
ATOM   1901  HA3 GLY p 123       4.180 -11.699   6.729  1.00  0.00           H  
ATOM   1902  N   HIS p 124       5.510  -9.395   5.832  1.00  0.00           N  
ATOM   1903  CA  HIS p 124       5.775  -8.133   5.139  1.00  0.00           C  
ATOM   1904  C   HIS p 124       6.867  -8.245   4.076  1.00  0.00           C  
ATOM   1905  O   HIS p 124       6.616  -7.907   2.917  1.00  0.00           O  
ATOM   1906  CB  HIS p 124       6.095  -6.955   6.100  1.00  0.00           C  
ATOM   1907  CG  HIS p 124       6.039  -5.593   5.448  1.00  0.00           C  
ATOM   1908  ND1 HIS p 124       6.714  -4.549   6.052  1.00  0.00           N  
ATOM   1909  CD2 HIS p 124       5.266  -5.123   4.426  1.00  0.00           C  
ATOM   1910  CE1 HIS p 124       6.328  -3.470   5.393  1.00  0.00           C  
ATOM   1911  NE2 HIS p 124       5.457  -3.758   4.399  1.00  0.00           N  
ATOM   1912  H   HIS p 124       5.637  -9.374   6.839  1.00  0.00           H  
ATOM   1913  HA  HIS p 124       4.857  -7.893   4.621  1.00  0.00           H  
ATOM   1914  HB2 HIS p 124       7.097  -7.104   6.559  1.00  0.00           H  
ATOM   1915  HB3 HIS p 124       5.358  -6.940   6.931  1.00  0.00           H  
ATOM   1916  HD2 HIS p 124       4.586  -5.647   3.769  1.00  0.00           H  
ATOM   1917  HE2 HIS p 124       4.930  -3.080   3.854  1.00  0.00           H  
ATOM   1918  HE1 HIS p 124       6.618  -2.453   5.640  1.00  0.00           H  
ATOM   1919  N   LEU p 125       8.084  -8.734   4.441  1.00  0.00           N  
ATOM   1920  CA  LEU p 125       9.203  -8.997   3.536  1.00  0.00           C  
ATOM   1921  C   LEU p 125       8.854 -10.003   2.419  1.00  0.00           C  
ATOM   1922  O   LEU p 125       9.102  -9.721   1.240  1.00  0.00           O  
ATOM   1923  CB  LEU p 125      10.465  -9.438   4.338  1.00  0.00           C  
ATOM   1924  CG  LEU p 125      11.346  -8.301   4.950  1.00  0.00           C  
ATOM   1925  CD1 LEU p 125      10.616  -7.283   5.858  1.00  0.00           C  
ATOM   1926  CD2 LEU p 125      12.545  -8.906   5.705  1.00  0.00           C  
ATOM   1927  H   LEU p 125       8.254  -8.997   5.402  1.00  0.00           H  
ATOM   1928  HA  LEU p 125       9.426  -8.067   3.030  1.00  0.00           H  
ATOM   1929  HB2 LEU p 125      10.161 -10.151   5.135  1.00  0.00           H  
ATOM   1930  HB3 LEU p 125      11.126  -9.996   3.644  1.00  0.00           H  
ATOM   1931  HG  LEU p 125      11.754  -7.720   4.087  1.00  0.00           H  
ATOM   1932 HD11 LEU p 125      10.217  -7.772   6.768  1.00  0.00           H  
ATOM   1933 HD12 LEU p 125       9.779  -6.796   5.317  1.00  0.00           H  
ATOM   1934 HD13 LEU p 125      11.314  -6.483   6.177  1.00  0.00           H  
ATOM   1935 HD21 LEU p 125      12.193  -9.394   6.636  1.00  0.00           H  
ATOM   1936 HD22 LEU p 125      13.278  -8.117   5.978  1.00  0.00           H  
ATOM   1937 HD23 LEU p 125      13.065  -9.663   5.080  1.00  0.00           H  
ATOM   1938  N   TYR p 126       8.241 -11.177   2.771  1.00  0.00           N  
ATOM   1939  CA  TYR p 126       7.606 -12.143   1.872  1.00  0.00           C  
ATOM   1940  C   TYR p 126       6.624 -11.477   0.900  1.00  0.00           C  
ATOM   1941  O   TYR p 126       6.751 -11.674  -0.309  1.00  0.00           O  
ATOM   1942  CB  TYR p 126       6.920 -13.302   2.667  1.00  0.00           C  
ATOM   1943  CG  TYR p 126       6.386 -14.406   1.779  1.00  0.00           C  
ATOM   1944  CD1 TYR p 126       7.262 -15.306   1.148  1.00  0.00           C  
ATOM   1945  CD2 TYR p 126       5.001 -14.560   1.578  1.00  0.00           C  
ATOM   1946  CE1 TYR p 126       6.768 -16.344   0.350  1.00  0.00           C  
ATOM   1947  CE2 TYR p 126       4.506 -15.583   0.758  1.00  0.00           C  
ATOM   1948  CZ  TYR p 126       5.393 -16.473   0.142  1.00  0.00           C  
ATOM   1949  OH  TYR p 126       4.921 -17.485  -0.715  1.00  0.00           O  
ATOM   1950  H   TYR p 126       8.137 -11.423   3.749  1.00  0.00           H  
ATOM   1951  HA  TYR p 126       8.403 -12.566   1.277  1.00  0.00           H  
ATOM   1952  HB2 TYR p 126       7.658 -13.766   3.356  1.00  0.00           H  
ATOM   1953  HB3 TYR p 126       6.083 -12.904   3.282  1.00  0.00           H  
ATOM   1954  HD1 TYR p 126       8.329 -15.202   1.280  1.00  0.00           H  
ATOM   1955  HD2 TYR p 126       4.304 -13.885   2.053  1.00  0.00           H  
ATOM   1956  HE1 TYR p 126       7.446 -17.043  -0.116  1.00  0.00           H  
ATOM   1957  HE2 TYR p 126       3.439 -15.670   0.613  1.00  0.00           H  
ATOM   1958  HH  TYR p 126       3.983 -17.333  -0.848  1.00  0.00           H  
ATOM   1959  N   THR p 127       5.659 -10.659   1.406  1.00  0.00           N  
ATOM   1960  CA  THR p 127       4.725  -9.819   0.638  1.00  0.00           C  
ATOM   1961  C   THR p 127       5.457  -8.877  -0.332  1.00  0.00           C  
ATOM   1962  O   THR p 127       5.162  -8.929  -1.525  1.00  0.00           O  
ATOM   1963  CB  THR p 127       3.685  -9.064   1.490  1.00  0.00           C  
ATOM   1964  OG1 THR p 127       2.991  -9.976   2.337  1.00  0.00           O  
ATOM   1965  CG2 THR p 127       2.616  -8.349   0.627  1.00  0.00           C  
ATOM   1966  H   THR p 127       5.565 -10.597   2.410  1.00  0.00           H  
ATOM   1967  HA  THR p 127       4.166 -10.514   0.027  1.00  0.00           H  
ATOM   1968  HB  THR p 127       4.193  -8.307   2.130  1.00  0.00           H  
ATOM   1969 HG21 THR p 127       2.067  -9.080  -0.004  1.00  0.00           H  
ATOM   1970 HG22 THR p 127       3.076  -7.581  -0.027  1.00  0.00           H  
ATOM   1971 HG23 THR p 127       1.877  -7.830   1.267  1.00  0.00           H  
ATOM   1972  HG1 THR p 127       3.651 -10.300   2.991  1.00  0.00           H  
ATOM   1973  N   LEU p 128       6.428  -8.029   0.126  1.00  0.00           N  
ATOM   1974  CA  LEU p 128       7.321  -7.215  -0.716  1.00  0.00           C  
ATOM   1975  C   LEU p 128       8.067  -8.004  -1.819  1.00  0.00           C  
ATOM   1976  O   LEU p 128       8.261  -7.495  -2.932  1.00  0.00           O  
ATOM   1977  CB  LEU p 128       8.358  -6.405   0.129  1.00  0.00           C  
ATOM   1978  CG  LEU p 128       7.795  -5.261   1.033  1.00  0.00           C  
ATOM   1979  CD1 LEU p 128       8.879  -4.724   1.996  1.00  0.00           C  
ATOM   1980  CD2 LEU p 128       7.163  -4.102   0.224  1.00  0.00           C  
ATOM   1981  H   LEU p 128       6.589  -7.970   1.123  1.00  0.00           H  
ATOM   1982  HA  LEU p 128       6.681  -6.518  -1.241  1.00  0.00           H  
ATOM   1983  HB2 LEU p 128       8.915  -7.128   0.766  1.00  0.00           H  
ATOM   1984  HB3 LEU p 128       9.093  -5.938  -0.562  1.00  0.00           H  
ATOM   1985  HG  LEU p 128       6.991  -5.702   1.671  1.00  0.00           H  
ATOM   1986 HD11 LEU p 128       9.714  -4.264   1.427  1.00  0.00           H  
ATOM   1987 HD12 LEU p 128       9.294  -5.549   2.615  1.00  0.00           H  
ATOM   1988 HD13 LEU p 128       8.446  -3.966   2.683  1.00  0.00           H  
ATOM   1989 HD21 LEU p 128       7.923  -3.626  -0.431  1.00  0.00           H  
ATOM   1990 HD22 LEU p 128       6.751  -3.334   0.912  1.00  0.00           H  
ATOM   1991 HD23 LEU p 128       6.330  -4.471  -0.411  1.00  0.00           H  
ATOM   1992  N   ALA p 129       8.501  -9.264  -1.531  1.00  0.00           N  
ATOM   1993  CA  ALA p 129       9.010 -10.245  -2.481  1.00  0.00           C  
ATOM   1994  C   ALA p 129       7.966 -10.867  -3.423  1.00  0.00           C  
ATOM   1995  O   ALA p 129       8.275 -11.159  -4.580  1.00  0.00           O  
ATOM   1996  CB  ALA p 129       9.824 -11.344  -1.757  1.00  0.00           C  
ATOM   1997  H   ALA p 129       8.449  -9.590  -0.579  1.00  0.00           H  
ATOM   1998  HA  ALA p 129       9.681  -9.711  -3.128  1.00  0.00           H  
ATOM   1999  HB1 ALA p 129       9.178 -11.948  -1.088  1.00  0.00           H  
ATOM   2000  HB2 ALA p 129      10.627 -10.882  -1.143  1.00  0.00           H  
ATOM   2001  HB3 ALA p 129      10.307 -12.020  -2.497  1.00  0.00           H  
ATOM   2002  N   LYS p 130       6.710 -11.123  -2.989  1.00  0.00           N  
ATOM   2003  CA  LYS p 130       5.592 -11.595  -3.809  1.00  0.00           C  
ATOM   2004  C   LYS p 130       4.890 -10.508  -4.629  1.00  0.00           C  
ATOM   2005  O   LYS p 130       4.543 -10.779  -5.779  1.00  0.00           O  
ATOM   2006  CB  LYS p 130       4.620 -12.526  -3.044  1.00  0.00           C  
ATOM   2007  CG  LYS p 130       5.263 -13.812  -2.457  1.00  0.00           C  
ATOM   2008  CD  LYS p 130       5.962 -14.794  -3.440  1.00  0.00           C  
ATOM   2009  CE  LYS p 130       7.501 -14.678  -3.588  1.00  0.00           C  
ATOM   2010  NZ  LYS p 130       7.936 -13.884  -4.765  1.00  0.00           N1+
ATOM   2011  H   LYS p 130       6.518 -11.012  -2.005  1.00  0.00           H  
ATOM   2012  HA  LYS p 130       6.017 -12.227  -4.567  1.00  0.00           H  
ATOM   2013  HB2 LYS p 130       4.150 -11.955  -2.212  1.00  0.00           H  
ATOM   2014  HB3 LYS p 130       3.806 -12.837  -3.738  1.00  0.00           H  
ATOM   2015  HG2 LYS p 130       5.959 -13.555  -1.631  1.00  0.00           H  
ATOM   2016  HG3 LYS p 130       4.424 -14.376  -1.984  1.00  0.00           H  
ATOM   2017  HD2 LYS p 130       5.439 -14.820  -4.417  1.00  0.00           H  
ATOM   2018  HD3 LYS p 130       5.806 -15.805  -2.984  1.00  0.00           H  
ATOM   2019  HE2 LYS p 130       7.918 -15.703  -3.727  1.00  0.00           H  
ATOM   2020  HE3 LYS p 130       7.953 -14.233  -2.676  1.00  0.00           H  
ATOM   2021  HZ1 LYS p 130       7.396 -14.162  -5.606  1.00  0.00           H  
ATOM   2022  HZ2 LYS p 130       8.966 -14.007  -4.984  1.00  0.00           H  
ATOM   2023  HZ3 LYS p 130       7.813 -12.854  -4.594  1.00  0.00           H  
ATOM   2024  N   GLU p 131       4.721  -9.257  -4.105  1.00  0.00           N  
ATOM   2025  CA  GLU p 131       4.383  -8.047  -4.862  1.00  0.00           C  
ATOM   2026  C   GLU p 131       5.330  -7.745  -6.053  1.00  0.00           C  
ATOM   2027  O   GLU p 131       4.927  -6.995  -6.948  1.00  0.00           O  
ATOM   2028  CB  GLU p 131       4.348  -6.730  -4.002  1.00  0.00           C  
ATOM   2029  CG  GLU p 131       3.181  -6.476  -2.993  1.00  0.00           C  
ATOM   2030  CD  GLU p 131       2.735  -4.986  -3.026  1.00  0.00           C  
ATOM   2031  OE1 GLU p 131       2.870  -4.261  -1.995  1.00  0.00           O  
ATOM   2032  OE2 GLU p 131       2.252  -4.557  -4.117  1.00  0.00           O1-
ATOM   2033  H   GLU p 131       4.906  -9.103  -3.119  1.00  0.00           H  
ATOM   2034  HA  GLU p 131       3.401  -8.207  -5.286  1.00  0.00           H  
ATOM   2035  HB2 GLU p 131       5.314  -6.600  -3.469  1.00  0.00           H  
ATOM   2036  HB3 GLU p 131       4.260  -5.897  -4.740  1.00  0.00           H  
ATOM   2037  HG2 GLU p 131       3.519  -6.706  -1.958  1.00  0.00           H  
ATOM   2038  HG3 GLU p 131       2.295  -7.114  -3.229  1.00  0.00           H  
ATOM   2039  N   ASN p 132       6.592  -8.282  -6.088  1.00  0.00           N  
ATOM   2040  CA  ASN p 132       7.663  -7.976  -7.040  1.00  0.00           C  
ATOM   2041  C   ASN p 132       8.187  -6.549  -6.793  1.00  0.00           C  
ATOM   2042  O   ASN p 132       8.011  -5.642  -7.621  1.00  0.00           O  
ATOM   2043  CB  ASN p 132       7.248  -8.275  -8.532  1.00  0.00           C  
ATOM   2044  CG  ASN p 132       8.398  -8.353  -9.550  1.00  0.00           C  
ATOM   2045  OD1 ASN p 132       8.663  -9.412 -10.121  1.00  0.00           O  
ATOM   2046  ND2 ASN p 132       9.087  -7.214  -9.812  1.00  0.00           N  
ATOM   2047  H   ASN p 132       6.825  -8.946  -5.380  1.00  0.00           H  
ATOM   2048  HA  ASN p 132       8.470  -8.657  -6.798  1.00  0.00           H  
ATOM   2049  HB2 ASN p 132       6.515  -7.522  -8.884  1.00  0.00           H  
ATOM   2050  HB3 ASN p 132       6.738  -9.263  -8.554  1.00  0.00           H  
ATOM   2051 HD21 ASN p 132       9.831  -7.278 -10.472  1.00  0.00           H  
ATOM   2052 HD22 ASN p 132       8.870  -6.383  -9.294  1.00  0.00           H  
ATOM   2053  N   LYS p 133       8.828  -6.332  -5.608  1.00  0.00           N  
ATOM   2054  CA  LYS p 133       9.537  -5.110  -5.209  1.00  0.00           C  
ATOM   2055  C   LYS p 133      10.834  -5.380  -4.431  1.00  0.00           C  
ATOM   2056  O   LYS p 133      11.825  -4.688  -4.675  1.00  0.00           O  
ATOM   2057  CB  LYS p 133       8.671  -4.073  -4.416  1.00  0.00           C  
ATOM   2058  CG  LYS p 133       7.568  -3.364  -5.244  1.00  0.00           C  
ATOM   2059  CD  LYS p 133       6.188  -4.053  -5.188  1.00  0.00           C  
ATOM   2060  CE  LYS p 133       5.215  -3.694  -6.326  1.00  0.00           C  
ATOM   2061  NZ  LYS p 133       5.507  -4.501  -7.532  1.00  0.00           N1+
ATOM   2062  H   LYS p 133       8.796  -7.055  -4.915  1.00  0.00           H  
ATOM   2063  HA  LYS p 133       9.859  -4.626  -6.122  1.00  0.00           H  
ATOM   2064  HB2 LYS p 133       8.235  -4.545  -3.510  1.00  0.00           H  
ATOM   2065  HB3 LYS p 133       9.355  -3.262  -4.069  1.00  0.00           H  
ATOM   2066  HG2 LYS p 133       7.439  -2.332  -4.844  1.00  0.00           H  
ATOM   2067  HG3 LYS p 133       7.917  -3.257  -6.296  1.00  0.00           H  
ATOM   2068  HD2 LYS p 133       5.708  -3.772  -4.221  1.00  0.00           H  
ATOM   2069  HD3 LYS p 133       6.321  -5.155  -5.153  1.00  0.00           H  
ATOM   2070  HE2 LYS p 133       5.297  -2.620  -6.590  1.00  0.00           H  
ATOM   2071  HE3 LYS p 133       4.168  -3.913  -6.022  1.00  0.00           H  
ATOM   2072  HZ1 LYS p 133       6.544  -4.621  -7.662  1.00  0.00           H  
ATOM   2073  HZ2 LYS p 133       5.074  -4.103  -8.385  1.00  0.00           H  
ATOM   2074  HZ3 LYS p 133       5.130  -5.482  -7.377  1.00  0.00           H  
ATOM   2075  N   CYS p 134      10.863  -6.370  -3.488  1.00  0.00           N  
ATOM   2076  CA  CYS p 134      12.040  -6.767  -2.717  1.00  0.00           C  
ATOM   2077  C   CYS p 134      12.544  -8.180  -3.073  1.00  0.00           C  
ATOM   2078  O   CYS p 134      11.798  -9.042  -3.541  1.00  0.00           O  
ATOM   2079  CB  CYS p 134      11.755  -6.640  -1.191  1.00  0.00           C  
ATOM   2080  SG  CYS p 134      13.251  -6.563  -0.160  1.00  0.00           S  
ATOM   2081  H   CYS p 134      10.026  -6.880  -3.271  1.00  0.00           H  
ATOM   2082  HA  CYS p 134      12.833  -6.069  -2.951  1.00  0.00           H  
ATOM   2083  HB2 CYS p 134      11.082  -7.462  -0.860  1.00  0.00           H  
ATOM   2084  HB3 CYS p 134      11.210  -5.683  -1.030  1.00  0.00           H  
ATOM   2085  HG  CYS p 134      13.749  -7.759  -0.461  1.00  0.00           H  
ATOM   2086  N   ALA p 135      13.859  -8.428  -2.857  1.00  0.00           N  
ATOM   2087  CA  ALA p 135      14.540  -9.712  -2.797  1.00  0.00           C  
ATOM   2088  C   ALA p 135      14.691 -10.151  -1.331  1.00  0.00           C  
ATOM   2089  O   ALA p 135      15.256  -9.417  -0.507  1.00  0.00           O  
ATOM   2090  CB  ALA p 135      15.938  -9.616  -3.454  1.00  0.00           C  
ATOM   2091  H   ALA p 135      14.470  -7.637  -2.696  1.00  0.00           H  
ATOM   2092  HA  ALA p 135      13.946 -10.440  -3.337  1.00  0.00           H  
ATOM   2093  HB1 ALA p 135      16.606  -8.938  -2.881  1.00  0.00           H  
ATOM   2094  HB2 ALA p 135      15.849  -9.206  -4.479  1.00  0.00           H  
ATOM   2095  HB3 ALA p 135      16.413 -10.619  -3.515  1.00  0.00           H  
ATOM   2096  N   LEU p 136      14.170 -11.357  -0.972  1.00  0.00           N  
ATOM   2097  CA  LEU p 136      14.181 -11.877   0.392  1.00  0.00           C  
ATOM   2098  C   LEU p 136      15.339 -12.853   0.605  1.00  0.00           C  
ATOM   2099  O   LEU p 136      15.433 -13.890  -0.061  1.00  0.00           O  
ATOM   2100  CB  LEU p 136      12.807 -12.504   0.799  1.00  0.00           C  
ATOM   2101  CG  LEU p 136      12.681 -13.109   2.237  1.00  0.00           C  
ATOM   2102  CD1 LEU p 136      13.154 -12.159   3.363  1.00  0.00           C  
ATOM   2103  CD2 LEU p 136      11.246 -13.610   2.502  1.00  0.00           C  
ATOM   2104  H   LEU p 136      13.745 -11.966  -1.659  1.00  0.00           H  
ATOM   2105  HA  LEU p 136      14.330 -11.033   1.057  1.00  0.00           H  
ATOM   2106  HB2 LEU p 136      12.041 -11.702   0.696  1.00  0.00           H  
ATOM   2107  HB3 LEU p 136      12.552 -13.296   0.064  1.00  0.00           H  
ATOM   2108  HG  LEU p 136      13.345 -14.006   2.276  1.00  0.00           H  
ATOM   2109 HD11 LEU p 136      12.723 -11.150   3.223  1.00  0.00           H  
ATOM   2110 HD12 LEU p 136      14.259 -12.056   3.357  1.00  0.00           H  
ATOM   2111 HD13 LEU p 136      12.860 -12.534   4.365  1.00  0.00           H  
ATOM   2112 HD21 LEU p 136      10.529 -12.763   2.489  1.00  0.00           H  
ATOM   2113 HD22 LEU p 136      11.178 -14.101   3.496  1.00  0.00           H  
ATOM   2114 HD23 LEU p 136      10.940 -14.349   1.734  1.00  0.00           H  
ATOM   2115  N   VAL p 137      16.237 -12.515   1.573  1.00  0.00           N  
ATOM   2116  CA  VAL p 137      17.296 -13.376   2.095  1.00  0.00           C  
ATOM   2117  C   VAL p 137      16.905 -13.777   3.529  1.00  0.00           C  
ATOM   2118  O   VAL p 137      17.069 -13.005   4.486  1.00  0.00           O  
ATOM   2119  CB  VAL p 137      18.723 -12.760   2.001  1.00  0.00           C  
ATOM   2120  CG1 VAL p 137      19.814 -13.722   2.552  1.00  0.00           C  
ATOM   2121  CG2 VAL p 137      19.060 -12.338   0.543  1.00  0.00           C  
ATOM   2122  H   VAL p 137      16.190 -11.610   2.032  1.00  0.00           H  
ATOM   2123  HA  VAL p 137      17.310 -14.273   1.500  1.00  0.00           H  
ATOM   2124  HB  VAL p 137      18.744 -11.837   2.623  1.00  0.00           H  
ATOM   2125 HG11 VAL p 137      19.827 -14.681   1.991  1.00  0.00           H  
ATOM   2126 HG12 VAL p 137      19.646 -13.939   3.628  1.00  0.00           H  
ATOM   2127 HG13 VAL p 137      20.817 -13.253   2.462  1.00  0.00           H  
ATOM   2128 HG21 VAL p 137      19.030 -13.211  -0.142  1.00  0.00           H  
ATOM   2129 HG22 VAL p 137      20.074 -11.893   0.502  1.00  0.00           H  
ATOM   2130 HG23 VAL p 137      18.342 -11.575   0.173  1.00  0.00           H  
ATOM   2131  N   LEU p 138      16.378 -15.027   3.694  1.00  0.00           N  
ATOM   2132  CA  LEU p 138      16.160 -15.670   4.981  1.00  0.00           C  
ATOM   2133  C   LEU p 138      17.395 -16.504   5.299  1.00  0.00           C  
ATOM   2134  O   LEU p 138      17.615 -17.550   4.675  1.00  0.00           O  
ATOM   2135  CB  LEU p 138      14.908 -16.616   5.044  1.00  0.00           C  
ATOM   2136  CG  LEU p 138      13.499 -15.982   4.868  1.00  0.00           C  
ATOM   2137  CD1 LEU p 138      12.402 -17.070   4.862  1.00  0.00           C  
ATOM   2138  CD2 LEU p 138      13.178 -14.896   5.916  1.00  0.00           C  
ATOM   2139  H   LEU p 138      16.181 -15.628   2.907  1.00  0.00           H  
ATOM   2140  HA  LEU p 138      16.055 -14.901   5.737  1.00  0.00           H  
ATOM   2141  HB2 LEU p 138      15.030 -17.398   4.261  1.00  0.00           H  
ATOM   2142  HB3 LEU p 138      14.917 -17.135   6.029  1.00  0.00           H  
ATOM   2143  HG  LEU p 138      13.479 -15.498   3.864  1.00  0.00           H  
ATOM   2144 HD11 LEU p 138      12.394 -17.625   5.823  1.00  0.00           H  
ATOM   2145 HD12 LEU p 138      12.580 -17.793   4.037  1.00  0.00           H  
ATOM   2146 HD13 LEU p 138      11.402 -16.616   4.707  1.00  0.00           H  
ATOM   2147 HD21 LEU p 138      13.202 -15.312   6.945  1.00  0.00           H  
ATOM   2148 HD22 LEU p 138      12.170 -14.465   5.732  1.00  0.00           H  
ATOM   2149 HD23 LEU p 138      13.920 -14.072   5.847  1.00  0.00           H  
ATOM   2150  N   MET p 139      18.218 -16.054   6.287  1.00  0.00           N  
ATOM   2151  CA  MET p 139      19.254 -16.864   6.915  1.00  0.00           C  
ATOM   2152  C   MET p 139      18.621 -17.497   8.156  1.00  0.00           C  
ATOM   2153  O   MET p 139      18.299 -16.809   9.132  1.00  0.00           O  
ATOM   2154  CB  MET p 139      20.542 -16.068   7.276  1.00  0.00           C  
ATOM   2155  CG  MET p 139      21.264 -15.399   6.077  1.00  0.00           C  
ATOM   2156  SD  MET p 139      22.879 -14.637   6.469  1.00  0.00           S  
ATOM   2157  CE  MET p 139      22.301 -13.426   7.694  1.00  0.00           C  
ATOM   2158  H   MET p 139      18.105 -15.140   6.712  1.00  0.00           H  
ATOM   2159  HA  MET p 139      19.544 -17.646   6.229  1.00  0.00           H  
ATOM   2160  HB2 MET p 139      21.262 -16.754   7.773  1.00  0.00           H  
ATOM   2161  HB3 MET p 139      20.274 -15.280   8.008  1.00  0.00           H  
ATOM   2162  HG2 MET p 139      20.587 -14.629   5.645  1.00  0.00           H  
ATOM   2163  HG3 MET p 139      21.419 -16.171   5.291  1.00  0.00           H  
ATOM   2164  HE1 MET p 139      23.134 -12.803   8.074  1.00  0.00           H  
ATOM   2165  HE2 MET p 139      21.864 -13.945   8.572  1.00  0.00           H  
ATOM   2166  HE3 MET p 139      21.523 -12.756   7.269  1.00  0.00           H  
ATOM   2167  N   THR p 140      18.378 -18.840   8.125  1.00  0.00           N  
ATOM   2168  CA  THR p 140      17.681 -19.564   9.208  1.00  0.00           C  
ATOM   2169  C   THR p 140      17.898 -21.071   9.150  1.00  0.00           C  
ATOM   2170  O   THR p 140      17.553 -21.709   8.155  1.00  0.00           O  
ATOM   2171  CB  THR p 140      16.170 -19.245   9.351  1.00  0.00           C  
ATOM   2172  OG1 THR p 140      15.609 -19.891  10.489  1.00  0.00           O  
ATOM   2173  CG2 THR p 140      15.303 -19.586   8.120  1.00  0.00           C  
ATOM   2174  H   THR p 140      18.638 -19.380   7.304  1.00  0.00           H  
ATOM   2175  HA  THR p 140      18.133 -19.213  10.124  1.00  0.00           H  
ATOM   2176  HB  THR p 140      16.082 -18.148   9.496  1.00  0.00           H  
ATOM   2177 HG21 THR p 140      15.292 -20.681   7.954  1.00  0.00           H  
ATOM   2178 HG22 THR p 140      15.707 -19.104   7.206  1.00  0.00           H  
ATOM   2179 HG23 THR p 140      14.259 -19.239   8.269  1.00  0.00           H  
ATOM   2180  HG1 THR p 140      14.669 -19.673  10.474  1.00  0.00           H  
ATOM   2181  N   ALA p 141      18.452 -21.674  10.247  1.00  0.00           N  
ATOM   2182  CA  ALA p 141      18.702 -23.107  10.378  1.00  0.00           C  
ATOM   2183  C   ALA p 141      17.425 -23.964  10.289  1.00  0.00           C  
ATOM   2184  O   ALA p 141      17.401 -24.953   9.554  1.00  0.00           O  
ATOM   2185  CB  ALA p 141      19.518 -23.425  11.656  1.00  0.00           C  
ATOM   2186  H   ALA p 141      18.684 -21.131  11.047  1.00  0.00           H  
ATOM   2187  HA  ALA p 141      19.314 -23.383   9.528  1.00  0.00           H  
ATOM   2188  HB1 ALA p 141      18.952 -23.190  12.578  1.00  0.00           H  
ATOM   2189  HB2 ALA p 141      20.460 -22.838  11.661  1.00  0.00           H  
ATOM   2190  HB3 ALA p 141      19.794 -24.502  11.682  1.00  0.00           H  
ATOM   2191  N   THR p 142      16.327 -23.606  11.022  1.00  0.00           N  
ATOM   2192  CA  THR p 142      15.024 -24.297  11.003  1.00  0.00           C  
ATOM   2193  C   THR p 142      13.923 -23.347  10.447  1.00  0.00           C  
ATOM   2194  O   THR p 142      13.233 -22.715  11.267  1.00  0.00           O  
ATOM   2195  CB  THR p 142      14.581 -24.941  12.343  1.00  0.00           C  
ATOM   2196  OG1 THR p 142      14.400 -23.951  13.355  1.00  0.00           O  
ATOM   2197  CG2 THR p 142      15.571 -26.005  12.857  1.00  0.00           C  
ATOM   2198  H   THR p 142      16.382 -22.782  11.578  1.00  0.00           H  
ATOM   2199  HA  THR p 142      15.099 -25.128  10.314  1.00  0.00           H  
ATOM   2200  HB  THR p 142      13.604 -25.458  12.176  1.00  0.00           H  
ATOM   2201 HG21 THR p 142      16.516 -25.542  13.209  1.00  0.00           H  
ATOM   2202 HG22 THR p 142      15.805 -26.747  12.065  1.00  0.00           H  
ATOM   2203 HG23 THR p 142      15.097 -26.553  13.698  1.00  0.00           H  
ATOM   2204  HG1 THR p 142      13.665 -23.415  13.005  1.00  0.00           H  
ATOM   2205  N   PRO p 143      13.691 -23.184   9.107  1.00  0.00           N  
ATOM   2206  CA  PRO p 143      12.596 -22.351   8.565  1.00  0.00           C  
ATOM   2207  C   PRO p 143      11.172 -22.934   8.795  1.00  0.00           C  
ATOM   2208  O   PRO p 143      11.076 -24.168   8.885  1.00  0.00           O  
ATOM   2209  CB  PRO p 143      12.912 -22.226   7.052  1.00  0.00           C  
ATOM   2210  CG  PRO p 143      13.822 -23.417   6.730  1.00  0.00           C  
ATOM   2211  CD  PRO p 143      14.591 -23.643   8.033  1.00  0.00           C  
ATOM   2212  HA  PRO p 143      12.657 -21.397   9.066  1.00  0.00           H  
ATOM   2213  HB2 PRO p 143      12.002 -22.212   6.418  1.00  0.00           H  
ATOM   2214  HB3 PRO p 143      13.465 -21.280   6.870  1.00  0.00           H  
ATOM   2215  HG2 PRO p 143      14.498 -23.221   5.875  1.00  0.00           H  
ATOM   2216  HG3 PRO p 143      13.193 -24.307   6.503  1.00  0.00           H  
ATOM   2217  HD2 PRO p 143      15.513 -23.023   8.057  1.00  0.00           H  
ATOM   2218  HD3 PRO p 143      14.870 -24.711   8.163  1.00  0.00           H  
ATOM   2219  N   PRO p 144      10.057 -22.132   8.860  1.00  0.00           N  
ATOM   2220  CA  PRO p 144       8.674 -22.642   8.935  1.00  0.00           C  
ATOM   2221  C   PRO p 144       8.342 -23.632   7.805  1.00  0.00           C  
ATOM   2222  O   PRO p 144       8.362 -23.266   6.625  1.00  0.00           O  
ATOM   2223  CB  PRO p 144       7.789 -21.375   8.952  1.00  0.00           C  
ATOM   2224  CG  PRO p 144       8.680 -20.309   9.604  1.00  0.00           C  
ATOM   2225  CD  PRO p 144      10.086 -20.675   9.109  1.00  0.00           C  
ATOM   2226  HA  PRO p 144       8.590 -23.172   9.875  1.00  0.00           H  
ATOM   2227  HB2 PRO p 144       7.541 -21.055   7.914  1.00  0.00           H  
ATOM   2228  HB3 PRO p 144       6.849 -21.535   9.519  1.00  0.00           H  
ATOM   2229  HG2 PRO p 144       8.639 -20.405  10.714  1.00  0.00           H  
ATOM   2230  HG3 PRO p 144       8.387 -19.278   9.318  1.00  0.00           H  
ATOM   2231  HD2 PRO p 144      10.847 -20.413   9.879  1.00  0.00           H  
ATOM   2232  HD3 PRO p 144      10.316 -20.152   8.154  1.00  0.00           H  
ATOM   2233  N   GLY p 145       8.063 -24.912   8.168  1.00  0.00           N  
ATOM   2234  CA  GLY p 145       8.076 -26.047   7.246  1.00  0.00           C  
ATOM   2235  C   GLY p 145       9.092 -27.102   7.635  1.00  0.00           C  
ATOM   2236  O   GLY p 145       8.736 -28.281   7.712  1.00  0.00           O  
ATOM   2237  H   GLY p 145       7.934 -25.123   9.133  1.00  0.00           H  
ATOM   2238  HA2 GLY p 145       7.096 -26.501   7.288  1.00  0.00           H  
ATOM   2239  HA3 GLY p 145       8.332 -25.708   6.251  1.00  0.00           H  
ATOM   2240  N   LYS p 146      10.375 -26.706   7.896  1.00  0.00           N  
ATOM   2241  CA  LYS p 146      11.468 -27.576   8.328  1.00  0.00           C  
ATOM   2242  C   LYS p 146      11.324 -27.904   9.821  1.00  0.00           C  
ATOM   2243  O   LYS p 146      12.125 -27.501  10.674  1.00  0.00           O  
ATOM   2244  CB  LYS p 146      12.876 -26.978   8.009  1.00  0.00           C  
ATOM   2245  CG  LYS p 146      13.358 -27.114   6.546  1.00  0.00           C  
ATOM   2246  CD  LYS p 146      13.808 -28.546   6.179  1.00  0.00           C  
ATOM   2247  CE  LYS p 146      14.488 -28.653   4.806  1.00  0.00           C  
ATOM   2248  NZ  LYS p 146      15.017 -30.022   4.598  1.00  0.00           N1+
ATOM   2249  H   LYS p 146      10.601 -25.724   7.896  1.00  0.00           H  
ATOM   2250  HA  LYS p 146      11.377 -28.513   7.793  1.00  0.00           H  
ATOM   2251  HB2 LYS p 146      12.868 -25.909   8.307  1.00  0.00           H  
ATOM   2252  HB3 LYS p 146      13.642 -27.476   8.647  1.00  0.00           H  
ATOM   2253  HG2 LYS p 146      12.568 -26.759   5.848  1.00  0.00           H  
ATOM   2254  HG3 LYS p 146      14.238 -26.440   6.427  1.00  0.00           H  
ATOM   2255  HD2 LYS p 146      12.925 -29.223   6.217  1.00  0.00           H  
ATOM   2256  HD3 LYS p 146      14.528 -28.880   6.962  1.00  0.00           H  
ATOM   2257  HE2 LYS p 146      15.343 -27.945   4.739  1.00  0.00           H  
ATOM   2258  HE3 LYS p 146      13.765 -28.429   3.992  1.00  0.00           H  
ATOM   2259  HZ1 LYS p 146      15.739 -30.229   5.322  1.00  0.00           H  
ATOM   2260  HZ2 LYS p 146      15.450 -30.088   3.654  1.00  0.00           H  
ATOM   2261  HZ3 LYS p 146      14.242 -30.715   4.678  1.00  0.00           H  
ATOM   2262  N   SER p 147      10.265 -28.694  10.143  1.00  0.00           N  
ATOM   2263  CA  SER p 147       9.924 -29.218  11.465  1.00  0.00           C  
ATOM   2264  C   SER p 147      10.854 -30.369  11.874  1.00  0.00           C  
ATOM   2265  O   SER p 147      10.442 -31.508  12.099  1.00  0.00           O  
ATOM   2266  CB  SER p 147       8.409 -29.576  11.619  1.00  0.00           C  
ATOM   2267  OG  SER p 147       7.934 -30.463  10.603  1.00  0.00           O  
ATOM   2268  H   SER p 147       9.645 -28.958   9.399  1.00  0.00           H  
ATOM   2269  HA  SER p 147      10.104 -28.421  12.174  1.00  0.00           H  
ATOM   2270  HB2 SER p 147       7.806 -28.642  11.603  1.00  0.00           H  
ATOM   2271  HB3 SER p 147       8.245 -30.056  12.610  1.00  0.00           H  
ATOM   2272  HG  SER p 147       7.711 -29.943   9.825  1.00  0.00           H  
ATOM   2273  N   GLU p 148      12.169 -30.046  11.983  1.00  0.00           N  
ATOM   2274  CA  GLU p 148      13.266 -30.897  12.402  1.00  0.00           C  
ATOM   2275  C   GLU p 148      13.586 -30.595  13.880  1.00  0.00           C  
ATOM   2276  O   GLU p 148      14.138 -29.512  14.124  1.00  0.00           O  
ATOM   2277  CB  GLU p 148      14.502 -30.709  11.463  1.00  0.00           C  
ATOM   2278  CG  GLU p 148      15.836 -31.389  11.886  1.00  0.00           C  
ATOM   2279  CD  GLU p 148      15.727 -32.895  12.137  1.00  0.00           C  
ATOM   2280  OE1 GLU p 148      16.132 -33.671  11.236  1.00  0.00           O  
ATOM   2281  OE2 GLU p 148      15.241 -33.269  13.240  1.00  0.00           O1-
ATOM   2282  H   GLU p 148      12.427 -29.107  11.741  1.00  0.00           H  
ATOM   2283  HA  GLU p 148      12.959 -31.929  12.300  1.00  0.00           H  
ATOM   2284  HB2 GLU p 148      14.222 -31.095  10.457  1.00  0.00           H  
ATOM   2285  HB3 GLU p 148      14.708 -29.620  11.355  1.00  0.00           H  
ATOM   2286  HG2 GLU p 148      16.218 -30.913  12.810  1.00  0.00           H  
ATOM   2287  HG3 GLU p 148      16.588 -31.234  11.083  1.00  0.00           H  
ATOM   2288  N   PRO p 149      13.278 -31.461  14.897  1.00  0.00           N  
ATOM   2289  CA  PRO p 149      13.772 -31.305  16.275  1.00  0.00           C  
ATOM   2290  C   PRO p 149      15.282 -31.561  16.475  1.00  0.00           C  
ATOM   2291  O   PRO p 149      15.755 -31.238  17.573  1.00  0.00           O  
ATOM   2292  CB  PRO p 149      12.895 -32.286  17.093  1.00  0.00           C  
ATOM   2293  CG  PRO p 149      12.493 -33.387  16.105  1.00  0.00           C  
ATOM   2294  CD  PRO p 149      12.414 -32.654  14.763  1.00  0.00           C  
ATOM   2295  HA  PRO p 149      13.601 -30.279  16.567  1.00  0.00           H  
ATOM   2296  HB2 PRO p 149      13.416 -32.697  17.978  1.00  0.00           H  
ATOM   2297  HB3 PRO p 149      11.985 -31.751  17.445  1.00  0.00           H  
ATOM   2298  HG2 PRO p 149      11.542 -33.883  16.381  1.00  0.00           H  
ATOM   2299  HG3 PRO p 149      13.298 -34.154  16.047  1.00  0.00           H  
ATOM   2300  HD2 PRO p 149      11.374 -32.324  14.546  1.00  0.00           H  
ATOM   2301  HD3 PRO p 149      12.773 -33.312  13.939  1.00  0.00           H  
ATOM   2302  N   PHE p 150      16.057 -32.123  15.492  1.00  0.00           N  
ATOM   2303  CA  PHE p 150      17.485 -32.428  15.626  1.00  0.00           C  
ATOM   2304  C   PHE p 150      18.356 -31.805  14.498  1.00  0.00           C  
ATOM   2305  O   PHE p 150      18.926 -32.569  13.713  1.00  0.00           O  
ATOM   2306  CB  PHE p 150      17.711 -33.973  15.763  1.00  0.00           C  
ATOM   2307  CG  PHE p 150      17.065 -34.520  17.015  1.00  0.00           C  
ATOM   2308  CD1 PHE p 150      15.917 -35.332  16.946  1.00  0.00           C  
ATOM   2309  CD2 PHE p 150      17.577 -34.176  18.278  1.00  0.00           C  
ATOM   2310  CE1 PHE p 150      15.299 -35.793  18.116  1.00  0.00           C  
ATOM   2311  CE2 PHE p 150      16.954 -34.623  19.444  1.00  0.00           C  
ATOM   2312  CZ  PHE p 150      15.820 -35.440  19.367  1.00  0.00           C  
ATOM   2313  H   PHE p 150      15.639 -32.467  14.616  1.00  0.00           H  
ATOM   2314  HA  PHE p 150      17.839 -31.983  16.544  1.00  0.00           H  
ATOM   2315  HB2 PHE p 150      17.289 -34.491  14.872  1.00  0.00           H  
ATOM   2316  HB3 PHE p 150      18.795 -34.203  15.816  1.00  0.00           H  
ATOM   2317  HD1 PHE p 150      15.501 -35.595  15.984  1.00  0.00           H  
ATOM   2318  HD2 PHE p 150      18.448 -33.543  18.352  1.00  0.00           H  
ATOM   2319  HE1 PHE p 150      14.420 -36.419  18.054  1.00  0.00           H  
ATOM   2320  HE2 PHE p 150      17.348 -34.324  20.400  1.00  0.00           H  
ATOM   2321  HZ  PHE p 150      15.354 -35.805  20.271  1.00  0.00           H  
ATOM   2322  N   PRO p 151      18.539 -30.454  14.357  1.00  0.00           N  
ATOM   2323  CA  PRO p 151      19.207 -29.814  13.197  1.00  0.00           C  
ATOM   2324  C   PRO p 151      20.734 -30.031  13.086  1.00  0.00           C  
ATOM   2325  O   PRO p 151      21.374 -30.549  14.016  1.00  0.00           O  
ATOM   2326  CB  PRO p 151      18.896 -28.306  13.413  1.00  0.00           C  
ATOM   2327  CG  PRO p 151      18.795 -28.164  14.932  1.00  0.00           C  
ATOM   2328  CD  PRO p 151      18.048 -29.444  15.304  1.00  0.00           C  
ATOM   2329  HA  PRO p 151      18.761 -30.214  12.296  1.00  0.00           H  
ATOM   2330  HB2 PRO p 151      19.663 -27.628  12.982  1.00  0.00           H  
ATOM   2331  HB3 PRO p 151      17.915 -28.063  12.943  1.00  0.00           H  
ATOM   2332  HG2 PRO p 151      18.280 -27.235  15.238  1.00  0.00           H  
ATOM   2333  HG3 PRO p 151      19.814 -28.165  15.378  1.00  0.00           H  
ATOM   2334  HD2 PRO p 151      16.954 -29.341  15.140  1.00  0.00           H  
ATOM   2335  HD3 PRO p 151      18.229 -29.751  16.352  1.00  0.00           H  
ATOM   2336  N   GLU p 152      21.304 -29.583  11.929  1.00  0.00           N  
ATOM   2337  CA  GLU p 152      22.715 -29.488  11.591  1.00  0.00           C  
ATOM   2338  C   GLU p 152      23.556 -28.656  12.574  1.00  0.00           C  
ATOM   2339  O   GLU p 152      23.123 -27.647  13.145  1.00  0.00           O  
ATOM   2340  CB  GLU p 152      22.914 -28.897  10.155  1.00  0.00           C  
ATOM   2341  CG  GLU p 152      22.641 -29.868   8.972  1.00  0.00           C  
ATOM   2342  CD  GLU p 152      23.734 -30.931   8.819  1.00  0.00           C  
ATOM   2343  OE1 GLU p 152      24.524 -30.823   7.841  1.00  0.00           O  
ATOM   2344  OE2 GLU p 152      23.786 -31.852   9.673  1.00  0.00           O1-
ATOM   2345  H   GLU p 152      20.717 -29.234  11.206  1.00  0.00           H  
ATOM   2346  HA  GLU p 152      23.094 -30.504  11.609  1.00  0.00           H  
ATOM   2347  HB2 GLU p 152      22.260 -28.004  10.045  1.00  0.00           H  
ATOM   2348  HB3 GLU p 152      23.960 -28.537  10.034  1.00  0.00           H  
ATOM   2349  HG2 GLU p 152      22.617 -29.279   8.029  1.00  0.00           H  
ATOM   2350  HG3 GLU p 152      21.665 -30.380   9.085  1.00  0.00           H  
ATOM   2351  N   SER p 153      24.819 -29.116  12.765  1.00  0.00           N  
ATOM   2352  CA  SER p 153      25.862 -28.560  13.624  1.00  0.00           C  
ATOM   2353  C   SER p 153      27.252 -28.703  12.969  1.00  0.00           C  
ATOM   2354  O   SER p 153      27.404 -29.307  11.903  1.00  0.00           O  
ATOM   2355  CB  SER p 153      25.827 -29.164  15.076  1.00  0.00           C  
ATOM   2356  OG  SER p 153      26.129 -30.562  15.149  1.00  0.00           O  
ATOM   2357  H   SER p 153      25.129 -29.921  12.259  1.00  0.00           H  
ATOM   2358  HA  SER p 153      25.670 -27.498  13.705  1.00  0.00           H  
ATOM   2359  HB2 SER p 153      24.805 -29.014  15.488  1.00  0.00           H  
ATOM   2360  HB3 SER p 153      26.531 -28.607  15.722  1.00  0.00           H  
ATOM   2361  HG  SER p 153      26.978 -30.662  15.641  1.00  0.00           H  
ATOM   2362  N   ASN p 154      28.316 -28.128  13.601  1.00  0.00           N  
ATOM   2363  CA  ASN p 154      29.731 -28.297  13.238  1.00  0.00           C  
ATOM   2364  C   ASN p 154      30.400 -29.319  14.166  1.00  0.00           C  
ATOM   2365  O   ASN p 154      31.028 -30.273  13.708  1.00  0.00           O  
ATOM   2366  CB  ASN p 154      30.560 -26.973  13.287  1.00  0.00           C  
ATOM   2367  CG  ASN p 154      30.058 -25.912  12.302  1.00  0.00           C  
ATOM   2368  OD1 ASN p 154      29.828 -26.130  11.112  1.00  0.00           O  
ATOM   2369  ND2 ASN p 154      29.906 -24.667  12.814  1.00  0.00           N  
ATOM   2370  H   ASN p 154      28.186 -27.612  14.457  1.00  0.00           H  
ATOM   2371  HA  ASN p 154      29.782 -28.702  12.235  1.00  0.00           H  
ATOM   2372  HB2 ASN p 154      31.612 -27.195  13.008  1.00  0.00           H  
ATOM   2373  HB3 ASN p 154      30.554 -26.565  14.321  1.00  0.00           H  
ATOM   2374 HD21 ASN p 154      29.549 -23.957  12.214  1.00  0.00           H  
ATOM   2375 HD22 ASN p 154      30.118 -24.491  13.789  1.00  0.00           H  
ATOM   2376  N   GLY p 155      30.271 -29.131  15.509  1.00  0.00           N  
ATOM   2377  CA  GLY p 155      30.619 -30.089  16.548  1.00  0.00           C  
ATOM   2378  C   GLY p 155      29.522 -31.120  16.760  1.00  0.00           C  
ATOM   2379  O   GLY p 155      28.331 -30.866  16.528  1.00  0.00           O  
ATOM   2380  H   GLY p 155      29.770 -28.312  15.819  1.00  0.00           H  
ATOM   2381  HA2 GLY p 155      31.524 -30.595  16.240  1.00  0.00           H  
ATOM   2382  HA3 GLY p 155      30.737 -29.541  17.472  1.00  0.00           H  
ATOM   2383  N   ALA p 156      29.934 -32.328  17.225  1.00  0.00           N  
ATOM   2384  CA  ALA p 156      29.093 -33.506  17.382  1.00  0.00           C  
ATOM   2385  C   ALA p 156      28.226 -33.404  18.641  1.00  0.00           C  
ATOM   2386  O   ALA p 156      28.745 -33.295  19.757  1.00  0.00           O  
ATOM   2387  CB  ALA p 156      29.932 -34.806  17.394  1.00  0.00           C  
ATOM   2388  H   ALA p 156      30.899 -32.423  17.487  1.00  0.00           H  
ATOM   2389  HA  ALA p 156      28.446 -33.551  16.514  1.00  0.00           H  
ATOM   2390  HB1 ALA p 156      30.610 -34.829  18.272  1.00  0.00           H  
ATOM   2391  HB2 ALA p 156      30.549 -34.875  16.473  1.00  0.00           H  
ATOM   2392  HB3 ALA p 156      29.273 -35.700  17.436  1.00  0.00           H  
ATOM   2393  N   ILE p 157      26.872 -33.424  18.469  1.00  0.00           N  
ATOM   2394  CA  ILE p 157      25.893 -33.284  19.547  1.00  0.00           C  
ATOM   2395  C   ILE p 157      25.332 -34.670  19.919  1.00  0.00           C  
ATOM   2396  O   ILE p 157      24.629 -35.311  19.127  1.00  0.00           O  
ATOM   2397  CB  ILE p 157      24.760 -32.250  19.268  1.00  0.00           C  
ATOM   2398  CG1 ILE p 157      25.307 -30.838  18.865  1.00  0.00           C  
ATOM   2399  CG2 ILE p 157      23.808 -32.151  20.495  1.00  0.00           C  
ATOM   2400  CD1 ILE p 157      24.234 -29.806  18.461  1.00  0.00           C  
ATOM   2401  H   ILE p 157      26.481 -33.506  17.556  1.00  0.00           H  
ATOM   2402  HA  ILE p 157      26.427 -32.898  20.405  1.00  0.00           H  
ATOM   2403  HB  ILE p 157      24.163 -32.627  18.406  1.00  0.00           H  
ATOM   2404 HG12 ILE p 157      25.909 -30.419  19.701  1.00  0.00           H  
ATOM   2405 HG13 ILE p 157      25.992 -30.956  17.995  1.00  0.00           H  
ATOM   2406 HG21 ILE p 157      24.369 -31.833  21.401  1.00  0.00           H  
ATOM   2407 HG22 ILE p 157      23.315 -33.123  20.706  1.00  0.00           H  
ATOM   2408 HG23 ILE p 157      23.003 -31.410  20.309  1.00  0.00           H  
ATOM   2409 HD11 ILE p 157      23.610 -29.515  19.332  1.00  0.00           H  
ATOM   2410 HD12 ILE p 157      23.578 -30.218  17.668  1.00  0.00           H  
ATOM   2411 HD13 ILE p 157      24.708 -28.887  18.063  1.00  0.00           H  
ATOM   2412  N   THR p 158      25.622 -35.126  21.174  1.00  0.00           N  
ATOM   2413  CA  THR p 158      24.974 -36.263  21.855  1.00  0.00           C  
ATOM   2414  C   THR p 158      23.474 -35.950  22.017  1.00  0.00           C  
ATOM   2415  O   THR p 158      23.096 -35.129  22.859  1.00  0.00           O  
ATOM   2416  CB  THR p 158      25.572 -36.621  23.248  1.00  0.00           C  
ATOM   2417  OG1 THR p 158      26.971 -36.856  23.180  1.00  0.00           O  
ATOM   2418  CG2 THR p 158      24.959 -37.897  23.873  1.00  0.00           C  
ATOM   2419  H   THR p 158      26.310 -34.629  21.724  1.00  0.00           H  
ATOM   2420  HA  THR p 158      25.096 -37.123  21.211  1.00  0.00           H  
ATOM   2421  HB  THR p 158      25.400 -35.765  23.938  1.00  0.00           H  
ATOM   2422 HG21 THR p 158      25.172 -38.784  23.239  1.00  0.00           H  
ATOM   2423 HG22 THR p 158      23.859 -37.801  23.989  1.00  0.00           H  
ATOM   2424 HG23 THR p 158      25.392 -38.079  24.879  1.00  0.00           H  
ATOM   2425  HG1 THR p 158      27.320 -36.668  24.059  1.00  0.00           H  
ATOM   2426  N   SER p 159      22.589 -36.597  21.204  1.00  0.00           N  
ATOM   2427  CA  SER p 159      21.131 -36.441  21.264  1.00  0.00           C  
ATOM   2428  C   SER p 159      20.512 -37.402  22.299  1.00  0.00           C  
ATOM   2429  O   SER p 159      19.951 -38.446  21.940  1.00  0.00           O  
ATOM   2430  CB  SER p 159      20.426 -36.594  19.872  1.00  0.00           C  
ATOM   2431  OG  SER p 159      20.658 -35.479  19.002  1.00  0.00           O  
ATOM   2432  H   SER p 159      22.941 -37.184  20.479  1.00  0.00           H  
ATOM   2433  HA  SER p 159      20.919 -35.434  21.601  1.00  0.00           H  
ATOM   2434  HB2 SER p 159      19.326 -36.681  20.013  1.00  0.00           H  
ATOM   2435  HB3 SER p 159      20.777 -37.531  19.384  1.00  0.00           H  
ATOM   2436  HG  SER p 159      20.309 -35.768  18.148  1.00  0.00           H  
ATOM   2437  N   GLU p 160      20.579 -37.031  23.612  1.00  0.00           N  
ATOM   2438  CA  GLU p 160      20.224 -37.861  24.768  1.00  0.00           C  
ATOM   2439  C   GLU p 160      18.811 -37.598  25.323  1.00  0.00           C  
ATOM   2440  O   GLU p 160      18.407 -36.448  25.516  1.00  0.00           O  
ATOM   2441  CB  GLU p 160      21.278 -37.678  25.903  1.00  0.00           C  
ATOM   2442  CG  GLU p 160      20.944 -38.291  27.293  1.00  0.00           C  
ATOM   2443  CD  GLU p 160      20.851 -39.820  27.343  1.00  0.00           C  
ATOM   2444  OE1 GLU p 160      20.008 -40.422  26.633  1.00  0.00           O  
ATOM   2445  OE2 GLU p 160      21.654 -40.383  28.143  1.00  0.00           O1-
ATOM   2446  H   GLU p 160      20.909 -36.110  23.857  1.00  0.00           H  
ATOM   2447  HA  GLU p 160      20.272 -38.897  24.456  1.00  0.00           H  
ATOM   2448  HB2 GLU p 160      22.250 -38.093  25.559  1.00  0.00           H  
ATOM   2449  HB3 GLU p 160      21.422 -36.585  26.061  1.00  0.00           H  
ATOM   2450  HG2 GLU p 160      19.988 -37.875  27.669  1.00  0.00           H  
ATOM   2451  HG3 GLU p 160      21.733 -37.967  27.999  1.00  0.00           H  
ATOM   2452  N   GLU p 161      18.064 -38.698  25.631  1.00  0.00           N  
ATOM   2453  CA  GLU p 161      16.688 -38.731  26.145  1.00  0.00           C  
ATOM   2454  C   GLU p 161      16.763 -39.201  27.602  1.00  0.00           C  
ATOM   2455  O   GLU p 161      16.717 -40.404  27.885  1.00  0.00           O  
ATOM   2456  CB  GLU p 161      15.757 -39.669  25.296  1.00  0.00           C  
ATOM   2457  CG  GLU p 161      14.235 -39.705  25.653  1.00  0.00           C  
ATOM   2458  CD  GLU p 161      13.453 -38.407  25.411  1.00  0.00           C  
ATOM   2459  OE1 GLU p 161      12.715 -38.325  24.388  1.00  0.00           O  
ATOM   2460  OE2 GLU p 161      13.571 -37.476  26.251  1.00  0.00           O1-
ATOM   2461  H   GLU p 161      18.561 -39.579  25.662  1.00  0.00           H  
ATOM   2462  HA  GLU p 161      16.280 -37.727  26.120  1.00  0.00           H  
ATOM   2463  HB2 GLU p 161      15.868 -39.405  24.226  1.00  0.00           H  
ATOM   2464  HB3 GLU p 161      16.143 -40.709  25.391  1.00  0.00           H  
ATOM   2465  HG2 GLU p 161      14.103 -39.984  26.720  1.00  0.00           H  
ATOM   2466  HG3 GLU p 161      13.755 -40.495  25.036  1.00  0.00           H  
ATOM   2467  N   ARG p 162      16.907 -38.247  28.569  1.00  0.00           N  
ATOM   2468  CA  ARG p 162      17.196 -38.554  29.974  1.00  0.00           C  
ATOM   2469  C   ARG p 162      16.452 -37.588  30.894  1.00  0.00           C  
ATOM   2470  O   ARG p 162      16.494 -36.373  30.690  1.00  0.00           O  
ATOM   2471  CB  ARG p 162      18.732 -38.546  30.276  1.00  0.00           C  
ATOM   2472  CG  ARG p 162      19.202 -39.456  31.439  1.00  0.00           C  
ATOM   2473  CD  ARG p 162      20.673 -39.286  31.884  1.00  0.00           C  
ATOM   2474  NE  ARG p 162      21.628 -39.503  30.735  1.00  0.00           N  
ATOM   2475  CZ  ARG p 162      22.839 -38.920  30.582  1.00  0.00           C  
ATOM   2476  NH1 ARG p 162      23.489 -39.223  29.450  1.00  0.00           N  
ATOM   2477  NH2 ARG p 162      23.383 -38.079  31.466  1.00  0.00           N1+
ATOM   2478  H   ARG p 162      16.824 -37.269  28.330  1.00  0.00           H  
ATOM   2479  HA  ARG p 162      16.821 -39.552  30.159  1.00  0.00           H  
ATOM   2480  HB2 ARG p 162      19.249 -38.933  29.371  1.00  0.00           H  
ATOM   2481  HB3 ARG p 162      19.075 -37.501  30.428  1.00  0.00           H  
ATOM   2482  HG2 ARG p 162      19.037 -40.518  31.148  1.00  0.00           H  
ATOM   2483  HG3 ARG p 162      18.576 -39.249  32.337  1.00  0.00           H  
ATOM   2484  HD2 ARG p 162      20.917 -40.018  32.686  1.00  0.00           H  
ATOM   2485  HD3 ARG p 162      20.808 -38.262  32.283  1.00  0.00           H  
ATOM   2486  HE  ARG p 162      21.338 -40.026  29.907  1.00  0.00           H  
ATOM   2487 HH11 ARG p 162      22.902 -39.779  28.788  1.00  0.00           H  
ATOM   2488 HH12 ARG p 162      24.278 -38.700  29.160  1.00  0.00           H  
ATOM   2489 HH21 ARG p 162      22.897 -37.914  32.319  1.00  0.00           H  
ATOM   2490 HH22 ARG p 162      24.195 -37.570  31.197  1.00  0.00           H  
ATOM   2491  N   GLN p 163      15.739 -38.123  31.928  1.00  0.00           N  
ATOM   2492  CA  GLN p 163      14.786 -37.393  32.755  1.00  0.00           C  
ATOM   2493  C   GLN p 163      15.413 -36.291  33.620  1.00  0.00           C  
ATOM   2494  O   GLN p 163      16.170 -36.547  34.564  1.00  0.00           O  
ATOM   2495  CB  GLN p 163      13.884 -38.336  33.608  1.00  0.00           C  
ATOM   2496  CG  GLN p 163      12.725 -37.656  34.396  1.00  0.00           C  
ATOM   2497  CD  GLN p 163      11.710 -36.925  33.501  1.00  0.00           C  
ATOM   2498  OE1 GLN p 163      11.013 -37.524  32.678  1.00  0.00           O  
ATOM   2499  NE2 GLN p 163      11.604 -35.582  33.672  1.00  0.00           N  
ATOM   2500  H   GLN p 163      15.770 -39.100  32.104  1.00  0.00           H  
ATOM   2501  HA  GLN p 163      14.118 -36.924  32.044  1.00  0.00           H  
ATOM   2502  HB2 GLN p 163      13.430 -39.093  32.928  1.00  0.00           H  
ATOM   2503  HB3 GLN p 163      14.523 -38.882  34.337  1.00  0.00           H  
ATOM   2504  HG2 GLN p 163      13.136 -36.954  35.151  1.00  0.00           H  
ATOM   2505  HG3 GLN p 163      12.163 -38.444  34.943  1.00  0.00           H  
ATOM   2506 HE21 GLN p 163      10.898 -35.103  33.163  1.00  0.00           H  
ATOM   2507 HE22 GLN p 163      12.244 -35.070  34.262  1.00  0.00           H  
ATOM   2508  N   ILE p 164      15.052 -35.027  33.277  1.00  0.00           N  
ATOM   2509  CA  ILE p 164      15.424 -33.771  33.931  1.00  0.00           C  
ATOM   2510  C   ILE p 164      14.470 -33.487  35.142  1.00  0.00           C  
ATOM   2511  O   ILE p 164      13.259 -33.740  35.020  1.00  0.00           O  
ATOM   2512  CB  ILE p 164      15.470 -32.588  32.916  1.00  0.00           C  
ATOM   2513  CG1 ILE p 164      16.413 -32.870  31.693  1.00  0.00           C  
ATOM   2514  CG2 ILE p 164      15.857 -31.239  33.591  1.00  0.00           C  
ATOM   2515  CD1 ILE p 164      16.187 -31.953  30.478  1.00  0.00           C  
ATOM   2516  H   ILE p 164      14.465 -34.909  32.474  1.00  0.00           H  
ATOM   2517  HA  ILE p 164      16.427 -33.917  34.304  1.00  0.00           H  
ATOM   2518  HB  ILE p 164      14.435 -32.465  32.514  1.00  0.00           H  
ATOM   2519 HG12 ILE p 164      17.470 -32.785  32.026  1.00  0.00           H  
ATOM   2520 HG13 ILE p 164      16.281 -33.916  31.336  1.00  0.00           H  
ATOM   2521 HG21 ILE p 164      16.876 -31.281  34.027  1.00  0.00           H  
ATOM   2522 HG22 ILE p 164      15.126 -30.948  34.373  1.00  0.00           H  
ATOM   2523 HG23 ILE p 164      15.833 -30.429  32.832  1.00  0.00           H  
ATOM   2524 HD11 ILE p 164      16.324 -30.883  30.738  1.00  0.00           H  
ATOM   2525 HD12 ILE p 164      15.158 -32.068  30.078  1.00  0.00           H  
ATOM   2526 HD13 ILE p 164      16.899 -32.207  29.663  1.00  0.00           H  
ATOM   2527  N   PRO p 165      14.931 -32.983  36.331  1.00  0.00           N  
ATOM   2528  CA  PRO p 165      14.072 -32.363  37.346  1.00  0.00           C  
ATOM   2529  C   PRO p 165      13.691 -30.918  36.970  1.00  0.00           C  
ATOM   2530  O   PRO p 165      14.529 -30.010  37.062  1.00  0.00           O  
ATOM   2531  CB  PRO p 165      14.916 -32.456  38.640  1.00  0.00           C  
ATOM   2532  CG  PRO p 165      16.368 -32.315  38.156  1.00  0.00           C  
ATOM   2533  CD  PRO p 165      16.345 -32.933  36.750  1.00  0.00           C  
ATOM   2534  HA  PRO p 165      13.163 -32.939  37.457  1.00  0.00           H  
ATOM   2535  HB2 PRO p 165      14.646 -31.685  39.391  1.00  0.00           H  
ATOM   2536  HB3 PRO p 165      14.769 -33.463  39.088  1.00  0.00           H  
ATOM   2537  HG2 PRO p 165      17.091 -32.799  38.836  1.00  0.00           H  
ATOM   2538  HG3 PRO p 165      16.625 -31.234  38.076  1.00  0.00           H  
ATOM   2539  HD2 PRO p 165      16.762 -33.962  36.754  1.00  0.00           H  
ATOM   2540  HD3 PRO p 165      16.924 -32.298  36.048  1.00  0.00           H  
ATOM   2541  N   GLU p 166      12.416 -30.663  36.569  1.00  0.00           N  
ATOM   2542  CA  GLU p 166      11.896 -29.305  36.381  1.00  0.00           C  
ATOM   2543  C   GLU p 166      11.545 -28.655  37.737  1.00  0.00           C  
ATOM   2544  O   GLU p 166      10.380 -28.431  38.087  1.00  0.00           O  
ATOM   2545  CB  GLU p 166      10.739 -29.208  35.339  1.00  0.00           C  
ATOM   2546  CG  GLU p 166      10.994 -29.869  33.951  1.00  0.00           C  
ATOM   2547  CD  GLU p 166      12.326 -29.522  33.263  1.00  0.00           C  
ATOM   2548  OE1 GLU p 166      12.815 -28.368  33.388  1.00  0.00           O  
ATOM   2549  OE2 GLU p 166      12.859 -30.444  32.592  1.00  0.00           O1-
ATOM   2550  H   GLU p 166      11.794 -31.413  36.359  1.00  0.00           H  
ATOM   2551  HA  GLU p 166      12.702 -28.720  35.951  1.00  0.00           H  
ATOM   2552  HB2 GLU p 166       9.815 -29.656  35.765  1.00  0.00           H  
ATOM   2553  HB3 GLU p 166      10.540 -28.129  35.165  1.00  0.00           H  
ATOM   2554  HG2 GLU p 166      10.182 -29.580  33.253  1.00  0.00           H  
ATOM   2555  HG3 GLU p 166      10.966 -30.974  34.058  1.00  0.00           H  
ATOM   2556  N   GLY p 167      12.593 -28.352  38.547  1.00  0.00           N  
ATOM   2557  CA  GLY p 167      12.535 -27.804  39.900  1.00  0.00           C  
ATOM   2558  C   GLY p 167      13.707 -28.256  40.758  1.00  0.00           C  
ATOM   2559  O   GLY p 167      14.663 -28.876  40.278  1.00  0.00           O  
ATOM   2560  H   GLY p 167      13.517 -28.612  38.235  1.00  0.00           H  
ATOM   2561  HA2 GLY p 167      12.583 -26.728  39.814  1.00  0.00           H  
ATOM   2562  HA3 GLY p 167      11.628 -28.160  40.367  1.00  0.00           H  
ATOM   2563  N   GLU p 168      13.657 -27.938  42.080  1.00  0.00           N  
ATOM   2564  CA  GLU p 168      14.661 -28.350  43.055  1.00  0.00           C  
ATOM   2565  C   GLU p 168      14.440 -29.785  43.550  1.00  0.00           C  
ATOM   2566  O   GLU p 168      13.307 -30.235  43.750  1.00  0.00           O  
ATOM   2567  CB  GLU p 168      14.838 -27.374  44.258  1.00  0.00           C  
ATOM   2568  CG  GLU p 168      13.654 -27.231  45.251  1.00  0.00           C  
ATOM   2569  CD  GLU p 168      14.016 -26.300  46.408  1.00  0.00           C  
ATOM   2570  OE1 GLU p 168      14.913 -26.697  47.208  1.00  0.00           O  
ATOM   2571  OE2 GLU p 168      13.416 -25.206  46.518  1.00  0.00           O1-
ATOM   2572  H   GLU p 168      12.891 -27.441  42.470  1.00  0.00           H  
ATOM   2573  HA  GLU p 168      15.609 -28.327  42.529  1.00  0.00           H  
ATOM   2574  HB2 GLU p 168      15.722 -27.718  44.840  1.00  0.00           H  
ATOM   2575  HB3 GLU p 168      15.088 -26.365  43.858  1.00  0.00           H  
ATOM   2576  HG2 GLU p 168      13.385 -28.216  45.685  1.00  0.00           H  
ATOM   2577  HG3 GLU p 168      12.761 -26.820  44.740  1.00  0.00           H  
ATOM   2578  N   TRP p 169      15.561 -30.522  43.753  1.00  0.00           N  
ATOM   2579  CA  TRP p 169      15.613 -31.861  44.325  1.00  0.00           C  
ATOM   2580  C   TRP p 169      16.550 -31.893  45.554  1.00  0.00           C  
ATOM   2581  O   TRP p 169      17.047 -30.855  46.023  1.00  0.00           O  
ATOM   2582  CB  TRP p 169      15.942 -32.939  43.227  1.00  0.00           C  
ATOM   2583  CG  TRP p 169      17.401 -33.092  42.805  1.00  0.00           C  
ATOM   2584  CD1 TRP p 169      18.267 -34.077  43.184  1.00  0.00           C  
ATOM   2585  CD2 TRP p 169      18.150 -32.206  41.947  1.00  0.00           C  
ATOM   2586  NE1 TRP p 169      19.517 -33.845  42.669  1.00  0.00           N  
ATOM   2587  CE2 TRP p 169      19.472 -32.703  41.899  1.00  0.00           C  
ATOM   2588  CE3 TRP p 169      17.785 -31.062  41.250  1.00  0.00           C  
ATOM   2589  CZ2 TRP p 169      20.455 -32.056  41.168  1.00  0.00           C  
ATOM   2590  CZ3 TRP p 169      18.778 -30.410  40.515  1.00  0.00           C  
ATOM   2591  CH2 TRP p 169      20.089 -30.898  40.473  1.00  0.00           C  
ATOM   2592  H   TRP p 169      16.459 -30.129  43.572  1.00  0.00           H  
ATOM   2593  HA  TRP p 169      14.623 -32.085  44.702  1.00  0.00           H  
ATOM   2594  HB2 TRP p 169      15.593 -33.927  43.599  1.00  0.00           H  
ATOM   2595  HB3 TRP p 169      15.342 -32.708  42.319  1.00  0.00           H  
ATOM   2596  HD1 TRP p 169      18.010 -34.906  43.829  1.00  0.00           H  
ATOM   2597  HE1 TRP p 169      20.306 -34.447  42.864  1.00  0.00           H  
ATOM   2598  HE3 TRP p 169      16.770 -30.690  41.241  1.00  0.00           H  
ATOM   2599  HZ2 TRP p 169      21.467 -32.423  41.120  1.00  0.00           H  
ATOM   2600  HZ3 TRP p 169      18.518 -29.519  39.961  1.00  0.00           H  
ATOM   2601  HH2 TRP p 169      20.831 -30.377  39.885  1.00  0.00           H  
ATOM   2602  N   ARG p 170      16.789 -33.107  46.122  1.00  0.00           N  
ATOM   2603  CA  ARG p 170      17.777 -33.366  47.166  1.00  0.00           C  
ATOM   2604  C   ARG p 170      18.795 -34.375  46.643  1.00  0.00           C  
ATOM   2605  O   ARG p 170      19.718 -33.961  45.942  1.00  0.00           O  
ATOM   2606  CB  ARG p 170      17.135 -33.675  48.558  1.00  0.00           C  
ATOM   2607  CG  ARG p 170      16.282 -32.506  49.128  1.00  0.00           C  
ATOM   2608  CD  ARG p 170      17.059 -31.198  49.381  1.00  0.00           C  
ATOM   2609  NE  ARG p 170      16.076 -30.101  49.702  1.00  0.00           N  
ATOM   2610  CZ  ARG p 170      15.777 -29.050  48.912  1.00  0.00           C  
ATOM   2611  NH1 ARG p 170      15.009 -28.051  49.380  1.00  0.00           N  
ATOM   2612  NH2 ARG p 170      16.179 -28.883  47.644  1.00  0.00           N1+
ATOM   2613  H   ARG p 170      16.303 -33.913  45.794  1.00  0.00           H  
ATOM   2614  HA  ARG p 170      18.360 -32.465  47.295  1.00  0.00           H  
ATOM   2615  HB2 ARG p 170      16.491 -34.578  48.469  1.00  0.00           H  
ATOM   2616  HB3 ARG p 170      17.940 -33.916  49.286  1.00  0.00           H  
ATOM   2617  HG2 ARG p 170      15.819 -32.838  50.083  1.00  0.00           H  
ATOM   2618  HG3 ARG p 170      15.452 -32.301  48.415  1.00  0.00           H  
ATOM   2619  HD2 ARG p 170      17.670 -30.897  48.505  1.00  0.00           H  
ATOM   2620  HD3 ARG p 170      17.745 -31.329  50.247  1.00  0.00           H  
ATOM   2621  HE  ARG p 170      15.660 -30.087  50.604  1.00  0.00           H  
ATOM   2622 HH11 ARG p 170      14.562 -28.084  50.263  1.00  0.00           H  
ATOM   2623 HH12 ARG p 170      14.827 -27.324  48.660  1.00  0.00           H  
ATOM   2624 HH21 ARG p 170      16.564 -29.650  47.102  1.00  0.00           H  
ATOM   2625 HH22 ARG p 170      15.777 -28.022  47.228  1.00  0.00           H  
ATOM   2626  N   ASP p 171      18.677 -35.688  46.947  1.00  0.00           N  
ATOM   2627  CA  ASP p 171      19.491 -36.776  46.430  1.00  0.00           C  
ATOM   2628  C   ASP p 171      18.869 -37.410  45.172  1.00  0.00           C  
ATOM   2629  O   ASP p 171      17.748 -37.925  45.206  1.00  0.00           O  
ATOM   2630  CB  ASP p 171      19.742 -37.833  47.565  1.00  0.00           C  
ATOM   2631  CG  ASP p 171      18.481 -38.280  48.326  1.00  0.00           C  
ATOM   2632  OD2 ASP p 171      18.259 -39.512  48.423  1.00  0.00           O1-
ATOM   2633  OD1 ASP p 171      17.741 -37.381  48.822  1.00  0.00           O  
ATOM   2634  H   ASP p 171      18.025 -36.061  47.635  1.00  0.00           H  
ATOM   2635  HA  ASP p 171      20.458 -36.371  46.154  1.00  0.00           H  
ATOM   2636  HB2 ASP p 171      20.414 -37.381  48.325  1.00  0.00           H  
ATOM   2637  HB3 ASP p 171      20.243 -38.732  47.155  1.00  0.00           H  
ATOM   2638  N   GLY p 172      19.589 -37.388  44.010  1.00  0.00           N  
ATOM   2639  CA  GLY p 172      19.239 -38.240  42.866  1.00  0.00           C  
ATOM   2640  C   GLY p 172      19.802 -37.784  41.544  1.00  0.00           C  
ATOM   2641  O   GLY p 172      20.787 -38.330  41.047  1.00  0.00           O  
ATOM   2642  H   GLY p 172      20.415 -36.795  43.911  1.00  0.00           H  
ATOM   2643  HA2 GLY p 172      19.654 -39.217  43.071  1.00  0.00           H  
ATOM   2644  HA3 GLY p 172      18.161 -38.270  42.774  1.00  0.00           H  
ATOM   2645  N   PHE p 173      19.165 -36.755  40.928  1.00  0.00           N  
ATOM   2646  CA  PHE p 173      19.506 -36.139  39.635  1.00  0.00           C  
ATOM   2647  C   PHE p 173      20.899 -35.466  39.537  1.00  0.00           C  
ATOM   2648  O   PHE p 173      21.287 -34.941  38.490  1.00  0.00           O  
ATOM   2649  CB  PHE p 173      18.413 -35.113  39.213  1.00  0.00           C  
ATOM   2650  CG  PHE p 173      17.042 -35.746  39.087  1.00  0.00           C  
ATOM   2651  CD1 PHE p 173      16.126 -35.702  40.157  1.00  0.00           C  
ATOM   2652  CD2 PHE p 173      16.654 -36.379  37.892  1.00  0.00           C  
ATOM   2653  CE1 PHE p 173      14.855 -36.277  40.034  1.00  0.00           C  
ATOM   2654  CE2 PHE p 173      15.382 -36.946  37.764  1.00  0.00           C  
ATOM   2655  CZ  PHE p 173      14.481 -36.895  38.835  1.00  0.00           C  
ATOM   2656  H   PHE p 173      18.367 -36.353  41.365  1.00  0.00           H  
ATOM   2657  HA  PHE p 173      19.513 -36.941  38.910  1.00  0.00           H  
ATOM   2658  HB2 PHE p 173      18.357 -34.288  39.955  1.00  0.00           H  
ATOM   2659  HB3 PHE p 173      18.668 -34.673  38.224  1.00  0.00           H  
ATOM   2660  HD1 PHE p 173      16.400 -35.218  41.083  1.00  0.00           H  
ATOM   2661  HD2 PHE p 173      17.335 -36.416  37.053  1.00  0.00           H  
ATOM   2662  HE1 PHE p 173      14.159 -36.243  40.861  1.00  0.00           H  
ATOM   2663  HE2 PHE p 173      15.096 -37.419  36.835  1.00  0.00           H  
ATOM   2664  HZ  PHE p 173      13.499 -37.332  38.734  1.00  0.00           H  
ATOM   2665  N   ASP p 174      21.690 -35.509  40.639  1.00  0.00           N  
ATOM   2666  CA  ASP p 174      23.057 -35.099  40.893  1.00  0.00           C  
ATOM   2667  C   ASP p 174      24.061 -35.372  39.775  1.00  0.00           C  
ATOM   2668  O   ASP p 174      24.979 -34.568  39.629  1.00  0.00           O  
ATOM   2669  CB  ASP p 174      23.541 -35.688  42.255  1.00  0.00           C  
ATOM   2670  CG  ASP p 174      22.682 -35.181  43.410  1.00  0.00           C  
ATOM   2671  OD1 ASP p 174      21.449 -35.475  43.427  1.00  0.00           O  
ATOM   2672  OD2 ASP p 174      23.214 -34.460  44.297  1.00  0.00           O1-
ATOM   2673  H   ASP p 174      21.300 -35.913  41.474  1.00  0.00           H  
ATOM   2674  HA  ASP p 174      23.023 -34.022  40.992  1.00  0.00           H  
ATOM   2675  HB2 ASP p 174      24.591 -35.383  42.454  1.00  0.00           H  
ATOM   2676  HB3 ASP p 174      23.493 -36.797  42.241  1.00  0.00           H  
ATOM   2677  N   TRP p 175      23.894 -36.448  38.944  1.00  0.00           N  
ATOM   2678  CA  TRP p 175      24.505 -36.662  37.621  1.00  0.00           C  
ATOM   2679  C   TRP p 175      24.565 -35.416  36.707  1.00  0.00           C  
ATOM   2680  O   TRP p 175      25.528 -35.239  35.953  1.00  0.00           O  
ATOM   2681  CB  TRP p 175      23.851 -37.861  36.850  1.00  0.00           C  
ATOM   2682  CG  TRP p 175      22.371 -37.748  36.458  1.00  0.00           C  
ATOM   2683  CD1 TRP p 175      21.281 -38.259  37.112  1.00  0.00           C  
ATOM   2684  CD2 TRP p 175      21.857 -37.088  35.279  1.00  0.00           C  
ATOM   2685  NE1 TRP p 175      20.122 -37.939  36.436  1.00  0.00           N  
ATOM   2686  CE2 TRP p 175      20.452 -37.210  35.319  1.00  0.00           C  
ATOM   2687  CE3 TRP p 175      22.488 -36.415  34.235  1.00  0.00           C  
ATOM   2688  CZ2 TRP p 175      19.655 -36.652  34.338  1.00  0.00           C  
ATOM   2689  CZ3 TRP p 175      21.676 -35.841  33.250  1.00  0.00           C  
ATOM   2690  CH2 TRP p 175      20.282 -35.953  33.305  1.00  0.00           C  
ATOM   2691  H   TRP p 175      23.215 -37.132  39.200  1.00  0.00           H  
ATOM   2692  HA  TRP p 175      25.531 -36.947  37.816  1.00  0.00           H  
ATOM   2693  HB2 TRP p 175      24.439 -38.034  35.921  1.00  0.00           H  
ATOM   2694  HB3 TRP p 175      23.977 -38.771  37.478  1.00  0.00           H  
ATOM   2695  HD1 TRP p 175      21.326 -38.829  38.031  1.00  0.00           H  
ATOM   2696  HE1 TRP p 175      19.216 -38.216  36.670  1.00  0.00           H  
ATOM   2697  HE3 TRP p 175      23.561 -36.302  34.190  1.00  0.00           H  
ATOM   2698  HZ2 TRP p 175      18.581 -36.735  34.364  1.00  0.00           H  
ATOM   2699  HZ3 TRP p 175      22.128 -35.288  32.438  1.00  0.00           H  
ATOM   2700  HH2 TRP p 175      19.671 -35.504  32.536  1.00  0.00           H  
ATOM   2701  N   ILE p 176      23.537 -34.516  36.773  1.00  0.00           N  
ATOM   2702  CA  ILE p 176      23.500 -33.183  36.169  1.00  0.00           C  
ATOM   2703  C   ILE p 176      24.683 -32.344  36.693  1.00  0.00           C  
ATOM   2704  O   ILE p 176      25.562 -31.995  35.901  1.00  0.00           O  
ATOM   2705  CB  ILE p 176      22.100 -32.506  36.308  1.00  0.00           C  
ATOM   2706  CG1 ILE p 176      21.031 -33.313  35.500  1.00  0.00           C  
ATOM   2707  CG2 ILE p 176      22.127 -31.003  35.899  1.00  0.00           C  
ATOM   2708  CD1 ILE p 176      19.570 -32.889  35.701  1.00  0.00           C  
ATOM   2709  H   ILE p 176      22.732 -34.747  37.337  1.00  0.00           H  
ATOM   2710  HA  ILE p 176      23.679 -33.326  35.111  1.00  0.00           H  
ATOM   2711  HB  ILE p 176      21.804 -32.550  37.383  1.00  0.00           H  
ATOM   2712 HG12 ILE p 176      21.271 -33.259  34.415  1.00  0.00           H  
ATOM   2713 HG13 ILE p 176      21.092 -34.384  35.801  1.00  0.00           H  
ATOM   2714 HG21 ILE p 176      22.585 -30.883  34.900  1.00  0.00           H  
ATOM   2715 HG22 ILE p 176      22.713 -30.405  36.629  1.00  0.00           H  
ATOM   2716 HG23 ILE p 176      21.102 -30.578  35.870  1.00  0.00           H  
ATOM   2717 HD11 ILE p 176      19.389 -31.868  35.301  1.00  0.00           H  
ATOM   2718 HD12 ILE p 176      19.311 -32.903  36.781  1.00  0.00           H  
ATOM   2719 HD13 ILE p 176      18.896 -33.590  35.164  1.00  0.00           H  
ATOM   2720  N   THR p 177      24.708 -32.032  38.023  1.00  0.00           N  
ATOM   2721  CA  THR p 177      25.683 -31.227  38.781  1.00  0.00           C  
ATOM   2722  C   THR p 177      27.089 -31.827  38.888  1.00  0.00           C  
ATOM   2723  O   THR p 177      28.063 -31.106  38.654  1.00  0.00           O  
ATOM   2724  CB  THR p 177      25.214 -30.815  40.199  1.00  0.00           C  
ATOM   2725  OG1 THR p 177      24.649 -31.899  40.933  1.00  0.00           O  
ATOM   2726  CG2 THR p 177      24.138 -29.713  40.137  1.00  0.00           C  
ATOM   2727  H   THR p 177      24.000 -32.424  38.608  1.00  0.00           H  
ATOM   2728  HA  THR p 177      25.817 -30.320  38.212  1.00  0.00           H  
ATOM   2729  HB  THR p 177      26.072 -30.403  40.781  1.00  0.00           H  
ATOM   2730 HG21 THR p 177      23.239 -30.069  39.589  1.00  0.00           H  
ATOM   2731 HG22 THR p 177      24.523 -28.804  39.631  1.00  0.00           H  
ATOM   2732 HG23 THR p 177      23.829 -29.429  41.167  1.00  0.00           H  
ATOM   2733  HG1 THR p 177      25.346 -32.551  41.073  1.00  0.00           H  
ATOM   2734  N   GLU p 178      27.210 -33.142  39.239  1.00  0.00           N  
ATOM   2735  CA  GLU p 178      28.394 -34.016  39.260  1.00  0.00           C  
ATOM   2736  C   GLU p 178      29.383 -33.741  38.118  1.00  0.00           C  
ATOM   2737  O   GLU p 178      30.589 -33.600  38.325  1.00  0.00           O  
ATOM   2738  CB  GLU p 178      27.857 -35.479  39.175  1.00  0.00           C  
ATOM   2739  CG  GLU p 178      28.861 -36.650  39.050  1.00  0.00           C  
ATOM   2740  CD  GLU p 178      28.069 -37.929  38.769  1.00  0.00           C  
ATOM   2741  OE1 GLU p 178      28.088 -38.387  37.597  1.00  0.00           O  
ATOM   2742  OE2 GLU p 178      27.426 -38.450  39.719  1.00  0.00           O1-
ATOM   2743  H   GLU p 178      26.358 -33.665  39.409  1.00  0.00           H  
ATOM   2744  HA  GLU p 178      28.915 -33.863  40.194  1.00  0.00           H  
ATOM   2745  HB2 GLU p 178      27.228 -35.680  40.074  1.00  0.00           H  
ATOM   2746  HB3 GLU p 178      27.188 -35.535  38.284  1.00  0.00           H  
ATOM   2747  HG2 GLU p 178      29.438 -36.791  39.986  1.00  0.00           H  
ATOM   2748  HG3 GLU p 178      29.564 -36.495  38.206  1.00  0.00           H  
ATOM   2749  N   TYR p 179      28.835 -33.650  36.886  1.00  0.00           N  
ATOM   2750  CA  TYR p 179      29.449 -33.242  35.651  1.00  0.00           C  
ATOM   2751  C   TYR p 179      29.851 -31.752  35.703  1.00  0.00           C  
ATOM   2752  O   TYR p 179      29.051 -30.858  35.385  1.00  0.00           O  
ATOM   2753  CB  TYR p 179      28.383 -33.548  34.558  1.00  0.00           C  
ATOM   2754  CG  TYR p 179      28.868 -33.540  33.139  1.00  0.00           C  
ATOM   2755  CD1 TYR p 179      28.840 -32.359  32.378  1.00  0.00           C  
ATOM   2756  CD2 TYR p 179      29.133 -34.762  32.495  1.00  0.00           C  
ATOM   2757  CE1 TYR p 179      28.998 -32.404  30.987  1.00  0.00           C  
ATOM   2758  CE2 TYR p 179      29.284 -34.809  31.107  1.00  0.00           C  
ATOM   2759  CZ  TYR p 179      29.194 -33.635  30.357  1.00  0.00           C  
ATOM   2760  OH  TYR p 179      29.122 -33.737  28.961  1.00  0.00           O  
ATOM   2761  H   TYR p 179      27.861 -33.852  36.808  1.00  0.00           H  
ATOM   2762  HA  TYR p 179      30.329 -33.854  35.496  1.00  0.00           H  
ATOM   2763  HB2 TYR p 179      27.946 -34.557  34.736  1.00  0.00           H  
ATOM   2764  HB3 TYR p 179      27.549 -32.821  34.639  1.00  0.00           H  
ATOM   2765  HD1 TYR p 179      28.592 -31.418  32.849  1.00  0.00           H  
ATOM   2766  HD2 TYR p 179      29.131 -35.684  33.058  1.00  0.00           H  
ATOM   2767  HE1 TYR p 179      28.885 -31.508  30.396  1.00  0.00           H  
ATOM   2768  HE2 TYR p 179      29.395 -35.760  30.605  1.00  0.00           H  
ATOM   2769  HH  TYR p 179      28.402 -34.416  28.795  1.00  0.00           H  
ATOM   2770  N   ASP p 180      31.129 -31.450  36.095  1.00  0.00           N  
ATOM   2771  CA  ASP p 180      31.782 -30.142  35.958  1.00  0.00           C  
ATOM   2772  C   ASP p 180      32.001 -29.792  34.461  1.00  0.00           C  
ATOM   2773  O   ASP p 180      33.119 -29.647  33.958  1.00  0.00           O  
ATOM   2774  CB  ASP p 180      33.114 -30.030  36.782  1.00  0.00           C  
ATOM   2775  CG  ASP p 180      32.969 -30.236  38.293  1.00  0.00           C  
ATOM   2776  OD2 ASP p 180      33.708 -31.097  38.832  1.00  0.00           O1-
ATOM   2777  OD1 ASP p 180      32.132 -29.535  38.923  1.00  0.00           O  
ATOM   2778  H   ASP p 180      31.693 -32.154  36.523  1.00  0.00           H  
ATOM   2779  HA  ASP p 180      31.101 -29.402  36.360  1.00  0.00           H  
ATOM   2780  HB2 ASP p 180      33.535 -29.011  36.640  1.00  0.00           H  
ATOM   2781  HB3 ASP p 180      33.854 -30.765  36.402  1.00  0.00           H  
ATOM   2782  N   GLY p 181      30.875 -29.650  33.719  1.00  0.00           N  
ATOM   2783  CA  GLY p 181      30.772 -29.392  32.296  1.00  0.00           C  
ATOM   2784  C   GLY p 181      29.777 -28.286  32.090  1.00  0.00           C  
ATOM   2785  O   GLY p 181      28.576 -28.439  32.336  1.00  0.00           O  
ATOM   2786  H   GLY p 181      30.004 -29.807  34.206  1.00  0.00           H  
ATOM   2787  HA2 GLY p 181      31.745 -29.107  31.914  1.00  0.00           H  
ATOM   2788  HA3 GLY p 181      30.390 -30.277  31.819  1.00  0.00           H  
ATOM   2789  N   ARG p 182      30.308 -27.132  31.629  1.00  0.00           N  
ATOM   2790  CA  ARG p 182      29.720 -25.808  31.526  1.00  0.00           C  
ATOM   2791  C   ARG p 182      28.406 -25.789  30.733  1.00  0.00           C  
ATOM   2792  O   ARG p 182      28.409 -25.932  29.501  1.00  0.00           O  
ATOM   2793  CB  ARG p 182      30.769 -24.785  30.972  1.00  0.00           C  
ATOM   2794  CG  ARG p 182      32.177 -24.849  31.637  1.00  0.00           C  
ATOM   2795  CD  ARG p 182      33.088 -23.626  31.425  1.00  0.00           C  
ATOM   2796  NE  ARG p 182      33.458 -23.490  29.960  1.00  0.00           N  
ATOM   2797  CZ  ARG p 182      33.453 -22.328  29.264  1.00  0.00           C  
ATOM   2798  NH1 ARG p 182      33.682 -22.350  27.940  1.00  0.00           N  
ATOM   2799  NH2 ARG p 182      33.226 -21.148  29.852  1.00  0.00           N1+
ATOM   2800  H   ARG p 182      31.273 -27.145  31.391  1.00  0.00           H  
ATOM   2801  HA  ARG p 182      29.494 -25.529  32.543  1.00  0.00           H  
ATOM   2802  HB2 ARG p 182      30.898 -24.930  29.879  1.00  0.00           H  
ATOM   2803  HB3 ARG p 182      30.359 -23.766  31.130  1.00  0.00           H  
ATOM   2804  HG2 ARG p 182      32.714 -25.764  31.309  1.00  0.00           H  
ATOM   2805  HG3 ARG p 182      32.026 -24.933  32.740  1.00  0.00           H  
ATOM   2806  HD2 ARG p 182      34.024 -23.734  32.017  1.00  0.00           H  
ATOM   2807  HD3 ARG p 182      32.543 -22.727  31.784  1.00  0.00           H  
ATOM   2808  HE  ARG p 182      33.648 -24.313  29.436  1.00  0.00           H  
ATOM   2809 HH11 ARG p 182      33.863 -23.197  27.463  1.00  0.00           H  
ATOM   2810 HH12 ARG p 182      33.444 -21.488  27.387  1.00  0.00           H  
ATOM   2811 HH21 ARG p 182      33.165 -21.107  30.839  1.00  0.00           H  
ATOM   2812 HH22 ARG p 182      33.235 -20.284  29.255  1.00  0.00           H  
ATOM   2813  N   THR p 183      27.258 -25.666  31.459  1.00  0.00           N  
ATOM   2814  CA  THR p 183      25.910 -26.013  31.002  1.00  0.00           C  
ATOM   2815  C   THR p 183      24.989 -24.776  30.847  1.00  0.00           C  
ATOM   2816  O   THR p 183      24.971 -23.841  31.658  1.00  0.00           O  
ATOM   2817  CB  THR p 183      25.268 -27.096  31.919  1.00  0.00           C  
ATOM   2818  OG1 THR p 183      26.013 -28.320  31.936  1.00  0.00           O  
ATOM   2819  CG2 THR p 183      23.832 -27.496  31.512  1.00  0.00           C  
ATOM   2820  H   THR p 183      27.294 -25.455  32.449  1.00  0.00           H  
ATOM   2821  HA  THR p 183      26.011 -26.465  30.024  1.00  0.00           H  
ATOM   2822  HB  THR p 183      25.236 -26.702  32.959  1.00  0.00           H  
ATOM   2823 HG21 THR p 183      23.793 -27.801  30.445  1.00  0.00           H  
ATOM   2824 HG22 THR p 183      23.123 -26.657  31.669  1.00  0.00           H  
ATOM   2825 HG23 THR p 183      23.485 -28.344  32.133  1.00  0.00           H  
ATOM   2826  HG1 THR p 183      26.958 -28.109  32.142  1.00  0.00           H  
ATOM   2827  N   ALA p 184      24.170 -24.806  29.755  1.00  0.00           N  
ATOM   2828  CA  ALA p 184      22.965 -24.020  29.543  1.00  0.00           C  
ATOM   2829  C   ALA p 184      21.740 -24.885  29.857  1.00  0.00           C  
ATOM   2830  O   ALA p 184      21.500 -25.911  29.206  1.00  0.00           O  
ATOM   2831  CB  ALA p 184      22.871 -23.477  28.097  1.00  0.00           C  
ATOM   2832  H   ALA p 184      24.316 -25.519  29.047  1.00  0.00           H  
ATOM   2833  HA  ALA p 184      22.980 -23.183  30.226  1.00  0.00           H  
ATOM   2834  HB1 ALA p 184      22.850 -24.310  27.363  1.00  0.00           H  
ATOM   2835  HB2 ALA p 184      23.746 -22.831  27.879  1.00  0.00           H  
ATOM   2836  HB3 ALA p 184      21.952 -22.866  27.966  1.00  0.00           H  
ATOM   2837  N   TRP p 185      20.945 -24.490  30.892  1.00  0.00           N  
ATOM   2838  CA  TRP p 185      19.736 -25.185  31.330  1.00  0.00           C  
ATOM   2839  C   TRP p 185      18.488 -24.409  30.899  1.00  0.00           C  
ATOM   2840  O   TRP p 185      18.191 -23.319  31.411  1.00  0.00           O  
ATOM   2841  CB  TRP p 185      19.719 -25.497  32.857  1.00  0.00           C  
ATOM   2842  CG  TRP p 185      18.710 -26.542  33.366  1.00  0.00           C  
ATOM   2843  CD1 TRP p 185      17.525 -26.996  32.838  1.00  0.00           C  
ATOM   2844  CD2 TRP p 185      18.894 -27.267  34.600  1.00  0.00           C  
ATOM   2845  NE1 TRP p 185      16.953 -27.928  33.672  1.00  0.00           N  
ATOM   2846  CE2 TRP p 185      17.782 -28.122  34.750  1.00  0.00           C  
ATOM   2847  CE3 TRP p 185      19.909 -27.239  35.547  1.00  0.00           C  
ATOM   2848  CZ2 TRP p 185      17.663 -28.959  35.846  1.00  0.00           C  
ATOM   2849  CZ3 TRP p 185      19.801 -28.107  36.636  1.00  0.00           C  
ATOM   2850  CH2 TRP p 185      18.696 -28.951  36.788  1.00  0.00           C  
ATOM   2851  H   TRP p 185      21.152 -23.635  31.399  1.00  0.00           H  
ATOM   2852  HA  TRP p 185      19.728 -26.152  30.843  1.00  0.00           H  
ATOM   2853  HB2 TRP p 185      20.723 -25.886  33.133  1.00  0.00           H  
ATOM   2854  HB3 TRP p 185      19.572 -24.555  33.429  1.00  0.00           H  
ATOM   2855  HD1 TRP p 185      17.088 -26.679  31.905  1.00  0.00           H  
ATOM   2856  HE1 TRP p 185      16.062 -28.332  33.578  1.00  0.00           H  
ATOM   2857  HE3 TRP p 185      20.761 -26.586  35.453  1.00  0.00           H  
ATOM   2858  HZ2 TRP p 185      16.815 -29.615  35.968  1.00  0.00           H  
ATOM   2859  HZ3 TRP p 185      20.595 -28.134  37.368  1.00  0.00           H  
ATOM   2860  HH2 TRP p 185      18.641 -29.611  37.640  1.00  0.00           H  
ATOM   2861  N   PHE p 186      17.739 -25.001  29.927  1.00  0.00           N  
ATOM   2862  CA  PHE p 186      16.497 -24.500  29.362  1.00  0.00           C  
ATOM   2863  C   PHE p 186      15.309 -25.022  30.175  1.00  0.00           C  
ATOM   2864  O   PHE p 186      14.906 -26.188  30.058  1.00  0.00           O  
ATOM   2865  CB  PHE p 186      16.334 -24.806  27.849  1.00  0.00           C  
ATOM   2866  CG  PHE p 186      17.253 -23.967  26.995  1.00  0.00           C  
ATOM   2867  CD1 PHE p 186      18.618 -24.282  26.856  1.00  0.00           C  
ATOM   2868  CD2 PHE p 186      16.736 -22.878  26.276  1.00  0.00           C  
ATOM   2869  CE1 PHE p 186      19.435 -23.545  25.990  1.00  0.00           C  
ATOM   2870  CE2 PHE p 186      17.544 -22.153  25.395  1.00  0.00           C  
ATOM   2871  CZ  PHE p 186      18.895 -22.486  25.250  1.00  0.00           C  
ATOM   2872  H   PHE p 186      18.042 -25.895  29.553  1.00  0.00           H  
ATOM   2873  HA  PHE p 186      16.527 -23.428  29.442  1.00  0.00           H  
ATOM   2874  HB2 PHE p 186      16.545 -25.867  27.632  1.00  0.00           H  
ATOM   2875  HB3 PHE p 186      15.290 -24.595  27.534  1.00  0.00           H  
ATOM   2876  HD1 PHE p 186      19.038 -25.111  27.408  1.00  0.00           H  
ATOM   2877  HD2 PHE p 186      15.689 -22.630  26.358  1.00  0.00           H  
ATOM   2878  HE1 PHE p 186      20.478 -23.805  25.881  1.00  0.00           H  
ATOM   2879  HE2 PHE p 186      17.114 -21.355  24.808  1.00  0.00           H  
ATOM   2880  HZ  PHE p 186      19.517 -21.933  24.562  1.00  0.00           H  
ATOM   2881  N   VAL p 187      14.761 -24.122  31.040  1.00  0.00           N  
ATOM   2882  CA  VAL p 187      13.764 -24.373  32.090  1.00  0.00           C  
ATOM   2883  C   VAL p 187      12.332 -23.878  31.723  1.00  0.00           C  
ATOM   2884  O   VAL p 187      12.213 -22.915  30.952  1.00  0.00           O  
ATOM   2885  CB  VAL p 187      14.164 -23.799  33.489  1.00  0.00           C  
ATOM   2886  CG1 VAL p 187      15.473 -24.444  34.019  1.00  0.00           C  
ATOM   2887  CG2 VAL p 187      14.254 -22.248  33.521  1.00  0.00           C  
ATOM   2888  H   VAL p 187      15.110 -23.171  31.016  1.00  0.00           H  
ATOM   2889  HA  VAL p 187      13.713 -25.450  32.188  1.00  0.00           H  
ATOM   2890  HB  VAL p 187      13.364 -24.090  34.210  1.00  0.00           H  
ATOM   2891 HG11 VAL p 187      16.328 -24.207  33.350  1.00  0.00           H  
ATOM   2892 HG12 VAL p 187      15.370 -25.549  34.082  1.00  0.00           H  
ATOM   2893 HG13 VAL p 187      15.714 -24.062  35.033  1.00  0.00           H  
ATOM   2894 HG21 VAL p 187      15.092 -21.883  32.891  1.00  0.00           H  
ATOM   2895 HG22 VAL p 187      14.430 -21.908  34.562  1.00  0.00           H  
ATOM   2896 HG23 VAL p 187      13.315 -21.775  33.171  1.00  0.00           H  
ATOM   2897  N   PRO p 188      11.199 -24.452  32.250  1.00  0.00           N  
ATOM   2898  CA  PRO p 188       9.828 -23.981  31.955  1.00  0.00           C  
ATOM   2899  C   PRO p 188       9.422 -22.589  32.474  1.00  0.00           C  
ATOM   2900  O   PRO p 188       8.412 -22.092  31.969  1.00  0.00           O  
ATOM   2901  CB  PRO p 188       8.900 -25.077  32.540  1.00  0.00           C  
ATOM   2902  CG  PRO p 188       9.763 -25.879  33.520  1.00  0.00           C  
ATOM   2903  CD  PRO p 188      11.167 -25.759  32.932  1.00  0.00           C  
ATOM   2904  HA  PRO p 188       9.747 -23.925  30.877  1.00  0.00           H  
ATOM   2905  HB2 PRO p 188       7.988 -24.671  33.023  1.00  0.00           H  
ATOM   2906  HB3 PRO p 188       8.575 -25.735  31.706  1.00  0.00           H  
ATOM   2907  HG2 PRO p 188       9.435 -26.937  33.587  1.00  0.00           H  
ATOM   2908  HG3 PRO p 188       9.743 -25.414  34.530  1.00  0.00           H  
ATOM   2909  HD2 PRO p 188      11.348 -26.561  32.178  1.00  0.00           H  
ATOM   2910  HD3 PRO p 188      11.941 -25.831  33.728  1.00  0.00           H  
ATOM   2911  N   SER p 189      10.132 -21.958  33.460  1.00  0.00           N  
ATOM   2912  CA  SER p 189       9.871 -20.595  33.942  1.00  0.00           C  
ATOM   2913  C   SER p 189      11.023 -19.994  34.755  1.00  0.00           C  
ATOM   2914  O   SER p 189      11.846 -20.702  35.348  1.00  0.00           O  
ATOM   2915  CB  SER p 189       8.529 -20.399  34.746  1.00  0.00           C  
ATOM   2916  OG  SER p 189       8.563 -20.912  36.084  1.00  0.00           O  
ATOM   2917  H   SER p 189      10.930 -22.415  33.844  1.00  0.00           H  
ATOM   2918  HA  SER p 189       9.782 -20.000  33.042  1.00  0.00           H  
ATOM   2919  HB2 SER p 189       7.693 -20.868  34.181  1.00  0.00           H  
ATOM   2920  HB3 SER p 189       8.303 -19.311  34.806  1.00  0.00           H  
ATOM   2921  HG  SER p 189       8.303 -21.835  36.006  1.00  0.00           H  
ATOM   2922  N   ILE p 190      11.057 -18.629  34.811  1.00  0.00           N  
ATOM   2923  CA  ILE p 190      11.915 -17.777  35.645  1.00  0.00           C  
ATOM   2924  C   ILE p 190      11.837 -18.163  37.144  1.00  0.00           C  
ATOM   2925  O   ILE p 190      12.881 -18.352  37.774  1.00  0.00           O  
ATOM   2926  CB  ILE p 190      11.668 -16.250  35.423  1.00  0.00           C  
ATOM   2927  CG1 ILE p 190      11.440 -15.815  33.929  1.00  0.00           C  
ATOM   2928  CG2 ILE p 190      12.788 -15.395  36.090  1.00  0.00           C  
ATOM   2929  CD1 ILE p 190      12.564 -16.130  32.923  1.00  0.00           C  
ATOM   2930  H   ILE p 190      10.423 -18.097  34.257  1.00  0.00           H  
ATOM   2931  HA  ILE p 190      12.925 -17.992  35.325  1.00  0.00           H  
ATOM   2932  HB  ILE p 190      10.717 -15.988  35.947  1.00  0.00           H  
ATOM   2933 HG12 ILE p 190      10.499 -16.275  33.558  1.00  0.00           H  
ATOM   2934 HG13 ILE p 190      11.265 -14.715  33.916  1.00  0.00           H  
ATOM   2935 HG21 ILE p 190      13.777 -15.611  35.632  1.00  0.00           H  
ATOM   2936 HG22 ILE p 190      12.854 -15.591  37.181  1.00  0.00           H  
ATOM   2937 HG23 ILE p 190      12.572 -14.313  35.955  1.00  0.00           H  
ATOM   2938 HD11 ILE p 190      12.731 -17.224  32.842  1.00  0.00           H  
ATOM   2939 HD12 ILE p 190      13.521 -15.655  33.231  1.00  0.00           H  
ATOM   2940 HD13 ILE p 190      12.294 -15.747  31.914  1.00  0.00           H  
ATOM   2941  N   ALA p 191      10.610 -18.318  37.734  1.00  0.00           N  
ATOM   2942  CA  ALA p 191      10.354 -18.815  39.087  1.00  0.00           C  
ATOM   2943  C   ALA p 191      10.959 -20.208  39.344  1.00  0.00           C  
ATOM   2944  O   ALA p 191      11.723 -20.381  40.299  1.00  0.00           O  
ATOM   2945  CB  ALA p 191       8.839 -18.802  39.404  1.00  0.00           C  
ATOM   2946  H   ALA p 191       9.792 -18.136  37.198  1.00  0.00           H  
ATOM   2947  HA  ALA p 191      10.845 -18.129  39.765  1.00  0.00           H  
ATOM   2948  HB1 ALA p 191       8.279 -19.476  38.721  1.00  0.00           H  
ATOM   2949  HB2 ALA p 191       8.432 -17.774  39.292  1.00  0.00           H  
ATOM   2950  HB3 ALA p 191       8.655 -19.125  40.451  1.00  0.00           H  
ATOM   2951  N   LYS p 192      10.651 -21.215  38.466  1.00  0.00           N  
ATOM   2952  CA  LYS p 192      11.283 -22.541  38.413  1.00  0.00           C  
ATOM   2953  C   LYS p 192      12.817 -22.462  38.355  1.00  0.00           C  
ATOM   2954  O   LYS p 192      13.500 -23.077  39.177  1.00  0.00           O  
ATOM   2955  CB  LYS p 192      10.761 -23.390  37.211  1.00  0.00           C  
ATOM   2956  CG  LYS p 192       9.347 -23.995  37.365  1.00  0.00           C  
ATOM   2957  CD  LYS p 192       9.313 -25.258  38.253  1.00  0.00           C  
ATOM   2958  CE  LYS p 192       8.007 -26.061  38.146  1.00  0.00           C  
ATOM   2959  NZ  LYS p 192       8.132 -27.332  38.889  1.00  0.00           N1+
ATOM   2960  H   LYS p 192      10.009 -21.027  37.718  1.00  0.00           H  
ATOM   2961  HA  LYS p 192      11.036 -23.043  39.338  1.00  0.00           H  
ATOM   2962  HB2 LYS p 192      10.777 -22.755  36.298  1.00  0.00           H  
ATOM   2963  HB3 LYS p 192      11.463 -24.234  37.017  1.00  0.00           H  
ATOM   2964  HG2 LYS p 192       8.637 -23.233  37.753  1.00  0.00           H  
ATOM   2965  HG3 LYS p 192       9.005 -24.284  36.344  1.00  0.00           H  
ATOM   2966  HD2 LYS p 192       9.495 -24.965  39.311  1.00  0.00           H  
ATOM   2967  HD3 LYS p 192      10.158 -25.913  37.934  1.00  0.00           H  
ATOM   2968  HE2 LYS p 192       7.799 -26.313  37.082  1.00  0.00           H  
ATOM   2969  HE3 LYS p 192       7.150 -25.490  38.562  1.00  0.00           H  
ATOM   2970  HZ1 LYS p 192       9.024 -27.815  38.567  1.00  0.00           H  
ATOM   2971  HZ2 LYS p 192       7.328 -27.958  38.688  1.00  0.00           H  
ATOM   2972  HZ3 LYS p 192       8.208 -27.156  39.909  1.00  0.00           H  
ATOM   2973  N   GLY p 193      13.377 -21.683  37.389  1.00  0.00           N  
ATOM   2974  CA  GLY p 193      14.777 -21.274  37.299  1.00  0.00           C  
ATOM   2975  C   GLY p 193      15.381 -20.743  38.586  1.00  0.00           C  
ATOM   2976  O   GLY p 193      16.440 -21.217  38.993  1.00  0.00           O  
ATOM   2977  H   GLY p 193      12.772 -21.288  36.680  1.00  0.00           H  
ATOM   2978  HA2 GLY p 193      15.344 -22.145  37.000  1.00  0.00           H  
ATOM   2979  HA3 GLY p 193      14.813 -20.479  36.571  1.00  0.00           H  
ATOM   2980  N   GLY p 194      14.715 -19.754  39.246  1.00  0.00           N  
ATOM   2981  CA  GLY p 194      14.995 -19.267  40.604  1.00  0.00           C  
ATOM   2982  C   GLY p 194      15.083 -20.338  41.686  1.00  0.00           C  
ATOM   2983  O   GLY p 194      16.094 -20.419  42.387  1.00  0.00           O  
ATOM   2984  H   GLY p 194      13.929 -19.322  38.771  1.00  0.00           H  
ATOM   2985  HA2 GLY p 194      15.949 -18.763  40.565  1.00  0.00           H  
ATOM   2986  HA3 GLY p 194      14.185 -18.604  40.874  1.00  0.00           H  
ATOM   2987  N   VAL p 195      14.020 -21.180  41.827  1.00  0.00           N  
ATOM   2988  CA  VAL p 195      13.945 -22.401  42.651  1.00  0.00           C  
ATOM   2989  C   VAL p 195      15.184 -23.304  42.413  1.00  0.00           C  
ATOM   2990  O   VAL p 195      15.906 -23.631  43.362  1.00  0.00           O  
ATOM   2991  CB  VAL p 195      12.573 -23.127  42.468  1.00  0.00           C  
ATOM   2992  CG1 VAL p 195      12.515 -24.526  43.135  1.00  0.00           C  
ATOM   2993  CG2 VAL p 195      11.402 -22.256  43.008  1.00  0.00           C  
ATOM   2994  H   VAL p 195      13.195 -20.989  41.278  1.00  0.00           H  
ATOM   2995  HA  VAL p 195      14.012 -22.077  43.682  1.00  0.00           H  
ATOM   2996  HB  VAL p 195      12.408 -23.279  41.378  1.00  0.00           H  
ATOM   2997 HG11 VAL p 195      12.700 -24.443  44.229  1.00  0.00           H  
ATOM   2998 HG12 VAL p 195      13.277 -25.207  42.703  1.00  0.00           H  
ATOM   2999 HG13 VAL p 195      11.516 -24.989  42.987  1.00  0.00           H  
ATOM   3000 HG21 VAL p 195      11.491 -22.126  44.108  1.00  0.00           H  
ATOM   3001 HG22 VAL p 195      10.427 -22.746  42.798  1.00  0.00           H  
ATOM   3002 HG23 VAL p 195      11.382 -21.250  42.544  1.00  0.00           H  
ATOM   3003  N   ILE p 196      15.464 -23.692  41.132  1.00  0.00           N  
ATOM   3004  CA  ILE p 196      16.659 -24.414  40.669  1.00  0.00           C  
ATOM   3005  C   ILE p 196      17.955 -23.680  41.105  1.00  0.00           C  
ATOM   3006  O   ILE p 196      18.752 -24.252  41.855  1.00  0.00           O  
ATOM   3007  CB  ILE p 196      16.559 -24.755  39.149  1.00  0.00           C  
ATOM   3008  CG1 ILE p 196      15.367 -25.728  38.851  1.00  0.00           C  
ATOM   3009  CG2 ILE p 196      17.883 -25.333  38.573  1.00  0.00           C  
ATOM   3010  CD1 ILE p 196      14.944 -25.813  37.373  1.00  0.00           C  
ATOM   3011  H   ILE p 196      14.814 -23.440  40.400  1.00  0.00           H  
ATOM   3012  HA  ILE p 196      16.666 -25.354  41.205  1.00  0.00           H  
ATOM   3013  HB  ILE p 196      16.354 -23.801  38.610  1.00  0.00           H  
ATOM   3014 HG12 ILE p 196      15.637 -26.745  39.212  1.00  0.00           H  
ATOM   3015 HG13 ILE p 196      14.471 -25.404  39.424  1.00  0.00           H  
ATOM   3016 HG21 ILE p 196      18.196 -26.240  39.131  1.00  0.00           H  
ATOM   3017 HG22 ILE p 196      18.691 -24.575  38.621  1.00  0.00           H  
ATOM   3018 HG23 ILE p 196      17.762 -25.607  37.504  1.00  0.00           H  
ATOM   3019 HD11 ILE p 196      15.762 -26.234  36.750  1.00  0.00           H  
ATOM   3020 HD12 ILE p 196      14.682 -24.807  36.985  1.00  0.00           H  
ATOM   3021 HD13 ILE p 196      14.058 -26.470  37.253  1.00  0.00           H  
ATOM   3022  N   ALA p 197      18.176 -22.402  40.667  1.00  0.00           N  
ATOM   3023  CA  ALA p 197      19.290 -21.510  41.000  1.00  0.00           C  
ATOM   3024  C   ALA p 197      19.575 -21.304  42.496  1.00  0.00           C  
ATOM   3025  O   ALA p 197      20.744 -21.174  42.885  1.00  0.00           O  
ATOM   3026  CB  ALA p 197      19.087 -20.122  40.346  1.00  0.00           C  
ATOM   3027  H   ALA p 197      17.494 -21.982  40.044  1.00  0.00           H  
ATOM   3028  HA  ALA p 197      20.171 -21.967  40.573  1.00  0.00           H  
ATOM   3029  HB1 ALA p 197      18.217 -19.595  40.794  1.00  0.00           H  
ATOM   3030  HB2 ALA p 197      18.891 -20.235  39.258  1.00  0.00           H  
ATOM   3031  HB3 ALA p 197      19.995 -19.494  40.456  1.00  0.00           H  
ATOM   3032  N   ARG p 198      18.512 -21.259  43.351  1.00  0.00           N  
ATOM   3033  CA  ARG p 198      18.537 -21.343  44.803  1.00  0.00           C  
ATOM   3034  C   ARG p 198      19.217 -22.636  45.280  1.00  0.00           C  
ATOM   3035  O   ARG p 198      20.273 -22.558  45.920  1.00  0.00           O  
ATOM   3036  CB  ARG p 198      17.105 -21.156  45.411  1.00  0.00           C  
ATOM   3037  CG  ARG p 198      16.974 -21.031  46.954  1.00  0.00           C  
ATOM   3038  CD  ARG p 198      17.485 -19.727  47.610  1.00  0.00           C  
ATOM   3039  NE  ARG p 198      18.994 -19.706  47.564  1.00  0.00           N  
ATOM   3040  CZ  ARG p 198      19.791 -20.371  48.419  1.00  0.00           C  
ATOM   3041  NH1 ARG p 198      20.935 -20.899  47.962  1.00  0.00           N  
ATOM   3042  NH2 ARG p 198      19.500 -20.552  49.708  1.00  0.00           N1+
ATOM   3043  H   ARG p 198      17.584 -21.183  42.953  1.00  0.00           H  
ATOM   3044  HA  ARG p 198      19.157 -20.520  45.117  1.00  0.00           H  
ATOM   3045  HB2 ARG p 198      16.641 -20.254  44.954  1.00  0.00           H  
ATOM   3046  HB3 ARG p 198      16.479 -22.021  45.097  1.00  0.00           H  
ATOM   3047  HG2 ARG p 198      17.440 -21.911  47.446  1.00  0.00           H  
ATOM   3048  HG3 ARG p 198      15.883 -21.087  47.183  1.00  0.00           H  
ATOM   3049  HD2 ARG p 198      17.141 -19.673  48.667  1.00  0.00           H  
ATOM   3050  HD3 ARG p 198      17.092 -18.835  47.072  1.00  0.00           H  
ATOM   3051  HE  ARG p 198      19.442 -19.458  46.713  1.00  0.00           H  
ATOM   3052 HH11 ARG p 198      20.855 -21.359  47.063  1.00  0.00           H  
ATOM   3053 HH12 ARG p 198      21.461 -21.374  48.673  1.00  0.00           H  
ATOM   3054 HH21 ARG p 198      18.742 -20.068  50.124  1.00  0.00           H  
ATOM   3055 HH22 ARG p 198      20.167 -21.106  50.245  1.00  0.00           H  
ATOM   3056  N   ALA p 199      18.632 -23.823  44.948  1.00  0.00           N  
ATOM   3057  CA  ALA p 199      19.094 -25.171  45.255  1.00  0.00           C  
ATOM   3058  C   ALA p 199      20.496 -25.518  44.719  1.00  0.00           C  
ATOM   3059  O   ALA p 199      21.339 -25.974  45.498  1.00  0.00           O  
ATOM   3060  CB  ALA p 199      18.046 -26.203  44.782  1.00  0.00           C  
ATOM   3061  H   ALA p 199      17.785 -23.795  44.409  1.00  0.00           H  
ATOM   3062  HA  ALA p 199      19.148 -25.235  46.333  1.00  0.00           H  
ATOM   3063  HB1 ALA p 199      17.887 -26.128  43.684  1.00  0.00           H  
ATOM   3064  HB2 ALA p 199      17.077 -26.005  45.292  1.00  0.00           H  
ATOM   3065  HB3 ALA p 199      18.366 -27.239  45.027  1.00  0.00           H  
ATOM   3066  N   LEU p 200      20.781 -25.291  43.400  1.00  0.00           N  
ATOM   3067  CA  LEU p 200      22.088 -25.475  42.757  1.00  0.00           C  
ATOM   3068  C   LEU p 200      23.216 -24.709  43.466  1.00  0.00           C  
ATOM   3069  O   LEU p 200      24.248 -25.306  43.794  1.00  0.00           O  
ATOM   3070  CB  LEU p 200      22.104 -25.098  41.239  1.00  0.00           C  
ATOM   3071  CG  LEU p 200      21.184 -25.892  40.258  1.00  0.00           C  
ATOM   3072  CD1 LEU p 200      21.387 -25.392  38.809  1.00  0.00           C  
ATOM   3073  CD2 LEU p 200      21.342 -27.425  40.328  1.00  0.00           C  
ATOM   3074  H   LEU p 200      20.038 -24.952  42.802  1.00  0.00           H  
ATOM   3075  HA  LEU p 200      22.330 -26.525  42.851  1.00  0.00           H  
ATOM   3076  HB2 LEU p 200      21.831 -24.024  41.160  1.00  0.00           H  
ATOM   3077  HB3 LEU p 200      23.150 -25.203  40.870  1.00  0.00           H  
ATOM   3078  HG  LEU p 200      20.129 -25.669  40.537  1.00  0.00           H  
ATOM   3079 HD11 LEU p 200      22.427 -25.596  38.479  1.00  0.00           H  
ATOM   3080 HD12 LEU p 200      21.199 -24.301  38.735  1.00  0.00           H  
ATOM   3081 HD13 LEU p 200      20.693 -25.905  38.113  1.00  0.00           H  
ATOM   3082 HD21 LEU p 200      22.373 -27.713  40.038  1.00  0.00           H  
ATOM   3083 HD22 LEU p 200      20.626 -27.924  39.641  1.00  0.00           H  
ATOM   3084 HD23 LEU p 200      21.141 -27.796  41.354  1.00  0.00           H  
ATOM   3085  N   ARG p 201      23.024 -23.381  43.732  1.00  0.00           N  
ATOM   3086  CA  ARG p 201      23.922 -22.551  44.532  1.00  0.00           C  
ATOM   3087  C   ARG p 201      24.027 -23.014  45.996  1.00  0.00           C  
ATOM   3088  O   ARG p 201      25.132 -23.018  46.539  1.00  0.00           O  
ATOM   3089  CB  ARG p 201      23.625 -21.025  44.375  1.00  0.00           C  
ATOM   3090  CG  ARG p 201      24.001 -20.503  42.958  1.00  0.00           C  
ATOM   3091  CD  ARG p 201      23.747 -19.022  42.635  1.00  0.00           C  
ATOM   3092  NE  ARG p 201      22.266 -18.805  42.456  1.00  0.00           N  
ATOM   3093  CZ  ARG p 201      21.728 -17.643  42.015  1.00  0.00           C  
ATOM   3094  NH1 ARG p 201      22.416 -16.767  41.266  1.00  0.00           N  
ATOM   3095  NH2 ARG p 201      20.452 -17.364  42.321  1.00  0.00           N1+
ATOM   3096  H   ARG p 201      22.199 -22.917  43.407  1.00  0.00           H  
ATOM   3097  HA  ARG p 201      24.912 -22.709  44.122  1.00  0.00           H  
ATOM   3098  HB2 ARG p 201      22.557 -20.829  44.600  1.00  0.00           H  
ATOM   3099  HB3 ARG p 201      24.239 -20.460  45.112  1.00  0.00           H  
ATOM   3100  HG2 ARG p 201      23.510 -21.131  42.181  1.00  0.00           H  
ATOM   3101  HG3 ARG p 201      25.099 -20.657  42.842  1.00  0.00           H  
ATOM   3102  HD2 ARG p 201      24.268 -18.765  41.685  1.00  0.00           H  
ATOM   3103  HD3 ARG p 201      24.127 -18.361  43.445  1.00  0.00           H  
ATOM   3104  HE  ARG p 201      21.659 -19.528  42.812  1.00  0.00           H  
ATOM   3105 HH11 ARG p 201      22.016 -15.895  41.018  1.00  0.00           H  
ATOM   3106 HH12 ARG p 201      23.195 -17.128  40.720  1.00  0.00           H  
ATOM   3107 HH21 ARG p 201      19.910 -18.059  42.779  1.00  0.00           H  
ATOM   3108 HH22 ARG p 201      20.029 -16.543  41.957  1.00  0.00           H  
ATOM   3109  N   GLN p 202      22.910 -23.458  46.654  1.00  0.00           N  
ATOM   3110  CA  GLN p 202      22.927 -24.113  47.967  1.00  0.00           C  
ATOM   3111  C   GLN p 202      23.785 -25.391  48.028  1.00  0.00           C  
ATOM   3112  O   GLN p 202      24.522 -25.576  48.997  1.00  0.00           O  
ATOM   3113  CB  GLN p 202      21.500 -24.378  48.542  1.00  0.00           C  
ATOM   3114  CG  GLN p 202      21.431 -24.500  50.093  1.00  0.00           C  
ATOM   3115  CD  GLN p 202      21.928 -23.229  50.806  1.00  0.00           C  
ATOM   3116  OE1 GLN p 202      21.449 -22.116  50.550  1.00  0.00           O  
ATOM   3117  NE2 GLN p 202      22.930 -23.389  51.705  1.00  0.00           N  
ATOM   3118  H   GLN p 202      22.009 -23.409  46.211  1.00  0.00           H  
ATOM   3119  HA  GLN p 202      23.419 -23.398  48.614  1.00  0.00           H  
ATOM   3120  HB2 GLN p 202      20.822 -23.549  48.249  1.00  0.00           H  
ATOM   3121  HB3 GLN p 202      21.081 -25.300  48.082  1.00  0.00           H  
ATOM   3122  HG2 GLN p 202      22.023 -25.380  50.420  1.00  0.00           H  
ATOM   3123  HG3 GLN p 202      20.376 -24.669  50.398  1.00  0.00           H  
ATOM   3124 HE21 GLN p 202      23.273 -22.579  52.172  1.00  0.00           H  
ATOM   3125 HE22 GLN p 202      23.322 -24.294  51.865  1.00  0.00           H  
ATOM   3126  N   LYS p 203      23.722 -26.278  46.991  1.00  0.00           N  
ATOM   3127  CA  LYS p 203      24.676 -27.363  46.732  1.00  0.00           C  
ATOM   3128  C   LYS p 203      26.128 -26.935  46.397  1.00  0.00           C  
ATOM   3129  O   LYS p 203      27.014 -27.791  46.400  1.00  0.00           O  
ATOM   3130  CB  LYS p 203      24.163 -28.337  45.616  1.00  0.00           C  
ATOM   3131  CG  LYS p 203      22.985 -29.249  46.035  1.00  0.00           C  
ATOM   3132  CD  LYS p 203      22.714 -30.414  45.054  1.00  0.00           C  
ATOM   3133  CE  LYS p 203      21.765 -31.481  45.629  1.00  0.00           C  
ATOM   3134  NZ  LYS p 203      21.534 -32.589  44.689  1.00  0.00           N1+
ATOM   3135  H   LYS p 203      22.982 -26.179  46.313  1.00  0.00           H  
ATOM   3136  HA  LYS p 203      24.754 -27.926  47.652  1.00  0.00           H  
ATOM   3137  HB2 LYS p 203      23.893 -27.758  44.707  1.00  0.00           H  
ATOM   3138  HB3 LYS p 203      25.005 -29.014  45.338  1.00  0.00           H  
ATOM   3139  HG2 LYS p 203      23.231 -29.688  47.030  1.00  0.00           H  
ATOM   3140  HG3 LYS p 203      22.065 -28.634  46.158  1.00  0.00           H  
ATOM   3141  HD2 LYS p 203      23.684 -30.908  44.815  1.00  0.00           H  
ATOM   3142  HD3 LYS p 203      22.296 -29.999  44.109  1.00  0.00           H  
ATOM   3143  HE2 LYS p 203      20.776 -31.023  45.859  1.00  0.00           H  
ATOM   3144  HE3 LYS p 203      22.183 -31.913  46.565  1.00  0.00           H  
ATOM   3145  HZ1 LYS p 203      22.360 -33.276  44.590  1.00  0.00           H  
ATOM   3146  HZ2 LYS p 203      21.248 -32.261  43.750  1.00  0.00           H  
ATOM   3147  HZ3 LYS p 203      20.745 -33.184  45.084  1.00  0.00           H  
ATOM   3148  N   GLY p 204      26.410 -25.629  46.113  1.00  0.00           N  
ATOM   3149  CA  GLY p 204      27.728 -25.076  45.778  1.00  0.00           C  
ATOM   3150  C   GLY p 204      28.063 -24.892  44.304  1.00  0.00           C  
ATOM   3151  O   GLY p 204      29.242 -24.749  43.979  1.00  0.00           O  
ATOM   3152  H   GLY p 204      25.680 -24.944  46.182  1.00  0.00           H  
ATOM   3153  HA2 GLY p 204      27.772 -24.094  46.224  1.00  0.00           H  
ATOM   3154  HA3 GLY p 204      28.480 -25.738  46.186  1.00  0.00           H  
ATOM   3155  N   LYS p 205      27.058 -24.890  43.387  1.00  0.00           N  
ATOM   3156  CA  LYS p 205      27.207 -24.787  41.940  1.00  0.00           C  
ATOM   3157  C   LYS p 205      26.869 -23.392  41.399  1.00  0.00           C  
ATOM   3158  O   LYS p 205      25.914 -22.741  41.837  1.00  0.00           O  
ATOM   3159  CB  LYS p 205      26.367 -25.904  41.242  1.00  0.00           C  
ATOM   3160  CG  LYS p 205      27.001 -27.315  41.373  1.00  0.00           C  
ATOM   3161  CD  LYS p 205      28.147 -27.473  40.362  1.00  0.00           C  
ATOM   3162  CE  LYS p 205      29.063 -28.697  40.441  1.00  0.00           C  
ATOM   3163  NZ  LYS p 205      29.724 -28.823  39.129  1.00  0.00           N1+
ATOM   3164  H   LYS p 205      26.110 -25.030  43.689  1.00  0.00           H  
ATOM   3165  HA  LYS p 205      28.252 -24.961  41.713  1.00  0.00           H  
ATOM   3166  HB2 LYS p 205      25.348 -25.924  41.680  1.00  0.00           H  
ATOM   3167  HB3 LYS p 205      26.250 -25.671  40.160  1.00  0.00           H  
ATOM   3168  HG2 LYS p 205      27.364 -27.473  42.413  1.00  0.00           H  
ATOM   3169  HG3 LYS p 205      26.225 -28.082  41.171  1.00  0.00           H  
ATOM   3170  HD2 LYS p 205      28.825 -26.594  40.466  1.00  0.00           H  
ATOM   3171  HD3 LYS p 205      27.676 -27.416  39.353  1.00  0.00           H  
ATOM   3172  HE2 LYS p 205      28.498 -29.630  40.644  1.00  0.00           H  
ATOM   3173  HE3 LYS p 205      29.841 -28.557  41.222  1.00  0.00           H  
ATOM   3174  HZ1 LYS p 205      29.734 -27.857  38.651  1.00  0.00           H  
ATOM   3175  HZ2 LYS p 205      29.221 -29.548  38.563  1.00  0.00           H  
ATOM   3176  HZ3 LYS p 205      30.757 -29.127  39.196  1.00  0.00           H  
ATOM   3177  N   SER p 206      27.680 -22.905  40.413  1.00  0.00           N  
ATOM   3178  CA  SER p 206      27.647 -21.537  39.869  1.00  0.00           C  
ATOM   3179  C   SER p 206      26.498 -21.281  38.872  1.00  0.00           C  
ATOM   3180  O   SER p 206      26.336 -22.010  37.885  1.00  0.00           O  
ATOM   3181  CB  SER p 206      29.023 -21.100  39.271  1.00  0.00           C  
ATOM   3182  OG  SER p 206      29.450 -21.912  38.175  1.00  0.00           O  
ATOM   3183  H   SER p 206      28.412 -23.489  40.016  1.00  0.00           H  
ATOM   3184  HA  SER p 206      27.485 -20.892  40.721  1.00  0.00           H  
ATOM   3185  HB2 SER p 206      29.798 -21.155  40.070  1.00  0.00           H  
ATOM   3186  HB3 SER p 206      28.966 -20.043  38.929  1.00  0.00           H  
ATOM   3187  HG  SER p 206      29.652 -22.832  38.532  1.00  0.00           H  
ATOM   3188  N   VAL p 207      25.649 -20.231  39.133  1.00  0.00           N  
ATOM   3189  CA  VAL p 207      24.379 -19.974  38.424  1.00  0.00           C  
ATOM   3190  C   VAL p 207      24.051 -18.465  38.319  1.00  0.00           C  
ATOM   3191  O   VAL p 207      24.047 -17.743  39.327  1.00  0.00           O  
ATOM   3192  CB  VAL p 207      23.133 -20.701  39.042  1.00  0.00           C  
ATOM   3193  CG1 VAL p 207      21.855 -20.525  38.172  1.00  0.00           C  
ATOM   3194  CG2 VAL p 207      23.373 -22.216  39.284  1.00  0.00           C  
ATOM   3195  H   VAL p 207      25.851 -19.606  39.879  1.00  0.00           H  
ATOM   3196  HA  VAL p 207      24.518 -20.348  37.418  1.00  0.00           H  
ATOM   3197  HB  VAL p 207      22.928 -20.247  40.038  1.00  0.00           H  
ATOM   3198 HG11 VAL p 207      22.019 -20.888  37.140  1.00  0.00           H  
ATOM   3199 HG12 VAL p 207      21.531 -19.467  38.120  1.00  0.00           H  
ATOM   3200 HG13 VAL p 207      21.017 -21.111  38.598  1.00  0.00           H  
ATOM   3201 HG21 VAL p 207      23.677 -22.722  38.345  1.00  0.00           H  
ATOM   3202 HG22 VAL p 207      22.442 -22.688  39.653  1.00  0.00           H  
ATOM   3203 HG23 VAL p 207      24.162 -22.382  40.045  1.00  0.00           H  
ATOM   3204  N   ILE p 208      23.706 -18.002  37.076  1.00  0.00           N  
ATOM   3205  CA  ILE p 208      22.901 -16.805  36.753  1.00  0.00           C  
ATOM   3206  C   ILE p 208      21.798 -17.151  35.709  1.00  0.00           C  
ATOM   3207  O   ILE p 208      21.762 -18.247  35.132  1.00  0.00           O  
ATOM   3208  CB  ILE p 208      23.691 -15.533  36.314  1.00  0.00           C  
ATOM   3209  CG1 ILE p 208      24.575 -15.746  35.043  1.00  0.00           C  
ATOM   3210  CG2 ILE p 208      24.443 -14.918  37.528  1.00  0.00           C  
ATOM   3211  CD1 ILE p 208      24.964 -14.449  34.305  1.00  0.00           C  
ATOM   3212  H   ILE p 208      23.860 -18.600  36.291  1.00  0.00           H  
ATOM   3213  HA  ILE p 208      22.361 -16.555  37.658  1.00  0.00           H  
ATOM   3214  HB  ILE p 208      22.938 -14.757  36.036  1.00  0.00           H  
ATOM   3215 HG12 ILE p 208      25.483 -16.318  35.328  1.00  0.00           H  
ATOM   3216 HG13 ILE p 208      24.019 -16.372  34.309  1.00  0.00           H  
ATOM   3217 HG21 ILE p 208      25.192 -15.626  37.940  1.00  0.00           H  
ATOM   3218 HG22 ILE p 208      23.740 -14.655  38.344  1.00  0.00           H  
ATOM   3219 HG23 ILE p 208      24.975 -13.991  37.227  1.00  0.00           H  
ATOM   3220 HD11 ILE p 208      25.591 -13.791  34.942  1.00  0.00           H  
ATOM   3221 HD12 ILE p 208      24.052 -13.885  34.010  1.00  0.00           H  
ATOM   3222 HD13 ILE p 208      25.524 -14.674  33.374  1.00  0.00           H  
ATOM   3223  N   CYS p 209      20.851 -16.197  35.449  1.00  0.00           N  
ATOM   3224  CA  CYS p 209      19.723 -16.336  34.527  1.00  0.00           C  
ATOM   3225  C   CYS p 209      19.825 -15.403  33.311  1.00  0.00           C  
ATOM   3226  O   CYS p 209      20.210 -14.229  33.420  1.00  0.00           O  
ATOM   3227  CB  CYS p 209      18.363 -16.103  35.264  1.00  0.00           C  
ATOM   3228  SG  CYS p 209      16.865 -16.524  34.297  1.00  0.00           S  
ATOM   3229  H   CYS p 209      20.907 -15.312  35.900  1.00  0.00           H  
ATOM   3230  HA  CYS p 209      19.726 -17.353  34.162  1.00  0.00           H  
ATOM   3231  HB2 CYS p 209      18.311 -15.046  35.599  1.00  0.00           H  
ATOM   3232  HB3 CYS p 209      18.366 -16.729  36.184  1.00  0.00           H  
ATOM   3233  HG  CYS p 209      17.063 -15.644  33.315  1.00  0.00           H  
ATOM   3234  N   LEU p 210      19.433 -15.931  32.114  1.00  0.00           N  
ATOM   3235  CA  LEU p 210      19.107 -15.170  30.901  1.00  0.00           C  
ATOM   3236  C   LEU p 210      17.788 -14.365  31.048  1.00  0.00           C  
ATOM   3237  O   LEU p 210      17.243 -14.229  32.154  1.00  0.00           O  
ATOM   3238  CB  LEU p 210      19.194 -16.053  29.600  1.00  0.00           C  
ATOM   3239  CG  LEU p 210      20.483 -15.830  28.745  1.00  0.00           C  
ATOM   3240  CD1 LEU p 210      21.773 -16.303  29.450  1.00  0.00           C  
ATOM   3241  CD2 LEU p 210      20.375 -16.433  27.326  1.00  0.00           C  
ATOM   3242  H   LEU p 210      19.227 -16.925  32.071  1.00  0.00           H  
ATOM   3243  HA  LEU p 210      19.869 -14.405  30.820  1.00  0.00           H  
ATOM   3244  HB2 LEU p 210      19.104 -17.127  29.865  1.00  0.00           H  
ATOM   3245  HB3 LEU p 210      18.328 -15.831  28.939  1.00  0.00           H  
ATOM   3246  HG  LEU p 210      20.579 -14.726  28.595  1.00  0.00           H  
ATOM   3247 HD11 LEU p 210      21.766 -17.405  29.585  1.00  0.00           H  
ATOM   3248 HD12 LEU p 210      21.897 -15.824  30.444  1.00  0.00           H  
ATOM   3249 HD13 LEU p 210      22.661 -16.036  28.839  1.00  0.00           H  
ATOM   3250 HD21 LEU p 210      20.321 -17.540  27.362  1.00  0.00           H  
ATOM   3251 HD22 LEU p 210      21.262 -16.151  26.717  1.00  0.00           H  
ATOM   3252 HD23 LEU p 210      19.467 -16.049  26.811  1.00  0.00           H  
ATOM   3253  N   ASN p 211      17.094 -13.824  29.704  1.00  0.00           N  
ATOM   3254  CA  ASN p 211      16.201 -12.668  29.818  1.00  0.00           C  
ATOM   3255  C   ASN p 211      17.060 -11.390  29.840  1.00  0.00           C  
ATOM   3256  O   ASN p 211      18.173 -11.353  30.390  1.00  0.00           O  
ATOM   3257  CB  ASN p 211      15.106 -12.711  30.952  1.00  0.00           C  
ATOM   3258  CG  ASN p 211      14.031 -11.613  30.861  1.00  0.00           C  
ATOM   3259  OD1 ASN p 211      13.839 -10.931  29.852  1.00  0.00           O  
ATOM   3260  ND2 ASN p 211      13.291 -11.434  31.985  1.00  0.00           N  
ATOM   3261  H   ASN p 211      17.418 -13.925  28.739  1.00  0.00           H  
ATOM   3262  HA  ASN p 211      15.669 -12.668  28.873  1.00  0.00           H  
ATOM   3263  HB2 ASN p 211      15.598 -12.633  31.943  1.00  0.00           H  
ATOM   3264  HB3 ASN p 211      14.583 -13.690  30.898  1.00  0.00           H  
ATOM   3265 HD21 ASN p 211      12.595 -10.719  31.964  1.00  0.00           H  
ATOM   3266 HD22 ASN p 211      13.437 -12.019  32.778  1.00  0.00           H  
ATOM   3267  N   SER p 212      16.549 -10.297  29.247  1.00  0.00           N  
ATOM   3268  CA  SER p 212      17.253  -9.117  28.758  1.00  0.00           C  
ATOM   3269  C   SER p 212      17.536  -8.091  29.857  1.00  0.00           C  
ATOM   3270  O   SER p 212      16.622  -7.583  30.511  1.00  0.00           O  
ATOM   3271  CB  SER p 212      16.548  -8.422  27.555  1.00  0.00           C  
ATOM   3272  OG  SER p 212      16.046  -9.350  26.587  1.00  0.00           O  
ATOM   3273  H   SER p 212      15.606 -10.396  28.909  1.00  0.00           H  
ATOM   3274  HA  SER p 212      18.195  -9.487  28.376  1.00  0.00           H  
ATOM   3275  HB2 SER p 212      17.260  -7.729  27.057  1.00  0.00           H  
ATOM   3276  HB3 SER p 212      15.681  -7.826  27.919  1.00  0.00           H  
ATOM   3277  HG  SER p 212      16.649 -10.149  26.531  1.00  0.00           H  
ATOM   3278  N   LYS p 213      18.844  -7.792  30.079  1.00  0.00           N  
ATOM   3279  CA  LYS p 213      19.372  -6.977  31.175  1.00  0.00           C  
ATOM   3280  C   LYS p 213      20.416  -5.973  30.663  1.00  0.00           C  
ATOM   3281  O   LYS p 213      21.037  -6.179  29.618  1.00  0.00           O  
ATOM   3282  CB  LYS p 213      19.986  -7.869  32.308  1.00  0.00           C  
ATOM   3283  CG  LYS p 213      18.979  -8.848  32.964  1.00  0.00           C  
ATOM   3284  CD  LYS p 213      19.603  -9.886  33.923  1.00  0.00           C  
ATOM   3285  CE  LYS p 213      18.690 -11.090  34.241  1.00  0.00           C  
ATOM   3286  NZ  LYS p 213      18.644 -12.038  33.108  1.00  0.00           N1+
ATOM   3287  H   LYS p 213      19.547  -8.157  29.477  1.00  0.00           H  
ATOM   3288  HA  LYS p 213      18.549  -6.405  31.587  1.00  0.00           H  
ATOM   3289  HB2 LYS p 213      20.827  -8.457  31.874  1.00  0.00           H  
ATOM   3290  HB3 LYS p 213      20.408  -7.220  33.105  1.00  0.00           H  
ATOM   3291  HG2 LYS p 213      18.200  -8.265  33.505  1.00  0.00           H  
ATOM   3292  HG3 LYS p 213      18.456  -9.394  32.152  1.00  0.00           H  
ATOM   3293  HD2 LYS p 213      19.847  -9.363  34.875  1.00  0.00           H  
ATOM   3294  HD3 LYS p 213      20.563 -10.259  33.502  1.00  0.00           H  
ATOM   3295  HE2 LYS p 213      17.655 -10.746  34.458  1.00  0.00           H  
ATOM   3296  HE3 LYS p 213      19.077 -11.644  35.124  1.00  0.00           H  
ATOM   3297  HZ1 LYS p 213      18.587 -11.535  32.179  1.00  0.00           H  
ATOM   3298  HZ2 LYS p 213      17.823 -12.686  33.131  1.00  0.00           H  
ATOM   3299  HZ3 LYS p 213      19.492 -12.663  33.106  1.00  0.00           H  
ATOM   3300  N   THR p 214      20.618  -4.857  31.420  1.00  0.00           N  
ATOM   3301  CA  THR p 214      21.359  -3.622  31.100  1.00  0.00           C  
ATOM   3302  C   THR p 214      22.649  -3.783  30.284  1.00  0.00           C  
ATOM   3303  O   THR p 214      22.795  -3.105  29.266  1.00  0.00           O  
ATOM   3304  CB  THR p 214      21.631  -2.727  32.340  1.00  0.00           C  
ATOM   3305  OG1 THR p 214      20.506  -2.707  33.210  1.00  0.00           O  
ATOM   3306  CG2 THR p 214      21.911  -1.253  31.970  1.00  0.00           C  
ATOM   3307  H   THR p 214      20.153  -4.759  32.298  1.00  0.00           H  
ATOM   3308  HA  THR p 214      20.677  -3.072  30.466  1.00  0.00           H  
ATOM   3309  HB  THR p 214      22.497  -3.135  32.911  1.00  0.00           H  
ATOM   3310 HG21 THR p 214      21.046  -0.810  31.430  1.00  0.00           H  
ATOM   3311 HG22 THR p 214      22.807  -1.171  31.319  1.00  0.00           H  
ATOM   3312 HG23 THR p 214      22.103  -0.647  32.881  1.00  0.00           H  
ATOM   3313  HG1 THR p 214      20.673  -2.002  33.843  1.00  0.00           H  
ATOM   3314  N   PHE p 215      23.596  -4.662  30.730  1.00  0.00           N  
ATOM   3315  CA  PHE p 215      24.866  -4.929  30.058  1.00  0.00           C  
ATOM   3316  C   PHE p 215      24.971  -6.428  29.728  1.00  0.00           C  
ATOM   3317  O   PHE p 215      25.604  -7.217  30.446  1.00  0.00           O  
ATOM   3318  CB  PHE p 215      26.107  -4.423  30.869  1.00  0.00           C  
ATOM   3319  CG  PHE p 215      25.982  -2.978  31.317  1.00  0.00           C  
ATOM   3320  CD1 PHE p 215      25.960  -1.922  30.385  1.00  0.00           C  
ATOM   3321  CD2 PHE p 215      25.856  -2.667  32.686  1.00  0.00           C  
ATOM   3322  CE1 PHE p 215      25.809  -0.596  30.805  1.00  0.00           C  
ATOM   3323  CE2 PHE p 215      25.701  -1.341  33.109  1.00  0.00           C  
ATOM   3324  CZ  PHE p 215      25.679  -0.305  32.168  1.00  0.00           C  
ATOM   3325  H   PHE p 215      23.425  -5.190  31.554  1.00  0.00           H  
ATOM   3326  HA  PHE p 215      24.869  -4.392  29.115  1.00  0.00           H  
ATOM   3327  HB2 PHE p 215      26.255  -5.055  31.769  1.00  0.00           H  
ATOM   3328  HB3 PHE p 215      27.006  -4.489  30.222  1.00  0.00           H  
ATOM   3329  HD1 PHE p 215      26.038  -2.132  29.327  1.00  0.00           H  
ATOM   3330  HD2 PHE p 215      25.860  -3.458  33.421  1.00  0.00           H  
ATOM   3331  HE1 PHE p 215      25.793   0.197  30.072  1.00  0.00           H  
ATOM   3332  HE2 PHE p 215      25.598  -1.117  34.160  1.00  0.00           H  
ATOM   3333  HZ  PHE p 215      25.558   0.719  32.492  1.00  0.00           H  
ATOM   3334  N   GLU p 216      24.800  -6.772  28.420  1.00  0.00           N  
ATOM   3335  CA  GLU p 216      24.745  -5.901  27.205  1.00  0.00           C  
ATOM   3336  C   GLU p 216      26.041  -5.144  26.663  1.00  0.00           C  
ATOM   3337  O   GLU p 216      26.838  -5.782  25.979  1.00  0.00           O  
ATOM   3338  CB  GLU p 216      24.153  -6.778  26.051  1.00  0.00           C  
ATOM   3339  CG  GLU p 216      22.610  -6.717  25.973  1.00  0.00           C  
ATOM   3340  CD  GLU p 216      22.199  -5.511  25.142  1.00  0.00           C  
ATOM   3341  OE1 GLU p 216      22.682  -4.382  25.439  1.00  0.00           O  
ATOM   3342  OE2 GLU p 216      21.419  -5.691  24.176  1.00  0.00           O1-
ATOM   3343  H   GLU p 216      24.849  -7.747  28.221  1.00  0.00           H  
ATOM   3344  HA  GLU p 216      24.013  -5.128  27.408  1.00  0.00           H  
ATOM   3345  HB2 GLU p 216      24.461  -7.837  26.197  1.00  0.00           H  
ATOM   3346  HB3 GLU p 216      24.566  -6.494  25.059  1.00  0.00           H  
ATOM   3347  HG2 GLU p 216      22.140  -6.644  26.975  1.00  0.00           H  
ATOM   3348  HG3 GLU p 216      22.222  -7.624  25.471  1.00  0.00           H  
ATOM   3349  N   LYS p 217      26.007  -3.077  25.744  1.00  0.00           N  
ATOM   3350  CA  LYS p 217      27.058  -1.998  25.975  1.00  0.00           C  
ATOM   3351  C   LYS p 217      28.479  -2.163  25.442  1.00  0.00           C  
ATOM   3352  O   LYS p 217      29.473  -2.306  26.163  1.00  0.00           O  
ATOM   3353  CB  LYS p 217      26.979  -1.148  27.305  1.00  0.00           C  
ATOM   3354  CG  LYS p 217      27.159  -1.794  28.702  1.00  0.00           C  
ATOM   3355  CD  LYS p 217      28.519  -2.458  28.998  1.00  0.00           C  
ATOM   3356  CE  LYS p 217      29.707  -1.477  29.022  1.00  0.00           C  
ATOM   3357  NZ  LYS p 217      30.957  -2.177  28.644  1.00  0.00           N1+
ATOM   3358  H   LYS p 217      25.543  -3.377  26.577  1.00  0.00           H  
ATOM   3359  HA  LYS p 217      26.761  -1.227  25.290  1.00  0.00           H  
ATOM   3360  HB2 LYS p 217      27.710  -0.311  27.218  1.00  0.00           H  
ATOM   3361  HB3 LYS p 217      25.986  -0.660  27.366  1.00  0.00           H  
ATOM   3362  HG2 LYS p 217      26.331  -2.503  28.875  1.00  0.00           H  
ATOM   3363  HG3 LYS p 217      27.011  -0.986  29.457  1.00  0.00           H  
ATOM   3364  HD2 LYS p 217      28.662  -3.265  28.245  1.00  0.00           H  
ATOM   3365  HD3 LYS p 217      28.466  -2.953  29.994  1.00  0.00           H  
ATOM   3366  HE2 LYS p 217      29.571  -0.655  28.287  1.00  0.00           H  
ATOM   3367  HE3 LYS p 217      29.827  -1.030  30.030  1.00  0.00           H  
ATOM   3368  HZ1 LYS p 217      31.786  -1.556  28.784  1.00  0.00           H  
ATOM   3369  HZ2 LYS p 217      30.838  -2.405  27.625  1.00  0.00           H  
ATOM   3370  HZ3 LYS p 217      31.073  -3.048  29.198  1.00  0.00           H  
ATOM   3371  N   ASP p 218      29.289  -3.539  25.524  1.00  0.00           N  
ATOM   3372  CA  ASP p 218      30.366  -4.451  25.789  1.00  0.00           C  
ATOM   3373  C   ASP p 218      30.173  -5.043  27.210  1.00  0.00           C  
ATOM   3374  O   ASP p 218      30.380  -6.235  27.433  1.00  0.00           O  
ATOM   3375  CB  ASP p 218      30.316  -5.526  24.648  1.00  0.00           C  
ATOM   3376  CG  ASP p 218      31.450  -6.548  24.653  1.00  0.00           C  
ATOM   3377  OD2 ASP p 218      32.629  -6.132  24.523  1.00  0.00           O1-
ATOM   3378  OD1 ASP p 218      31.124  -7.765  24.759  1.00  0.00           O  
ATOM   3379  H   ASP p 218      28.550  -4.021  25.060  1.00  0.00           H  
ATOM   3380  HA  ASP p 218      31.305  -3.912  25.765  1.00  0.00           H  
ATOM   3381  HB2 ASP p 218      29.364  -6.096  24.711  1.00  0.00           H  
ATOM   3382  HB3 ASP p 218      30.358  -5.021  23.659  1.00  0.00           H  
ATOM   3383  N   TYR p 219      29.508  -4.933  28.086  1.00  0.00           N  
ATOM   3384  CA  TYR p 219      30.329  -4.917  29.289  1.00  0.00           C  
ATOM   3385  C   TYR p 219      30.238  -6.214  30.113  1.00  0.00           C  
ATOM   3386  O   TYR p 219      31.235  -6.937  30.202  1.00  0.00           O  
ATOM   3387  CB  TYR p 219      30.050  -3.631  30.143  1.00  0.00           C  
ATOM   3388  CG  TYR p 219      30.902  -3.535  31.396  1.00  0.00           C  
ATOM   3389  CD1 TYR p 219      30.302  -3.589  32.670  1.00  0.00           C  
ATOM   3390  CD2 TYR p 219      32.303  -3.403  31.316  1.00  0.00           C  
ATOM   3391  CE1 TYR p 219      31.084  -3.536  33.834  1.00  0.00           C  
ATOM   3392  CE2 TYR p 219      33.084  -3.348  32.480  1.00  0.00           C  
ATOM   3393  CZ  TYR p 219      32.476  -3.421  33.737  1.00  0.00           C  
ATOM   3394  OH  TYR p 219      33.273  -3.381  34.900  1.00  0.00           O  
ATOM   3395  H   TYR p 219      28.691  -4.305  28.097  1.00  0.00           H  
ATOM   3396  HA  TYR p 219      31.354  -4.849  28.947  1.00  0.00           H  
ATOM   3397  HB2 TYR p 219      30.265  -2.729  29.529  1.00  0.00           H  
ATOM   3398  HB3 TYR p 219      28.980  -3.583  30.434  1.00  0.00           H  
ATOM   3399  HD1 TYR p 219      29.228  -3.676  32.759  1.00  0.00           H  
ATOM   3400  HD2 TYR p 219      32.787  -3.351  30.351  1.00  0.00           H  
ATOM   3401  HE1 TYR p 219      30.607  -3.587  34.803  1.00  0.00           H  
ATOM   3402  HE2 TYR p 219      34.158  -3.256  32.411  1.00  0.00           H  
ATOM   3403  HH  TYR p 219      32.687  -3.466  35.654  1.00  0.00           H  
ATOM   3404  N   SER p 220      29.069  -6.536  30.748  1.00  0.00           N  
ATOM   3405  CA  SER p 220      28.969  -7.474  31.876  1.00  0.00           C  
ATOM   3406  C   SER p 220      28.646  -8.938  31.523  1.00  0.00           C  
ATOM   3407  O   SER p 220      29.570  -9.760  31.490  1.00  0.00           O  
ATOM   3408  CB  SER p 220      28.059  -6.944  33.025  1.00  0.00           C  
ATOM   3409  OG  SER p 220      28.342  -7.643  34.236  1.00  0.00           O  
ATOM   3410  H   SER p 220      28.252  -6.011  30.529  1.00  0.00           H  
ATOM   3411  HA  SER p 220      29.955  -7.497  32.322  1.00  0.00           H  
ATOM   3412  HB2 SER p 220      26.985  -7.047  32.757  1.00  0.00           H  
ATOM   3413  HB3 SER p 220      28.276  -5.865  33.196  1.00  0.00           H  
ATOM   3414  HG  SER p 220      27.624  -7.471  34.856  1.00  0.00           H  
ATOM   3415  N   ARG p 221      27.510  -9.329  31.136  1.00  0.00           N  
ATOM   3416  CA  ARG p 221      26.804 -10.615  31.290  1.00  0.00           C  
ATOM   3417  C   ARG p 221      27.595 -11.928  31.307  1.00  0.00           C  
ATOM   3418  O   ARG p 221      27.655 -12.585  32.353  1.00  0.00           O  
ATOM   3419  CB  ARG p 221      25.602 -10.722  30.305  1.00  0.00           C  
ATOM   3420  CG  ARG p 221      24.457 -11.692  30.698  1.00  0.00           C  
ATOM   3421  CD  ARG p 221      23.470 -12.012  29.555  1.00  0.00           C  
ATOM   3422  NE  ARG p 221      24.044 -13.171  28.782  1.00  0.00           N  
ATOM   3423  CZ  ARG p 221      24.178 -13.301  27.444  1.00  0.00           C  
ATOM   3424  NH1 ARG p 221      24.495 -14.504  26.923  1.00  0.00           N  
ATOM   3425  NH2 ARG p 221      24.051 -12.282  26.588  1.00  0.00           N1+
ATOM   3426  H   ARG p 221      26.862  -8.569  30.996  1.00  0.00           H  
ATOM   3427  HA  ARG p 221      26.367 -10.538  32.277  1.00  0.00           H  
ATOM   3428  HB2 ARG p 221      25.138  -9.715  30.247  1.00  0.00           H  
ATOM   3429  HB3 ARG p 221      25.986 -10.984  29.294  1.00  0.00           H  
ATOM   3430  HG2 ARG p 221      23.886 -11.217  31.527  1.00  0.00           H  
ATOM   3431  HG3 ARG p 221      24.870 -12.648  31.094  1.00  0.00           H  
ATOM   3432  HD2 ARG p 221      23.296 -11.133  28.897  1.00  0.00           H  
ATOM   3433  HD3 ARG p 221      22.492 -12.346  29.970  1.00  0.00           H  
ATOM   3434  HE  ARG p 221      24.419 -14.008  29.302  1.00  0.00           H  
ATOM   3435 HH11 ARG p 221      24.596 -15.337  27.547  1.00  0.00           H  
ATOM   3436 HH12 ARG p 221      24.884 -14.500  25.985  1.00  0.00           H  
ATOM   3437 HH21 ARG p 221      24.351 -11.354  26.891  1.00  0.00           H  
ATOM   3438 HH22 ARG p 221      24.105 -12.544  25.621  1.00  0.00           H  
ATOM   3439  N   VAL p 222      28.170 -12.284  30.363  1.00  0.00           N  
ATOM   3440  CA  VAL p 222      28.915 -13.542  30.162  1.00  0.00           C  
ATOM   3441  C   VAL p 222      30.182 -13.600  31.081  1.00  0.00           C  
ATOM   3442  O   VAL p 222      31.322 -13.752  30.621  1.00  0.00           O  
ATOM   3443  CB  VAL p 222      29.216 -13.821  28.641  1.00  0.00           C  
ATOM   3444  CG1 VAL p 222      29.693 -15.279  28.390  1.00  0.00           C  
ATOM   3445  CG2 VAL p 222      27.999 -13.539  27.709  1.00  0.00           C  
ATOM   3446  H   VAL p 222      28.139 -11.689  29.567  1.00  0.00           H  
ATOM   3447  HA  VAL p 222      28.255 -14.334  30.491  1.00  0.00           H  
ATOM   3448  HB  VAL p 222      30.038 -13.145  28.323  1.00  0.00           H  
ATOM   3449 HG11 VAL p 222      28.860 -15.995  28.559  1.00  0.00           H  
ATOM   3450 HG12 VAL p 222      30.529 -15.568  29.056  1.00  0.00           H  
ATOM   3451 HG13 VAL p 222      30.033 -15.399  27.339  1.00  0.00           H  
ATOM   3452 HG21 VAL p 222      27.131 -14.154  28.030  1.00  0.00           H  
ATOM   3453 HG22 VAL p 222      28.236 -13.804  26.656  1.00  0.00           H  
ATOM   3454 HG23 VAL p 222      27.700 -12.472  27.730  1.00  0.00           H  
ATOM   3455  N   LYS p 223      29.975 -13.464  32.423  1.00  0.00           N  
ATOM   3456  CA  LYS p 223      30.919 -13.549  33.541  1.00  0.00           C  
ATOM   3457  C   LYS p 223      30.593 -14.747  34.439  1.00  0.00           C  
ATOM   3458  O   LYS p 223      31.410 -15.664  34.567  1.00  0.00           O  
ATOM   3459  CB  LYS p 223      31.003 -12.208  34.365  1.00  0.00           C  
ATOM   3460  CG  LYS p 223      31.436 -12.268  35.863  1.00  0.00           C  
ATOM   3461  CD  LYS p 223      32.746 -13.031  36.190  1.00  0.00           C  
ATOM   3462  CE  LYS p 223      32.744 -13.842  37.510  1.00  0.00           C  
ATOM   3463  NZ  LYS p 223      31.799 -14.988  37.477  1.00  0.00           N1+
ATOM   3464  H   LYS p 223      29.024 -13.229  32.676  1.00  0.00           H  
ATOM   3465  HA  LYS p 223      31.899 -13.747  33.126  1.00  0.00           H  
ATOM   3466  HB2 LYS p 223      31.691 -11.523  33.823  1.00  0.00           H  
ATOM   3467  HB3 LYS p 223      30.001 -11.722  34.354  1.00  0.00           H  
ATOM   3468  HG2 LYS p 223      31.525 -11.227  36.247  1.00  0.00           H  
ATOM   3469  HG3 LYS p 223      30.593 -12.722  36.433  1.00  0.00           H  
ATOM   3470  HD2 LYS p 223      33.568 -12.282  36.244  1.00  0.00           H  
ATOM   3471  HD3 LYS p 223      33.014 -13.726  35.365  1.00  0.00           H  
ATOM   3472  HE2 LYS p 223      32.473 -13.197  38.373  1.00  0.00           H  
ATOM   3473  HE3 LYS p 223      33.762 -14.257  37.680  1.00  0.00           H  
ATOM   3474  HZ1 LYS p 223      30.808 -14.640  37.739  1.00  0.00           H  
ATOM   3475  HZ2 LYS p 223      32.057 -15.705  38.181  1.00  0.00           H  
ATOM   3476  HZ3 LYS p 223      31.759 -15.417  36.522  1.00  0.00           H  
ATOM   3477  N   ASP p 224      29.414 -14.752  35.124  1.00  0.00           N  
ATOM   3478  CA  ASP p 224      28.856 -15.902  35.842  1.00  0.00           C  
ATOM   3479  C   ASP p 224      28.412 -16.991  34.867  1.00  0.00           C  
ATOM   3480  O   ASP p 224      28.773 -18.156  35.047  1.00  0.00           O  
ATOM   3481  CB  ASP p 224      27.751 -15.486  36.853  1.00  0.00           C  
ATOM   3482  CG  ASP p 224      28.324 -14.939  38.165  1.00  0.00           C  
ATOM   3483  OD2 ASP p 224      27.656 -15.147  39.209  1.00  0.00           O1-
ATOM   3484  OD1 ASP p 224      29.429 -14.321  38.143  1.00  0.00           O  
ATOM   3485  H   ASP p 224      28.842 -13.936  35.136  1.00  0.00           H  
ATOM   3486  HA  ASP p 224      29.660 -16.353  36.409  1.00  0.00           H  
ATOM   3487  HB2 ASP p 224      27.149 -16.379  37.128  1.00  0.00           H  
ATOM   3488  HB3 ASP p 224      27.074 -14.726  36.420  1.00  0.00           H  
ATOM   3489  N   GLU p 225      27.691 -16.624  33.770  1.00  0.00           N  
ATOM   3490  CA  GLU p 225      27.560 -17.379  32.533  1.00  0.00           C  
ATOM   3491  C   GLU p 225      28.925 -17.562  31.830  1.00  0.00           C  
ATOM   3492  O   GLU p 225      29.197 -17.062  30.739  1.00  0.00           O  
ATOM   3493  CB  GLU p 225      26.512 -16.672  31.648  1.00  0.00           C  
ATOM   3494  CG  GLU p 225      26.199 -17.293  30.264  1.00  0.00           C  
ATOM   3495  CD  GLU p 225      25.377 -16.324  29.426  1.00  0.00           C  
ATOM   3496  OE1 GLU p 225      25.114 -15.162  29.862  1.00  0.00           O  
ATOM   3497  OE2 GLU p 225      24.996 -16.721  28.291  1.00  0.00           O1-
ATOM   3498  H   GLU p 225      27.289 -15.714  33.730  1.00  0.00           H  
ATOM   3499  HA  GLU p 225      27.178 -18.361  32.772  1.00  0.00           H  
ATOM   3500  HB2 GLU p 225      25.545 -16.615  32.200  1.00  0.00           H  
ATOM   3501  HB3 GLU p 225      26.858 -15.626  31.484  1.00  0.00           H  
ATOM   3502  HG2 GLU p 225      25.631 -18.240  30.373  1.00  0.00           H  
ATOM   3503  HG3 GLU p 225      27.118 -17.516  29.680  1.00  0.00           H  
ATOM   3504  N   LYS p 226      29.825 -18.322  32.492  1.00  0.00           N  
ATOM   3505  CA  LYS p 226      30.905 -19.110  31.915  1.00  0.00           C  
ATOM   3506  C   LYS p 226      30.920 -20.456  32.690  1.00  0.00           C  
ATOM   3507  O   LYS p 226      31.970 -20.840  33.218  1.00  0.00           O  
ATOM   3508  CB  LYS p 226      32.271 -18.343  31.907  1.00  0.00           C  
ATOM   3509  CG  LYS p 226      32.320 -17.182  30.885  1.00  0.00           C  
ATOM   3510  CD  LYS p 226      33.744 -16.741  30.476  1.00  0.00           C  
ATOM   3511  CE  LYS p 226      33.819 -16.071  29.091  1.00  0.00           C  
ATOM   3512  NZ  LYS p 226      33.312 -14.681  29.110  1.00  0.00           N1+
ATOM   3513  H   LYS p 226      29.629 -18.470  33.471  1.00  0.00           H  
ATOM   3514  HA  LYS p 226      30.652 -19.344  30.888  1.00  0.00           H  
ATOM   3515  HB2 LYS p 226      32.495 -17.960  32.926  1.00  0.00           H  
ATOM   3516  HB3 LYS p 226      33.068 -19.068  31.636  1.00  0.00           H  
ATOM   3517  HG2 LYS p 226      31.805 -17.541  29.961  1.00  0.00           H  
ATOM   3518  HG3 LYS p 226      31.732 -16.322  31.273  1.00  0.00           H  
ATOM   3519  HD2 LYS p 226      34.364 -17.667  30.386  1.00  0.00           H  
ATOM   3520  HD3 LYS p 226      34.205 -16.116  31.269  1.00  0.00           H  
ATOM   3521  HE2 LYS p 226      33.223 -16.642  28.348  1.00  0.00           H  
ATOM   3522  HE3 LYS p 226      34.874 -16.040  28.739  1.00  0.00           H  
ATOM   3523  HZ1 LYS p 226      32.469 -14.573  29.745  1.00  0.00           H  
ATOM   3524  HZ2 LYS p 226      33.035 -14.408  28.144  1.00  0.00           H  
ATOM   3525  HZ3 LYS p 226      34.059 -14.053  29.454  1.00  0.00           H  
ATOM   3526  N   PRO p 227      29.783 -21.205  32.812  1.00  0.00           N  
ATOM   3527  CA  PRO p 227      29.227 -21.501  34.153  1.00  0.00           C  
ATOM   3528  C   PRO p 227      29.418 -22.957  34.618  1.00  0.00           C  
ATOM   3529  O   PRO p 227      30.016 -23.759  33.900  1.00  0.00           O  
ATOM   3530  CB  PRO p 227      27.722 -21.177  33.921  1.00  0.00           C  
ATOM   3531  CG  PRO p 227      27.433 -21.625  32.482  1.00  0.00           C  
ATOM   3532  CD  PRO p 227      28.741 -21.309  31.755  1.00  0.00           C  
ATOM   3533  HA  PRO p 227      29.678 -20.860  34.900  1.00  0.00           H  
ATOM   3534  HB2 PRO p 227      27.053 -21.663  34.655  1.00  0.00           H  
ATOM   3535  HB3 PRO p 227      27.569 -20.081  34.015  1.00  0.00           H  
ATOM   3536  HG2 PRO p 227      26.571 -21.092  32.036  1.00  0.00           H  
ATOM   3537  HG3 PRO p 227      27.241 -22.721  32.453  1.00  0.00           H  
ATOM   3538  HD2 PRO p 227      28.631 -20.357  31.191  1.00  0.00           H  
ATOM   3539  HD3 PRO p 227      29.001 -22.112  31.034  1.00  0.00           H  
ATOM   3540  N   ASP p 228      28.863 -23.333  35.808  1.00  0.00           N  
ATOM   3541  CA  ASP p 228      28.229 -24.633  36.001  1.00  0.00           C  
ATOM   3542  C   ASP p 228      26.923 -24.670  35.189  1.00  0.00           C  
ATOM   3543  O   ASP p 228      26.878 -25.384  34.181  1.00  0.00           O  
ATOM   3544  CB  ASP p 228      27.961 -25.006  37.489  1.00  0.00           C  
ATOM   3545  CG  ASP p 228      29.245 -25.231  38.270  1.00  0.00           C  
ATOM   3546  OD1 ASP p 228      29.776 -26.375  38.195  1.00  0.00           O  
ATOM   3547  OD2 ASP p 228      29.673 -24.264  38.963  1.00  0.00           O1-
ATOM   3548  H   ASP p 228      28.765 -22.680  36.573  1.00  0.00           H  
ATOM   3549  HA  ASP p 228      28.887 -25.386  35.581  1.00  0.00           H  
ATOM   3550  HB2 ASP p 228      27.392 -25.958  37.534  1.00  0.00           H  
ATOM   3551  HB3 ASP p 228      27.364 -24.221  37.992  1.00  0.00           H  
ATOM   3552  N   PHE p 229      25.859 -23.899  35.601  1.00  0.00           N  
ATOM   3553  CA  PHE p 229      24.532 -23.889  34.977  1.00  0.00           C  
ATOM   3554  C   PHE p 229      24.013 -22.462  34.772  1.00  0.00           C  
ATOM   3555  O   PHE p 229      23.643 -21.799  35.742  1.00  0.00           O  
ATOM   3556  CB  PHE p 229      23.457 -24.686  35.802  1.00  0.00           C  
ATOM   3557  CG  PHE p 229      23.867 -26.126  35.981  1.00  0.00           C  
ATOM   3558  CD1 PHE p 229      24.696 -26.498  37.056  1.00  0.00           C  
ATOM   3559  CD2 PHE p 229      23.536 -27.087  35.012  1.00  0.00           C  
ATOM   3560  CE1 PHE p 229      25.287 -27.762  37.090  1.00  0.00           C  
ATOM   3561  CE2 PHE p 229      24.115 -28.360  35.052  1.00  0.00           C  
ATOM   3562  CZ  PHE p 229      25.015 -28.681  36.073  1.00  0.00           C  
ATOM   3563  H   PHE p 229      25.964 -23.287  36.396  1.00  0.00           H  
ATOM   3564  HA  PHE p 229      24.613 -24.356  34.007  1.00  0.00           H  
ATOM   3565  HB2 PHE p 229      23.331 -24.230  36.805  1.00  0.00           H  
ATOM   3566  HB3 PHE p 229      22.476 -24.665  35.284  1.00  0.00           H  
ATOM   3567  HD1 PHE p 229      24.961 -25.769  37.808  1.00  0.00           H  
ATOM   3568  HD2 PHE p 229      22.894 -26.820  34.186  1.00  0.00           H  
ATOM   3569  HE1 PHE p 229      25.982 -28.016  37.875  1.00  0.00           H  
ATOM   3570  HE2 PHE p 229      23.896 -29.075  34.274  1.00  0.00           H  
ATOM   3571  HZ  PHE p 229      25.525 -29.627  36.072  1.00  0.00           H  
ATOM   3572  N   VAL p 230      23.945 -21.969  33.499  1.00  0.00           N  
ATOM   3573  CA  VAL p 230      23.168 -20.772  33.139  1.00  0.00           C  
ATOM   3574  C   VAL p 230      21.688 -21.160  32.935  1.00  0.00           C  
ATOM   3575  O   VAL p 230      21.372 -22.146  32.256  1.00  0.00           O  
ATOM   3576  CB  VAL p 230      23.752 -19.899  31.995  1.00  0.00           C  
ATOM   3577  CG1 VAL p 230      23.714 -20.584  30.603  1.00  0.00           C  
ATOM   3578  CG2 VAL p 230      23.079 -18.497  31.965  1.00  0.00           C  
ATOM   3579  H   VAL p 230      24.328 -22.515  32.742  1.00  0.00           H  
ATOM   3580  HA  VAL p 230      23.213 -20.134  34.013  1.00  0.00           H  
ATOM   3581  HB  VAL p 230      24.825 -19.719  32.243  1.00  0.00           H  
ATOM   3582 HG11 VAL p 230      22.670 -20.791  30.283  1.00  0.00           H  
ATOM   3583 HG12 VAL p 230      24.292 -21.530  30.619  1.00  0.00           H  
ATOM   3584 HG13 VAL p 230      24.174 -19.927  29.835  1.00  0.00           H  
ATOM   3585 HG21 VAL p 230      22.001 -18.574  31.707  1.00  0.00           H  
ATOM   3586 HG22 VAL p 230      23.565 -17.857  31.200  1.00  0.00           H  
ATOM   3587 HG23 VAL p 230      23.177 -17.989  32.946  1.00  0.00           H  
ATOM   3588  N   VAL p 231      20.756 -20.377  33.551  1.00  0.00           N  
ATOM   3589  CA  VAL p 231      19.297 -20.571  33.499  1.00  0.00           C  
ATOM   3590  C   VAL p 231      18.735 -19.822  32.274  1.00  0.00           C  
ATOM   3591  O   VAL p 231      18.841 -18.594  32.176  1.00  0.00           O  
ATOM   3592  CB  VAL p 231      18.585 -20.158  34.825  1.00  0.00           C  
ATOM   3593  CG1 VAL p 231      17.034 -20.149  34.726  1.00  0.00           C  
ATOM   3594  CG2 VAL p 231      19.021 -21.078  35.999  1.00  0.00           C  
ATOM   3595  H   VAL p 231      21.068 -19.593  34.106  1.00  0.00           H  
ATOM   3596  HA  VAL p 231      19.117 -21.629  33.350  1.00  0.00           H  
ATOM   3597  HB  VAL p 231      18.904 -19.121  35.073  1.00  0.00           H  
ATOM   3598 HG11 VAL p 231      16.652 -21.175  34.541  1.00  0.00           H  
ATOM   3599 HG12 VAL p 231      16.671 -19.486  33.912  1.00  0.00           H  
ATOM   3600 HG13 VAL p 231      16.606 -19.770  35.677  1.00  0.00           H  
ATOM   3601 HG21 VAL p 231      18.660 -22.117  35.837  1.00  0.00           H  
ATOM   3602 HG22 VAL p 231      18.601 -20.709  36.960  1.00  0.00           H  
ATOM   3603 HG23 VAL p 231      20.126 -21.105  36.090  1.00  0.00           H  
ATOM   3604  N   THR p 232      18.116 -20.565  31.310  1.00  0.00           N  
ATOM   3605  CA  THR p 232      17.525 -20.073  30.046  1.00  0.00           C  
ATOM   3606  C   THR p 232      16.083 -20.628  29.869  1.00  0.00           C  
ATOM   3607  O   THR p 232      15.696 -21.605  30.514  1.00  0.00           O  
ATOM   3608  CB  THR p 232      18.403 -20.412  28.805  1.00  0.00           C  
ATOM   3609  OG1 THR p 232      19.785 -20.137  29.017  1.00  0.00           O  
ATOM   3610  CG2 THR p 232      18.026 -19.602  27.552  1.00  0.00           C  
ATOM   3611  H   THR p 232      18.085 -21.573  31.408  1.00  0.00           H  
ATOM   3612  HA  THR p 232      17.447 -18.997  30.131  1.00  0.00           H  
ATOM   3613  HB  THR p 232      18.326 -21.501  28.585  1.00  0.00           H  
ATOM   3614 HG21 THR p 232      18.010 -18.509  27.754  1.00  0.00           H  
ATOM   3615 HG22 THR p 232      17.043 -19.908  27.148  1.00  0.00           H  
ATOM   3616 HG23 THR p 232      18.778 -19.799  26.761  1.00  0.00           H  
ATOM   3617  HG1 THR p 232      19.854 -19.181  29.078  1.00  0.00           H  
ATOM   3618  N   THR p 233      15.223 -20.012  28.995  1.00  0.00           N  
ATOM   3619  CA  THR p 233      13.846 -20.483  28.684  1.00  0.00           C  
ATOM   3620  C   THR p 233      13.539 -20.746  27.189  1.00  0.00           C  
ATOM   3621  O   THR p 233      12.550 -21.410  26.852  1.00  0.00           O  
ATOM   3622  CB  THR p 233      12.731 -19.568  29.259  1.00  0.00           C  
ATOM   3623  OG1 THR p 233      12.690 -18.254  28.696  1.00  0.00           O  
ATOM   3624  CG2 THR p 233      12.796 -19.434  30.798  1.00  0.00           C  
ATOM   3625  H   THR p 233      15.471 -19.146  28.540  1.00  0.00           H  
ATOM   3626  HA  THR p 233      13.715 -21.444  29.161  1.00  0.00           H  
ATOM   3627  HB  THR p 233      11.746 -20.044  29.035  1.00  0.00           H  
ATOM   3628 HG21 THR p 233      13.723 -18.908  31.113  1.00  0.00           H  
ATOM   3629 HG22 THR p 233      12.772 -20.437  31.278  1.00  0.00           H  
ATOM   3630 HG23 THR p 233      11.922 -18.853  31.160  1.00  0.00           H  
ATOM   3631  HG1 THR p 233      13.566 -18.013  28.272  1.00  0.00           H  
ATOM   3632  N   ASP p 234      14.274 -20.191  26.278  1.00  0.00           N  
ATOM   3633  CA  ASP p 234      13.782 -19.462  25.117  1.00  0.00           C  
ATOM   3634  C   ASP p 234      14.677 -19.631  23.863  1.00  0.00           C  
ATOM   3635  O   ASP p 234      14.771 -20.725  23.306  1.00  0.00           O  
ATOM   3636  CB  ASP p 234      13.557 -17.961  25.550  1.00  0.00           C  
ATOM   3637  CG  ASP p 234      14.834 -17.386  26.171  1.00  0.00           C  
ATOM   3638  OD1 ASP p 234      15.051 -17.606  27.397  1.00  0.00           O  
ATOM   3639  OD2 ASP p 234      15.610 -16.760  25.402  1.00  0.00           O1-
ATOM   3640  H   ASP p 234      15.238 -20.044  26.470  1.00  0.00           H  
ATOM   3641  HA  ASP p 234      12.822 -19.880  24.842  1.00  0.00           H  
ATOM   3642  HB2 ASP p 234      12.749 -17.904  26.305  1.00  0.00           H  
ATOM   3643  HB3 ASP p 234      13.252 -17.337  24.687  1.00  0.00           H  
ATOM   3644  N   ILE p 235      15.025 -18.241  23.387  1.00  0.00           N  
ATOM   3645  CA  ILE p 235      15.080 -17.621  22.047  1.00  0.00           C  
ATOM   3646  C   ILE p 235      15.909 -16.297  22.004  1.00  0.00           C  
ATOM   3647  O   ILE p 235      16.040 -15.705  20.926  1.00  0.00           O  
ATOM   3648  CB  ILE p 235      13.682 -17.384  21.352  1.00  0.00           C  
ATOM   3649  CG1 ILE p 235      12.495 -17.103  22.338  1.00  0.00           C  
ATOM   3650  CG2 ILE p 235      13.401 -18.531  20.337  1.00  0.00           C  
ATOM   3651  CD1 ILE p 235      11.166 -16.683  21.686  1.00  0.00           C  
ATOM   3652  H   ILE p 235      15.408 -17.686  24.151  1.00  0.00           H  
ATOM   3653  HA  ILE p 235      15.652 -18.312  21.447  1.00  0.00           H  
ATOM   3654  HB  ILE p 235      13.759 -16.467  20.717  1.00  0.00           H  
ATOM   3655 HG12 ILE p 235      12.307 -18.012  22.949  1.00  0.00           H  
ATOM   3656 HG13 ILE p 235      12.804 -16.288  23.034  1.00  0.00           H  
ATOM   3657 HG21 ILE p 235      13.274 -19.501  20.861  1.00  0.00           H  
ATOM   3658 HG22 ILE p 235      14.234 -18.626  19.607  1.00  0.00           H  
ATOM   3659 HG23 ILE p 235      12.469 -18.327  19.770  1.00  0.00           H  
ATOM   3660 HD11 ILE p 235      10.753 -17.506  21.065  1.00  0.00           H  
ATOM   3661 HD12 ILE p 235      11.309 -15.790  21.041  1.00  0.00           H  
ATOM   3662 HD13 ILE p 235      10.417 -16.431  22.468  1.00  0.00           H  
ATOM   3663  N   SER p 236      16.647 -15.849  23.311  1.00  0.00           N  
ATOM   3664  CA  SER p 236      16.853 -14.408  23.399  1.00  0.00           C  
ATOM   3665  C   SER p 236      18.304 -13.925  23.270  1.00  0.00           C  
ATOM   3666  O   SER p 236      18.741 -13.661  22.146  1.00  0.00           O  
ATOM   3667  CB  SER p 236      16.111 -13.804  24.629  1.00  0.00           C  
ATOM   3668  OG  SER p 236      16.049 -12.386  24.532  1.00  0.00           O  
ATOM   3669  H   SER p 236      16.224 -16.206  24.176  1.00  0.00           H  
ATOM   3670  HA  SER p 236      16.337 -13.996  22.544  1.00  0.00           H  
ATOM   3671  HB2 SER p 236      16.592 -14.114  25.583  1.00  0.00           H  
ATOM   3672  HB3 SER p 236      15.065 -14.184  24.650  1.00  0.00           H  
ATOM   3673  HG  SER p 236      16.540 -12.018  25.323  1.00  0.00           H  
ATOM   3674  N   GLU p 237      19.090 -13.763  24.379  1.00  0.00           N  
ATOM   3675  CA  GLU p 237      20.362 -13.019  24.413  1.00  0.00           C  
ATOM   3676  C   GLU p 237      21.572 -13.702  23.711  1.00  0.00           C  
ATOM   3677  O   GLU p 237      22.705 -13.686  24.204  1.00  0.00           O  
ATOM   3678  CB  GLU p 237      20.723 -12.595  25.882  1.00  0.00           C  
ATOM   3679  CG  GLU p 237      19.767 -11.602  26.613  1.00  0.00           C  
ATOM   3680  CD  GLU p 237      18.367 -12.150  26.863  1.00  0.00           C  
ATOM   3681  OE1 GLU p 237      18.245 -13.248  27.471  1.00  0.00           O  
ATOM   3682  OE2 GLU p 237      17.386 -11.474  26.436  1.00  0.00           O1-
ATOM   3683  H   GLU p 237      18.732 -14.001  25.285  1.00  0.00           H  
ATOM   3684  HA  GLU p 237      20.179 -12.113  23.855  1.00  0.00           H  
ATOM   3685  HB2 GLU p 237      20.843 -13.507  26.505  1.00  0.00           H  
ATOM   3686  HB3 GLU p 237      21.712 -12.085  25.863  1.00  0.00           H  
ATOM   3687  HG2 GLU p 237      19.674 -10.664  26.026  1.00  0.00           H  
ATOM   3688  HG3 GLU p 237      20.205 -11.357  27.604  1.00  0.00           H  
ATOM   3689  N   MET p 238      21.353 -14.314  22.516  1.00  0.00           N  
ATOM   3690  CA  MET p 238      22.223 -15.312  21.893  1.00  0.00           C  
ATOM   3691  C   MET p 238      22.890 -14.859  20.587  1.00  0.00           C  
ATOM   3692  O   MET p 238      22.356 -14.061  19.812  1.00  0.00           O  
ATOM   3693  CB  MET p 238      21.436 -16.636  21.645  1.00  0.00           C  
ATOM   3694  CG  MET p 238      20.788 -17.237  22.914  1.00  0.00           C  
ATOM   3695  SD  MET p 238      19.829 -18.741  22.609  1.00  0.00           S  
ATOM   3696  CE  MET p 238      19.153 -18.841  24.289  1.00  0.00           C  
ATOM   3697  H   MET p 238      20.441 -14.189  22.094  1.00  0.00           H  
ATOM   3698  HA  MET p 238      23.013 -15.537  22.599  1.00  0.00           H  
ATOM   3699  HB2 MET p 238      22.123 -17.397  21.213  1.00  0.00           H  
ATOM   3700  HB3 MET p 238      20.624 -16.437  20.907  1.00  0.00           H  
ATOM   3701  HG2 MET p 238      20.117 -16.470  23.365  1.00  0.00           H  
ATOM   3702  HG3 MET p 238      21.580 -17.454  23.661  1.00  0.00           H  
ATOM   3703  HE1 MET p 238      18.429 -19.674  24.371  1.00  0.00           H  
ATOM   3704  HE2 MET p 238      18.615 -17.907  24.569  1.00  0.00           H  
ATOM   3705  HE3 MET p 238      19.962 -19.010  25.034  1.00  0.00           H  
ATOM   3706  N   GLY p 239      24.115 -15.388  20.311  1.00  0.00           N  
ATOM   3707  CA  GLY p 239      24.843 -15.174  19.058  1.00  0.00           C  
ATOM   3708  C   GLY p 239      26.049 -16.087  18.971  1.00  0.00           C  
ATOM   3709  O   GLY p 239      25.901 -17.317  18.945  1.00  0.00           O  
ATOM   3710  H   GLY p 239      24.565 -15.982  20.974  1.00  0.00           H  
ATOM   3711  HA2 GLY p 239      24.182 -15.421  18.240  1.00  0.00           H  
ATOM   3712  HA3 GLY p 239      25.165 -14.141  19.037  1.00  0.00           H  
ATOM   3713  N   ALA p 240      27.267 -15.484  18.934  1.00  0.00           N  
ATOM   3714  CA  ALA p 240      28.556 -16.100  19.218  1.00  0.00           C  
ATOM   3715  C   ALA p 240      28.930 -16.045  20.712  1.00  0.00           C  
ATOM   3716  O   ALA p 240      29.492 -17.019  21.218  1.00  0.00           O  
ATOM   3717  CB  ALA p 240      29.680 -15.459  18.369  1.00  0.00           C  
ATOM   3718  H   ALA p 240      27.332 -14.478  18.758  1.00  0.00           H  
ATOM   3719  HA  ALA p 240      28.487 -17.148  18.950  1.00  0.00           H  
ATOM   3720  HB1 ALA p 240      29.788 -14.379  18.611  1.00  0.00           H  
ATOM   3721  HB2 ALA p 240      29.441 -15.543  17.287  1.00  0.00           H  
ATOM   3722  HB3 ALA p 240      30.653 -15.962  18.554  1.00  0.00           H  
ATOM   3723  N   ASN p 241      28.617 -14.924  21.446  1.00  0.00           N  
ATOM   3724  CA  ASN p 241      28.912 -14.683  22.874  1.00  0.00           C  
ATOM   3725  C   ASN p 241      28.739 -15.848  23.884  1.00  0.00           C  
ATOM   3726  O   ASN p 241      29.482 -15.934  24.866  1.00  0.00           O  
ATOM   3727  CB  ASN p 241      28.160 -13.414  23.416  1.00  0.00           C  
ATOM   3728  CG  ASN p 241      26.632 -13.573  23.550  1.00  0.00           C  
ATOM   3729  OD1 ASN p 241      26.096 -13.956  24.598  1.00  0.00           O  
ATOM   3730  ND2 ASN p 241      25.910 -13.253  22.448  1.00  0.00           N  
ATOM   3731  H   ASN p 241      28.158 -14.156  20.955  1.00  0.00           H  
ATOM   3732  HA  ASN p 241      29.967 -14.447  22.892  1.00  0.00           H  
ATOM   3733  HB2 ASN p 241      28.373 -12.552  22.749  1.00  0.00           H  
ATOM   3734  HB3 ASN p 241      28.559 -13.162  24.421  1.00  0.00           H  
ATOM   3735 HD21 ASN p 241      24.916 -13.224  22.526  1.00  0.00           H  
ATOM   3736 HD22 ASN p 241      26.395 -13.015  21.580  1.00  0.00           H  
ATOM   3737  N   LEU p 242      27.734 -16.736  23.643  1.00  0.00           N  
ATOM   3738  CA  LEU p 242      27.218 -17.806  24.488  1.00  0.00           C  
ATOM   3739  C   LEU p 242      28.278 -18.889  24.788  1.00  0.00           C  
ATOM   3740  O   LEU p 242      28.433 -19.866  24.047  1.00  0.00           O  
ATOM   3741  CB  LEU p 242      25.918 -18.413  23.836  1.00  0.00           C  
ATOM   3742  CG  LEU p 242      24.800 -18.877  24.818  1.00  0.00           C  
ATOM   3743  CD1 LEU p 242      24.028 -17.673  25.402  1.00  0.00           C  
ATOM   3744  CD2 LEU p 242      23.827 -19.885  24.166  1.00  0.00           C  
ATOM   3745  H   LEU p 242      27.269 -16.659  22.768  1.00  0.00           H  
ATOM   3746  HA  LEU p 242      26.945 -17.331  25.421  1.00  0.00           H  
ATOM   3747  HB2 LEU p 242      25.454 -17.659  23.162  1.00  0.00           H  
ATOM   3748  HB3 LEU p 242      26.209 -19.262  23.179  1.00  0.00           H  
ATOM   3749  HG  LEU p 242      25.290 -19.409  25.667  1.00  0.00           H  
ATOM   3750 HD11 LEU p 242      23.495 -17.111  24.607  1.00  0.00           H  
ATOM   3751 HD12 LEU p 242      24.736 -16.978  25.895  1.00  0.00           H  
ATOM   3752 HD13 LEU p 242      23.294 -18.004  26.168  1.00  0.00           H  
ATOM   3753 HD21 LEU p 242      23.318 -19.430  23.291  1.00  0.00           H  
ATOM   3754 HD22 LEU p 242      23.053 -20.207  24.897  1.00  0.00           H  
ATOM   3755 HD23 LEU p 242      24.385 -20.784  23.829  1.00  0.00           H  
ATOM   3756  N   ASP p 243      29.046 -18.721  25.901  1.00  0.00           N  
ATOM   3757  CA  ASP p 243      30.169 -19.564  26.303  1.00  0.00           C  
ATOM   3758  C   ASP p 243      29.683 -20.824  27.050  1.00  0.00           C  
ATOM   3759  O   ASP p 243      29.626 -20.876  28.285  1.00  0.00           O  
ATOM   3760  CB  ASP p 243      31.210 -18.697  27.080  1.00  0.00           C  
ATOM   3761  CG  ASP p 243      32.516 -19.416  27.375  1.00  0.00           C  
ATOM   3762  OD2 ASP p 243      33.131 -19.087  28.425  1.00  0.00           O1-
ATOM   3763  OD1 ASP p 243      32.955 -20.320  26.613  1.00  0.00           O  
ATOM   3764  H   ASP p 243      28.921 -17.908  26.466  1.00  0.00           H  
ATOM   3765  HA  ASP p 243      30.661 -19.895  25.396  1.00  0.00           H  
ATOM   3766  HB2 ASP p 243      30.769 -18.353  28.040  1.00  0.00           H  
ATOM   3767  HB3 ASP p 243      31.464 -17.801  26.472  1.00  0.00           H  
ATOM   3768  N   VAL p 244      29.281 -21.857  26.248  1.00  0.00           N  
ATOM   3769  CA  VAL p 244      28.558 -23.058  26.677  1.00  0.00           C  
ATOM   3770  C   VAL p 244      29.183 -24.330  26.050  1.00  0.00           C  
ATOM   3771  O   VAL p 244      29.570 -24.379  24.870  1.00  0.00           O  
ATOM   3772  CB  VAL p 244      27.022 -22.956  26.384  1.00  0.00           C  
ATOM   3773  CG1 VAL p 244      26.231 -24.231  26.781  1.00  0.00           C  
ATOM   3774  CG2 VAL p 244      26.383 -21.725  27.091  1.00  0.00           C  
ATOM   3775  H   VAL p 244      29.352 -21.735  25.258  1.00  0.00           H  
ATOM   3776  HA  VAL p 244      28.681 -23.131  27.751  1.00  0.00           H  
ATOM   3777  HB  VAL p 244      26.894 -22.807  25.286  1.00  0.00           H  
ATOM   3778 HG11 VAL p 244      26.304 -24.421  27.872  1.00  0.00           H  
ATOM   3779 HG12 VAL p 244      26.604 -25.126  26.247  1.00  0.00           H  
ATOM   3780 HG13 VAL p 244      25.159 -24.121  26.512  1.00  0.00           H  
ATOM   3781 HG21 VAL p 244      26.472 -21.807  28.195  1.00  0.00           H  
ATOM   3782 HG22 VAL p 244      25.306 -21.643  26.835  1.00  0.00           H  
ATOM   3783 HG23 VAL p 244      26.868 -20.781  26.770  1.00  0.00           H  
ATOM   3784  N   SER p 245      29.261 -25.420  26.875  1.00  0.00           N  
ATOM   3785  CA  SER p 245      29.549 -26.803  26.475  1.00  0.00           C  
ATOM   3786  C   SER p 245      28.262 -27.605  26.251  1.00  0.00           C  
ATOM   3787  O   SER p 245      28.054 -28.152  25.172  1.00  0.00           O  
ATOM   3788  CB  SER p 245      30.542 -27.560  27.417  1.00  0.00           C  
ATOM   3789  OG  SER p 245      30.000 -27.899  28.694  1.00  0.00           O  
ATOM   3790  H   SER p 245      28.988 -25.321  27.840  1.00  0.00           H  
ATOM   3791  HA  SER p 245      30.049 -26.763  25.522  1.00  0.00           H  
ATOM   3792  HB2 SER p 245      31.456 -26.943  27.557  1.00  0.00           H  
ATOM   3793  HB3 SER p 245      30.852 -28.509  26.924  1.00  0.00           H  
ATOM   3794  HG  SER p 245      29.521 -27.120  29.039  1.00  0.00           H  
ATOM   3795  N   ARG p 246      27.362 -27.688  27.268  1.00  0.00           N  
ATOM   3796  CA  ARG p 246      26.178 -28.530  27.284  1.00  0.00           C  
ATOM   3797  C   ARG p 246      24.857 -27.759  27.225  1.00  0.00           C  
ATOM   3798  O   ARG p 246      24.692 -26.714  27.870  1.00  0.00           O  
ATOM   3799  CB  ARG p 246      26.234 -29.420  28.552  1.00  0.00           C  
ATOM   3800  CG  ARG p 246      24.985 -30.283  28.828  1.00  0.00           C  
ATOM   3801  CD  ARG p 246      25.230 -31.415  29.813  1.00  0.00           C  
ATOM   3802  NE  ARG p 246      25.436 -30.876  31.192  1.00  0.00           N  
ATOM   3803  CZ  ARG p 246      25.600 -31.665  32.278  1.00  0.00           C  
ATOM   3804  NH1 ARG p 246      25.585 -33.008  32.207  1.00  0.00           N  
ATOM   3805  NH2 ARG p 246      25.788 -31.037  33.450  1.00  0.00           N1+
ATOM   3806  H   ARG p 246      27.529 -27.180  28.113  1.00  0.00           H  
ATOM   3807  HA  ARG p 246      26.218 -29.187  26.424  1.00  0.00           H  
ATOM   3808  HB2 ARG p 246      27.119 -30.091  28.441  1.00  0.00           H  
ATOM   3809  HB3 ARG p 246      26.422 -28.785  29.444  1.00  0.00           H  
ATOM   3810  HG2 ARG p 246      24.665 -30.765  27.877  1.00  0.00           H  
ATOM   3811  HG3 ARG p 246      24.143 -29.647  29.174  1.00  0.00           H  
ATOM   3812  HD2 ARG p 246      26.151 -31.963  29.516  1.00  0.00           H  
ATOM   3813  HD3 ARG p 246      24.355 -32.104  29.823  1.00  0.00           H  
ATOM   3814  HE  ARG p 246      25.576 -29.874  31.337  1.00  0.00           H  
ATOM   3815 HH11 ARG p 246      25.896 -33.545  32.981  1.00  0.00           H  
ATOM   3816 HH12 ARG p 246      25.577 -33.468  31.264  1.00  0.00           H  
ATOM   3817 HH21 ARG p 246      25.858 -30.040  33.425  1.00  0.00           H  
ATOM   3818 HH22 ARG p 246      25.821 -31.530  34.345  1.00  0.00           H  
ATOM   3819  N   VAL p 247      23.865 -28.317  26.469  1.00  0.00           N  
ATOM   3820  CA  VAL p 247      22.469 -27.858  26.496  1.00  0.00           C  
ATOM   3821  C   VAL p 247      21.642 -28.935  27.220  1.00  0.00           C  
ATOM   3822  O   VAL p 247      21.487 -30.068  26.746  1.00  0.00           O  
ATOM   3823  CB  VAL p 247      21.886 -27.421  25.119  1.00  0.00           C  
ATOM   3824  CG1 VAL p 247      20.347 -27.187  25.149  1.00  0.00           C  
ATOM   3825  CG2 VAL p 247      22.572 -26.115  24.633  1.00  0.00           C  
ATOM   3826  H   VAL p 247      24.033 -29.168  25.949  1.00  0.00           H  
ATOM   3827  HA  VAL p 247      22.426 -26.967  27.110  1.00  0.00           H  
ATOM   3828  HB  VAL p 247      22.109 -28.224  24.381  1.00  0.00           H  
ATOM   3829 HG11 VAL p 247      20.094 -26.381  25.865  1.00  0.00           H  
ATOM   3830 HG12 VAL p 247      19.804 -28.101  25.461  1.00  0.00           H  
ATOM   3831 HG13 VAL p 247      19.977 -26.887  24.146  1.00  0.00           H  
ATOM   3832 HG21 VAL p 247      22.354 -25.269  25.317  1.00  0.00           H  
ATOM   3833 HG22 VAL p 247      22.217 -25.839  23.617  1.00  0.00           H  
ATOM   3834 HG23 VAL p 247      23.669 -26.251  24.598  1.00  0.00           H  
ATOM   3835  N   ILE p 248      21.086 -28.562  28.407  1.00  0.00           N  
ATOM   3836  CA  ILE p 248      20.053 -29.310  29.129  1.00  0.00           C  
ATOM   3837  C   ILE p 248      18.735 -28.615  28.792  1.00  0.00           C  
ATOM   3838  O   ILE p 248      18.533 -27.437  29.109  1.00  0.00           O  
ATOM   3839  CB  ILE p 248      20.285 -29.482  30.657  1.00  0.00           C  
ATOM   3840  CG1 ILE p 248      21.599 -30.289  30.917  1.00  0.00           C  
ATOM   3841  CG2 ILE p 248      19.051 -30.143  31.351  1.00  0.00           C  
ATOM   3842  CD1 ILE p 248      21.913 -30.617  32.382  1.00  0.00           C  
ATOM   3843  H   ILE p 248      21.281 -27.643  28.782  1.00  0.00           H  
ATOM   3844  HA  ILE p 248      20.021 -30.306  28.708  1.00  0.00           H  
ATOM   3845  HB  ILE p 248      20.410 -28.470  31.106  1.00  0.00           H  
ATOM   3846 HG12 ILE p 248      21.554 -31.248  30.361  1.00  0.00           H  
ATOM   3847 HG13 ILE p 248      22.450 -29.716  30.494  1.00  0.00           H  
ATOM   3848 HG21 ILE p 248      18.888 -31.170  30.965  1.00  0.00           H  
ATOM   3849 HG22 ILE p 248      18.128 -29.548  31.193  1.00  0.00           H  
ATOM   3850 HG23 ILE p 248      19.204 -30.201  32.448  1.00  0.00           H  
ATOM   3851 HD11 ILE p 248      21.158 -31.321  32.796  1.00  0.00           H  
ATOM   3852 HD12 ILE p 248      21.908 -29.698  33.005  1.00  0.00           H  
ATOM   3853 HD13 ILE p 248      22.906 -31.102  32.465  1.00  0.00           H  
ATOM   3854  N   ASP p 249      17.820 -29.355  28.116  1.00  0.00           N  
ATOM   3855  CA  ASP p 249      16.585 -28.854  27.546  1.00  0.00           C  
ATOM   3856  C   ASP p 249      15.359 -29.569  28.108  1.00  0.00           C  
ATOM   3857  O   ASP p 249      15.006 -30.687  27.695  1.00  0.00           O  
ATOM   3858  CB  ASP p 249      16.670 -28.906  25.989  1.00  0.00           C  
ATOM   3859  CG  ASP p 249      15.591 -28.151  25.217  1.00  0.00           C  
ATOM   3860  OD1 ASP p 249      14.617 -27.618  25.814  1.00  0.00           O  
ATOM   3861  OD2 ASP p 249      15.743 -28.093  23.962  1.00  0.00           O1-
ATOM   3862  H   ASP p 249      18.018 -30.330  27.915  1.00  0.00           H  
ATOM   3863  HA  ASP p 249      16.497 -27.817  27.818  1.00  0.00           H  
ATOM   3864  HB2 ASP p 249      16.683 -29.960  25.642  1.00  0.00           H  
ATOM   3865  HB3 ASP p 249      17.630 -28.431  25.697  1.00  0.00           H  
ATOM   3866  N   GLY p 250      14.660 -28.892  29.066  1.00  0.00           N  
ATOM   3867  CA  GLY p 250      13.320 -29.269  29.486  1.00  0.00           C  
ATOM   3868  C   GLY p 250      12.363 -28.723  28.449  1.00  0.00           C  
ATOM   3869  O   GLY p 250      11.902 -27.585  28.584  1.00  0.00           O  
ATOM   3870  H   GLY p 250      14.986 -28.008  29.432  1.00  0.00           H  
ATOM   3871  HA2 GLY p 250      13.246 -30.346  29.549  1.00  0.00           H  
ATOM   3872  HA3 GLY p 250      13.123 -28.778  30.431  1.00  0.00           H  
ATOM   3873  N   ARG p 251      12.071 -29.517  27.375  1.00  0.00           N  
ATOM   3874  CA  ARG p 251      11.342 -29.168  26.149  1.00  0.00           C  
ATOM   3875  C   ARG p 251       9.857 -28.779  26.345  1.00  0.00           C  
ATOM   3876  O   ARG p 251       8.958 -29.245  25.642  1.00  0.00           O  
ATOM   3877  CB  ARG p 251      11.503 -30.297  25.084  1.00  0.00           C  
ATOM   3878  CG  ARG p 251      12.883 -30.388  24.380  1.00  0.00           C  
ATOM   3879  CD  ARG p 251      12.966 -31.696  23.584  1.00  0.00           C  
ATOM   3880  NE  ARG p 251      14.097 -31.728  22.579  1.00  0.00           N  
ATOM   3881  CZ  ARG p 251      14.147 -32.647  21.585  1.00  0.00           C  
ATOM   3882  NH1 ARG p 251      13.522 -33.830  21.701  1.00  0.00           N  
ATOM   3883  NH2 ARG p 251      14.836 -32.390  20.466  1.00  0.00           N1+
ATOM   3884  H   ARG p 251      12.486 -30.424  27.349  1.00  0.00           H  
ATOM   3885  HA  ARG p 251      11.823 -28.291  25.740  1.00  0.00           H  
ATOM   3886  HB2 ARG p 251      11.261 -31.271  25.569  1.00  0.00           H  
ATOM   3887  HB3 ARG p 251      10.755 -30.151  24.269  1.00  0.00           H  
ATOM   3888  HG2 ARG p 251      13.706 -30.368  25.130  1.00  0.00           H  
ATOM   3889  HG3 ARG p 251      13.012 -29.512  23.709  1.00  0.00           H  
ATOM   3890  HD2 ARG p 251      12.007 -31.855  23.034  1.00  0.00           H  
ATOM   3891  HD3 ARG p 251      13.100 -32.514  24.319  1.00  0.00           H  
ATOM   3892  HE  ARG p 251      14.833 -31.029  22.594  1.00  0.00           H  
ATOM   3893 HH11 ARG p 251      13.400 -34.473  20.925  1.00  0.00           H  
ATOM   3894 HH12 ARG p 251      13.133 -34.087  22.611  1.00  0.00           H  
ATOM   3895 HH21 ARG p 251      15.347 -31.540  20.379  1.00  0.00           H  
ATOM   3896 HH22 ARG p 251      14.887 -33.090  19.757  1.00  0.00           H  
ATOM   3897  N   THR p 252       9.606 -27.863  27.314  1.00  0.00           N  
ATOM   3898  CA  THR p 252       8.375 -27.162  27.681  1.00  0.00           C  
ATOM   3899  C   THR p 252       8.668 -25.654  27.870  1.00  0.00           C  
ATOM   3900  O   THR p 252       9.798 -25.229  28.170  1.00  0.00           O  
ATOM   3901  CB  THR p 252       7.668 -27.697  28.951  1.00  0.00           C  
ATOM   3902  OG1 THR p 252       8.491 -27.578  30.100  1.00  0.00           O  
ATOM   3903  CG2 THR p 252       7.235 -29.174  28.851  1.00  0.00           C  
ATOM   3904  H   THR p 252      10.409 -27.580  27.867  1.00  0.00           H  
ATOM   3905  HA  THR p 252       7.695 -27.259  26.849  1.00  0.00           H  
ATOM   3906  HB  THR p 252       6.746 -27.093  29.131  1.00  0.00           H  
ATOM   3907 HG21 THR p 252       8.108 -29.838  28.674  1.00  0.00           H  
ATOM   3908 HG22 THR p 252       6.511 -29.316  28.025  1.00  0.00           H  
ATOM   3909 HG23 THR p 252       6.748 -29.490  29.799  1.00  0.00           H  
ATOM   3910  HG1 THR p 252       9.243 -28.165  29.964  1.00  0.00           H  
ATOM   3911  N   ASN p 253       7.616 -24.813  27.673  1.00  0.00           N  
ATOM   3912  CA  ASN p 253       7.567 -23.408  28.054  1.00  0.00           C  
ATOM   3913  C   ASN p 253       6.099 -22.955  28.185  1.00  0.00           C  
ATOM   3914  O   ASN p 253       5.178 -23.614  27.696  1.00  0.00           O  
ATOM   3915  CB  ASN p 253       8.392 -22.476  27.092  1.00  0.00           C  
ATOM   3916  CG  ASN p 253       8.804 -21.140  27.736  1.00  0.00           C  
ATOM   3917  OD1 ASN p 253       8.455 -20.801  28.870  1.00  0.00           O  
ATOM   3918  ND2 ASN p 253       9.596 -20.341  26.976  1.00  0.00           N  
ATOM   3919  H   ASN p 253       6.739 -25.155  27.335  1.00  0.00           H  
ATOM   3920  HA  ASN p 253       8.003 -23.360  29.045  1.00  0.00           H  
ATOM   3921  HB2 ASN p 253       7.822 -22.280  26.162  1.00  0.00           H  
ATOM   3922  HB3 ASN p 253       9.332 -22.998  26.814  1.00  0.00           H  
ATOM   3923 HD21 ASN p 253       9.913 -19.490  27.393  1.00  0.00           H  
ATOM   3924 HD22 ASN p 253       9.877 -20.631  26.064  1.00  0.00           H  
ATOM   3925  N   ILE p 254       5.872 -21.803  28.867  1.00  0.00           N  
ATOM   3926  CA  ILE p 254       4.578 -21.167  29.132  1.00  0.00           C  
ATOM   3927  C   ILE p 254       4.128 -20.325  27.931  1.00  0.00           C  
ATOM   3928  O   ILE p 254       4.869 -19.485  27.402  1.00  0.00           O  
ATOM   3929  CB  ILE p 254       4.510 -20.335  30.445  1.00  0.00           C  
ATOM   3930  CG1 ILE p 254       5.660 -19.277  30.580  1.00  0.00           C  
ATOM   3931  CG2 ILE p 254       4.419 -21.299  31.664  1.00  0.00           C  
ATOM   3932  CD1 ILE p 254       5.460 -18.224  31.684  1.00  0.00           C  
ATOM   3933  H   ILE p 254       6.676 -21.288  29.189  1.00  0.00           H  
ATOM   3934  HA  ILE p 254       3.865 -21.977  29.227  1.00  0.00           H  
ATOM   3935  HB  ILE p 254       3.546 -19.771  30.429  1.00  0.00           H  
ATOM   3936 HG12 ILE p 254       6.623 -19.806  30.762  1.00  0.00           H  
ATOM   3937 HG13 ILE p 254       5.770 -18.730  29.617  1.00  0.00           H  
ATOM   3938 HG21 ILE p 254       5.351 -21.898  31.757  1.00  0.00           H  
ATOM   3939 HG22 ILE p 254       3.556 -21.992  31.561  1.00  0.00           H  
ATOM   3940 HG23 ILE p 254       4.280 -20.723  32.602  1.00  0.00           H  
ATOM   3941 HD11 ILE p 254       5.415 -18.704  32.685  1.00  0.00           H  
ATOM   3942 HD12 ILE p 254       4.520 -17.655  31.522  1.00  0.00           H  
ATOM   3943 HD13 ILE p 254       6.305 -17.501  31.685  1.00  0.00           H  
ATOM   3944  N   LYS p 255       2.863 -20.554  27.476  1.00  0.00           N  
ATOM   3945  CA  LYS p 255       2.310 -20.023  26.236  1.00  0.00           C  
ATOM   3946  C   LYS p 255       1.191 -18.991  26.505  1.00  0.00           C  
ATOM   3947  O   LYS p 255       0.214 -19.334  27.182  1.00  0.00           O  
ATOM   3948  CB  LYS p 255       1.764 -21.129  25.281  1.00  0.00           C  
ATOM   3949  CG  LYS p 255       2.688 -22.338  24.990  1.00  0.00           C  
ATOM   3950  CD  LYS p 255       4.026 -22.046  24.271  1.00  0.00           C  
ATOM   3951  CE  LYS p 255       4.987 -23.252  24.194  1.00  0.00           C  
ATOM   3952  NZ  LYS p 255       4.433 -24.361  23.408  1.00  0.00           N1+
ATOM   3953  H   LYS p 255       2.228 -21.160  27.974  1.00  0.00           H  
ATOM   3954  HA  LYS p 255       3.112 -19.545  25.696  1.00  0.00           H  
ATOM   3955  HB2 LYS p 255       0.819 -21.532  25.715  1.00  0.00           H  
ATOM   3956  HB3 LYS p 255       1.507 -20.658  24.309  1.00  0.00           H  
ATOM   3957  HG2 LYS p 255       2.906 -22.848  25.956  1.00  0.00           H  
ATOM   3958  HG3 LYS p 255       2.106 -23.044  24.355  1.00  0.00           H  
ATOM   3959  HD2 LYS p 255       4.554 -21.241  24.830  1.00  0.00           H  
ATOM   3960  HD3 LYS p 255       3.819 -21.666  23.248  1.00  0.00           H  
ATOM   3961  HE2 LYS p 255       5.193 -23.634  25.217  1.00  0.00           H  
ATOM   3962  HE3 LYS p 255       5.950 -22.949  23.727  1.00  0.00           H  
ATOM   3963  HZ1 LYS p 255       3.395 -24.249  23.256  1.00  0.00           H  
ATOM   3964  HZ2 LYS p 255       4.670 -25.323  23.777  1.00  0.00           H  
ATOM   3965  HZ3 LYS p 255       4.707 -24.312  22.374  1.00  0.00           H  
ATOM   3966  N   PRO p 256       1.249 -17.724  26.009  1.00  0.00           N  
ATOM   3967  CA  PRO p 256       0.062 -16.874  25.802  1.00  0.00           C  
ATOM   3968  C   PRO p 256      -0.860 -17.421  24.695  1.00  0.00           C  
ATOM   3969  O   PRO p 256      -0.598 -17.214  23.502  1.00  0.00           O  
ATOM   3970  CB  PRO p 256       0.619 -15.457  25.544  1.00  0.00           C  
ATOM   3971  CG  PRO p 256       2.093 -15.650  25.154  1.00  0.00           C  
ATOM   3972  CD  PRO p 256       2.499 -16.968  25.813  1.00  0.00           C  
ATOM   3973  HA  PRO p 256      -0.515 -16.852  26.718  1.00  0.00           H  
ATOM   3974  HB2 PRO p 256       0.050 -14.904  24.768  1.00  0.00           H  
ATOM   3975  HB3 PRO p 256       0.561 -14.882  26.495  1.00  0.00           H  
ATOM   3976  HG2 PRO p 256       2.727 -14.801  25.475  1.00  0.00           H  
ATOM   3977  HG3 PRO p 256       2.180 -15.767  24.054  1.00  0.00           H  
ATOM   3978  HD2 PRO p 256       2.966 -16.787  26.807  1.00  0.00           H  
ATOM   3979  HD3 PRO p 256       3.213 -17.522  25.164  1.00  0.00           H  
ATOM   3980  N   GLU p 257      -1.946 -18.123  25.108  1.00  0.00           N  
ATOM   3981  CA  GLU p 257      -2.951 -18.783  24.279  1.00  0.00           C  
ATOM   3982  C   GLU p 257      -4.241 -17.943  24.209  1.00  0.00           C  
ATOM   3983  O   GLU p 257      -4.666 -17.335  25.204  1.00  0.00           O  
ATOM   3984  CB  GLU p 257      -3.197 -20.223  24.825  1.00  0.00           C  
ATOM   3985  CG  GLU p 257      -3.944 -21.237  23.908  1.00  0.00           C  
ATOM   3986  CD  GLU p 257      -3.921 -22.695  24.416  1.00  0.00           C  
ATOM   3987  OE1 GLU p 257      -3.303 -22.975  25.482  1.00  0.00           O  
ATOM   3988  OE2 GLU p 257      -4.531 -23.551  23.724  1.00  0.00           O1-
ATOM   3989  H   GLU p 257      -2.130 -18.205  26.097  1.00  0.00           H  
ATOM   3990  HA  GLU p 257      -2.544 -18.873  23.283  1.00  0.00           H  
ATOM   3991  HB2 GLU p 257      -2.190 -20.672  25.017  1.00  0.00           H  
ATOM   3992  HB3 GLU p 257      -3.717 -20.168  25.806  1.00  0.00           H  
ATOM   3993  HG2 GLU p 257      -3.490 -21.249  22.896  1.00  0.00           H  
ATOM   3994  HG3 GLU p 257      -5.006 -20.938  23.798  1.00  0.00           H  
ATOM   3995  N   GLU p 258      -4.890 -17.881  23.000  1.00  0.00           N  
ATOM   3996  CA  GLU p 258      -6.134 -17.128  22.784  1.00  0.00           C  
ATOM   3997  C   GLU p 258      -7.331 -18.039  23.093  1.00  0.00           C  
ATOM   3998  O   GLU p 258      -7.895 -18.692  22.211  1.00  0.00           O  
ATOM   3999  CB  GLU p 258      -6.252 -16.411  21.395  1.00  0.00           C  
ATOM   4000  CG  GLU p 258      -7.405 -15.358  21.329  1.00  0.00           C  
ATOM   4001  CD  GLU p 258      -7.557 -14.635  19.991  1.00  0.00           C  
ATOM   4002  OE1 GLU p 258      -7.500 -15.301  18.921  1.00  0.00           O  
ATOM   4003  OE2 GLU p 258      -7.757 -13.389  19.987  1.00  0.00           O1-
ATOM   4004  H   GLU p 258      -4.560 -18.423  22.211  1.00  0.00           H  
ATOM   4005  HA  GLU p 258      -6.143 -16.321  23.505  1.00  0.00           H  
ATOM   4006  HB2 GLU p 258      -5.294 -15.893  21.180  1.00  0.00           H  
ATOM   4007  HB3 GLU p 258      -6.409 -17.172  20.600  1.00  0.00           H  
ATOM   4008  HG2 GLU p 258      -7.252 -14.583  22.110  1.00  0.00           H  
ATOM   4009  HG3 GLU p 258      -8.373 -15.868  21.527  1.00  0.00           H  
ATOM   4010  N   VAL p 259      -7.713 -18.096  24.400  1.00  0.00           N  
ATOM   4011  CA  VAL p 259      -8.755 -18.951  24.990  1.00  0.00           C  
ATOM   4012  C   VAL p 259     -10.038 -18.154  25.293  1.00  0.00           C  
ATOM   4013  O   VAL p 259      -9.994 -16.947  25.555  1.00  0.00           O  
ATOM   4014  CB  VAL p 259      -8.297 -19.741  26.256  1.00  0.00           C  
ATOM   4015  CG1 VAL p 259      -7.276 -20.846  25.875  1.00  0.00           C  
ATOM   4016  CG2 VAL p 259      -7.741 -18.822  27.382  1.00  0.00           C  
ATOM   4017  H   VAL p 259      -7.242 -17.517  25.062  1.00  0.00           H  
ATOM   4018  HA  VAL p 259      -9.021 -19.679  24.234  1.00  0.00           H  
ATOM   4019  HB  VAL p 259      -9.189 -20.268  26.676  1.00  0.00           H  
ATOM   4020 HG11 VAL p 259      -6.338 -20.393  25.491  1.00  0.00           H  
ATOM   4021 HG12 VAL p 259      -7.686 -21.524  25.096  1.00  0.00           H  
ATOM   4022 HG13 VAL p 259      -7.021 -21.462  26.764  1.00  0.00           H  
ATOM   4023 HG21 VAL p 259      -6.818 -18.300  27.052  1.00  0.00           H  
ATOM   4024 HG22 VAL p 259      -7.498 -19.426  28.283  1.00  0.00           H  
ATOM   4025 HG23 VAL p 259      -8.502 -18.067  27.669  1.00  0.00           H  
ATOM   4026  N   ASP p 260     -11.228 -18.832  25.250  1.00  0.00           N  
ATOM   4027  CA  ASP p 260     -12.555 -18.343  25.680  1.00  0.00           C  
ATOM   4028  C   ASP p 260     -13.170 -17.150  24.910  1.00  0.00           C  
ATOM   4029  O   ASP p 260     -14.386 -16.958  24.920  1.00  0.00           O  
ATOM   4030  CB  ASP p 260     -12.624 -18.011  27.212  1.00  0.00           C  
ATOM   4031  CG  ASP p 260     -11.944 -19.035  28.121  1.00  0.00           C  
ATOM   4032  OD1 ASP p 260     -12.301 -20.238  28.054  1.00  0.00           O  
ATOM   4033  OD2 ASP p 260     -11.050 -18.598  28.901  1.00  0.00           O1-
ATOM   4034  H   ASP p 260     -11.220 -19.796  25.000  1.00  0.00           H  
ATOM   4035  HA  ASP p 260     -13.224 -19.178  25.520  1.00  0.00           H  
ATOM   4036  HB2 ASP p 260     -13.686 -17.942  27.526  1.00  0.00           H  
ATOM   4037  HB3 ASP p 260     -12.146 -17.028  27.398  1.00  0.00           H  
ATOM   4038  N   GLY p 261     -12.325 -16.323  24.251  1.00  0.00           N  
ATOM   4039  CA  GLY p 261     -12.557 -14.962  23.780  1.00  0.00           C  
ATOM   4040  C   GLY p 261     -11.627 -13.917  24.402  1.00  0.00           C  
ATOM   4041  O   GLY p 261     -11.914 -12.724  24.289  1.00  0.00           O  
ATOM   4042  H   GLY p 261     -11.377 -16.644  24.211  1.00  0.00           H  
ATOM   4043  HA2 GLY p 261     -12.379 -14.956  22.715  1.00  0.00           H  
ATOM   4044  HA3 GLY p 261     -13.572 -14.680  24.027  1.00  0.00           H  
ATOM   4045  N   LYS p 262     -10.499 -14.320  25.068  1.00  0.00           N  
ATOM   4046  CA  LYS p 262      -9.470 -13.467  25.648  1.00  0.00           C  
ATOM   4047  C   LYS p 262      -8.026 -13.960  25.337  1.00  0.00           C  
ATOM   4048  O   LYS p 262      -7.830 -14.879  24.539  1.00  0.00           O  
ATOM   4049  CB  LYS p 262      -9.767 -13.208  27.165  1.00  0.00           C  
ATOM   4050  CG  LYS p 262      -9.109 -14.124  28.222  1.00  0.00           C  
ATOM   4051  CD  LYS p 262      -9.917 -15.327  28.742  1.00  0.00           C  
ATOM   4052  CE  LYS p 262      -9.049 -16.076  29.760  1.00  0.00           C  
ATOM   4053  NZ  LYS p 262      -9.727 -17.144  30.510  1.00  0.00           N1+
ATOM   4054  H   LYS p 262     -10.306 -15.303  25.203  1.00  0.00           H  
ATOM   4055  HA  LYS p 262      -9.569 -12.517  25.152  1.00  0.00           H  
ATOM   4056  HB2 LYS p 262      -9.403 -12.179  27.356  1.00  0.00           H  
ATOM   4057  HB3 LYS p 262     -10.865 -13.160  27.335  1.00  0.00           H  
ATOM   4058  HG2 LYS p 262      -8.123 -14.498  27.874  1.00  0.00           H  
ATOM   4059  HG3 LYS p 262      -8.874 -13.486  29.101  1.00  0.00           H  
ATOM   4060  HD2 LYS p 262     -10.183 -16.003  27.900  1.00  0.00           H  
ATOM   4061  HD3 LYS p 262     -10.855 -14.966  29.216  1.00  0.00           H  
ATOM   4062  HE2 LYS p 262      -8.643 -15.361  30.511  1.00  0.00           H  
ATOM   4063  HE3 LYS p 262      -8.191 -16.544  29.230  1.00  0.00           H  
ATOM   4064  HZ1 LYS p 262     -10.443 -16.778  31.159  1.00  0.00           H  
ATOM   4065  HZ2 LYS p 262      -8.927 -17.571  31.081  1.00  0.00           H  
ATOM   4066  HZ3 LYS p 262     -10.189 -17.847  29.831  1.00  0.00           H  
ATOM   4067  N   VAL p 263      -6.964 -13.361  25.970  1.00  0.00           N  
ATOM   4068  CA  VAL p 263      -5.565 -13.844  25.958  1.00  0.00           C  
ATOM   4069  C   VAL p 263      -5.141 -14.210  27.395  1.00  0.00           C  
ATOM   4070  O   VAL p 263      -5.203 -13.384  28.319  1.00  0.00           O  
ATOM   4071  CB  VAL p 263      -4.521 -12.871  25.339  1.00  0.00           C  
ATOM   4072  CG1 VAL p 263      -3.099 -13.500  25.270  1.00  0.00           C  
ATOM   4073  CG2 VAL p 263      -4.959 -12.411  23.930  1.00  0.00           C  
ATOM   4074  H   VAL p 263      -7.124 -12.568  26.578  1.00  0.00           H  
ATOM   4075  HA  VAL p 263      -5.545 -14.750  25.365  1.00  0.00           H  
ATOM   4076  HB  VAL p 263      -4.461 -11.961  25.978  1.00  0.00           H  
ATOM   4077 HG11 VAL p 263      -3.096 -14.423  24.651  1.00  0.00           H  
ATOM   4078 HG12 VAL p 263      -2.713 -13.748  26.280  1.00  0.00           H  
ATOM   4079 HG13 VAL p 263      -2.392 -12.770  24.830  1.00  0.00           H  
ATOM   4080 HG21 VAL p 263      -5.033 -13.268  23.228  1.00  0.00           H  
ATOM   4081 HG22 VAL p 263      -4.238 -11.667  23.527  1.00  0.00           H  
ATOM   4082 HG23 VAL p 263      -5.951 -11.922  23.976  1.00  0.00           H  
ATOM   4083  N   GLU p 264      -4.688 -15.485  27.605  1.00  0.00           N  
ATOM   4084  CA  GLU p 264      -4.235 -15.974  28.907  1.00  0.00           C  
ATOM   4085  C   GLU p 264      -3.035 -16.928  28.811  1.00  0.00           C  
ATOM   4086  O   GLU p 264      -2.795 -17.591  27.793  1.00  0.00           O  
ATOM   4087  CB  GLU p 264      -5.437 -16.499  29.764  1.00  0.00           C  
ATOM   4088  CG  GLU p 264      -5.249 -16.603  31.308  1.00  0.00           C  
ATOM   4089  CD  GLU p 264      -6.581 -16.479  32.070  1.00  0.00           C  
ATOM   4090  OE1 GLU p 264      -7.497 -17.326  31.844  1.00  0.00           O  
ATOM   4091  OE2 GLU p 264      -6.709 -15.513  32.882  1.00  0.00           O1-
ATOM   4092  H   GLU p 264      -4.655 -16.163  26.856  1.00  0.00           H  
ATOM   4093  HA  GLU p 264      -3.862 -15.104  29.421  1.00  0.00           H  
ATOM   4094  HB2 GLU p 264      -6.251 -15.753  29.609  1.00  0.00           H  
ATOM   4095  HB3 GLU p 264      -5.798 -17.469  29.361  1.00  0.00           H  
ATOM   4096  HG2 GLU p 264      -4.592 -15.790  31.677  1.00  0.00           H  
ATOM   4097  HG3 GLU p 264      -4.787 -17.575  31.573  1.00  0.00           H  
ATOM   4098  N   LEU p 265      -2.233 -16.979  29.916  1.00  0.00           N  
ATOM   4099  CA  LEU p 265      -0.992 -17.733  30.037  1.00  0.00           C  
ATOM   4100  C   LEU p 265      -1.308 -19.176  30.428  1.00  0.00           C  
ATOM   4101  O   LEU p 265      -1.691 -19.467  31.566  1.00  0.00           O  
ATOM   4102  CB  LEU p 265       0.028 -17.095  31.044  1.00  0.00           C  
ATOM   4103  CG  LEU p 265       0.675 -15.736  30.627  1.00  0.00           C  
ATOM   4104  CD1 LEU p 265       1.425 -15.074  31.806  1.00  0.00           C  
ATOM   4105  CD2 LEU p 265       1.605 -15.862  29.397  1.00  0.00           C  
ATOM   4106  H   LEU p 265      -2.492 -16.483  30.741  1.00  0.00           H  
ATOM   4107  HA  LEU p 265      -0.523 -17.748  29.061  1.00  0.00           H  
ATOM   4108  HB2 LEU p 265      -0.495 -16.962  32.017  1.00  0.00           H  
ATOM   4109  HB3 LEU p 265       0.854 -17.822  31.220  1.00  0.00           H  
ATOM   4110  HG  LEU p 265      -0.151 -15.038  30.351  1.00  0.00           H  
ATOM   4111 HD11 LEU p 265       2.278 -15.707  32.132  1.00  0.00           H  
ATOM   4112 HD12 LEU p 265       0.741 -14.932  32.670  1.00  0.00           H  
ATOM   4113 HD13 LEU p 265       1.815 -14.079  31.504  1.00  0.00           H  
ATOM   4114 HD21 LEU p 265       2.444 -16.559  29.609  1.00  0.00           H  
ATOM   4115 HD22 LEU p 265       2.031 -14.873  29.125  1.00  0.00           H  
ATOM   4116 HD23 LEU p 265       1.040 -16.247  28.524  1.00  0.00           H  
ATOM   4117  N   THR p 266      -1.144 -20.106  29.453  1.00  0.00           N  
ATOM   4118  CA  THR p 266      -1.414 -21.541  29.562  1.00  0.00           C  
ATOM   4119  C   THR p 266      -0.101 -22.340  29.643  1.00  0.00           C  
ATOM   4120  O   THR p 266       0.899 -22.085  28.950  1.00  0.00           O  
ATOM   4121  CB  THR p 266      -2.337 -22.131  28.465  1.00  0.00           C  
ATOM   4122  OG1 THR p 266      -1.769 -21.986  27.171  1.00  0.00           O  
ATOM   4123  CG2 THR p 266      -3.728 -21.453  28.445  1.00  0.00           C  
ATOM   4124  H   THR p 266      -0.796 -19.837  28.539  1.00  0.00           H  
ATOM   4125  HA  THR p 266      -1.938 -21.686  30.498  1.00  0.00           H  
ATOM   4126  HB  THR p 266      -2.485 -23.219  28.655  1.00  0.00           H  
ATOM   4127 HG21 THR p 266      -3.629 -20.374  28.199  1.00  0.00           H  
ATOM   4128 HG22 THR p 266      -4.241 -21.552  29.423  1.00  0.00           H  
ATOM   4129 HG23 THR p 266      -4.367 -21.923  27.666  1.00  0.00           H  
ATOM   4130  HG1 THR p 266      -2.399 -22.420  26.514  1.00  0.00           H  
ATOM   4131  N   GLY p 267      -0.087 -23.371  30.535  1.00  0.00           N  
ATOM   4132  CA  GLY p 267       1.021 -24.313  30.674  1.00  0.00           C  
ATOM   4133  C   GLY p 267       0.918 -25.437  29.668  1.00  0.00           C  
ATOM   4134  O   GLY p 267       0.578 -26.563  30.038  1.00  0.00           O  
ATOM   4135  H   GLY p 267      -0.877 -23.536  31.123  1.00  0.00           H  
ATOM   4136  HA2 GLY p 267       1.957 -23.793  30.517  1.00  0.00           H  
ATOM   4137  HA3 GLY p 267       0.948 -24.748  31.661  1.00  0.00           H  
ATOM   4138  N   VAL p 268       1.218 -25.144  28.371  1.00  0.00           N  
ATOM   4139  CA  VAL p 268       1.172 -26.087  27.249  1.00  0.00           C  
ATOM   4140  C   VAL p 268       2.336 -27.080  27.375  1.00  0.00           C  
ATOM   4141  O   VAL p 268       3.521 -26.725  27.373  1.00  0.00           O  
ATOM   4142  CB  VAL p 268       1.129 -25.442  25.833  1.00  0.00           C  
ATOM   4143  CG1 VAL p 268       1.043 -26.492  24.684  1.00  0.00           C  
ATOM   4144  CG2 VAL p 268      -0.049 -24.441  25.707  1.00  0.00           C  
ATOM   4145  H   VAL p 268       1.463 -24.205  28.132  1.00  0.00           H  
ATOM   4146  HA  VAL p 268       0.241 -26.629  27.364  1.00  0.00           H  
ATOM   4147  HB  VAL p 268       2.076 -24.876  25.693  1.00  0.00           H  
ATOM   4148 HG11 VAL p 268       0.127 -27.111  24.778  1.00  0.00           H  
ATOM   4149 HG12 VAL p 268       1.930 -27.160  24.676  1.00  0.00           H  
ATOM   4150 HG13 VAL p 268       1.010 -25.980  23.697  1.00  0.00           H  
ATOM   4151 HG21 VAL p 268      -1.029 -24.945  25.850  1.00  0.00           H  
ATOM   4152 HG22 VAL p 268      -0.061 -23.964  24.704  1.00  0.00           H  
ATOM   4153 HG23 VAL p 268       0.035 -23.630  26.459  1.00  0.00           H  
ATOM   4154  N   ARG p 269       1.982 -28.386  27.481  1.00  0.00           N  
ATOM   4155  CA  ARG p 269       2.867 -29.538  27.574  1.00  0.00           C  
ATOM   4156  C   ARG p 269       3.688 -29.775  26.287  1.00  0.00           C  
ATOM   4157  O   ARG p 269       3.439 -30.732  25.546  1.00  0.00           O  
ATOM   4158  CB  ARG p 269       2.064 -30.799  28.059  1.00  0.00           C  
ATOM   4159  CG  ARG p 269       0.809 -31.185  27.222  1.00  0.00           C  
ATOM   4160  CD  ARG p 269       0.895 -32.522  26.464  1.00  0.00           C  
ATOM   4161  NE  ARG p 269      -0.027 -32.431  25.270  1.00  0.00           N  
ATOM   4162  CZ  ARG p 269       0.344 -31.923  24.076  1.00  0.00           C  
ATOM   4163  NH1 ARG p 269      -0.510 -31.863  23.042  1.00  0.00           N  
ATOM   4164  NH2 ARG p 269       1.557 -31.423  23.804  1.00  0.00           N1+
ATOM   4165  H   ARG p 269       1.011 -28.607  27.534  1.00  0.00           H  
ATOM   4166  HA  ARG p 269       3.582 -29.314  28.355  1.00  0.00           H  
ATOM   4167  HB2 ARG p 269       2.757 -31.664  28.142  1.00  0.00           H  
ATOM   4168  HB3 ARG p 269       1.710 -30.585  29.094  1.00  0.00           H  
ATOM   4169  HG2 ARG p 269       0.599 -30.369  26.494  1.00  0.00           H  
ATOM   4170  HG3 ARG p 269      -0.076 -31.233  27.896  1.00  0.00           H  
ATOM   4171  HD2 ARG p 269       0.572 -33.365  27.115  1.00  0.00           H  
ATOM   4172  HD3 ARG p 269       1.930 -32.732  26.116  1.00  0.00           H  
ATOM   4173  HE  ARG p 269      -0.954 -32.791  25.332  1.00  0.00           H  
ATOM   4174 HH11 ARG p 269      -1.491 -31.928  23.175  1.00  0.00           H  
ATOM   4175 HH12 ARG p 269      -0.100 -31.388  22.223  1.00  0.00           H  
ATOM   4176 HH21 ARG p 269       2.239 -31.207  24.530  1.00  0.00           H  
ATOM   4177 HH22 ARG p 269       1.601 -31.058  22.833  1.00  0.00           H  
ATOM   4178  N   ARG p 270       4.502 -29.067  25.798  1.00  0.00           N  
ATOM   4179  CA  ARG p 270       5.613 -29.095  24.829  1.00  0.00           C  
ATOM   4180  C   ARG p 270       6.521 -27.848  24.869  1.00  0.00           C  
ATOM   4181  O   ARG p 270       6.105 -26.759  25.273  1.00  0.00           O  
ATOM   4182  CB  ARG p 270       5.236 -29.390  23.340  1.00  0.00           C  
ATOM   4183  CG  ARG p 270       4.971 -30.880  23.016  1.00  0.00           C  
ATOM   4184  CD  ARG p 270       3.910 -31.069  21.926  1.00  0.00           C  
ATOM   4185  NE  ARG p 270       4.048 -32.457  21.374  1.00  0.00           N  
ATOM   4186  CZ  ARG p 270       3.596 -32.846  20.162  1.00  0.00           C  
ATOM   4187  NH1 ARG p 270       3.352 -31.995  19.154  1.00  0.00           N  
ATOM   4188  NH2 ARG p 270       3.383 -34.157  19.956  1.00  0.00           N1+
ATOM   4189  H   ARG p 270       4.737 -28.669  26.695  1.00  0.00           H  
ATOM   4190  HA  ARG p 270       6.223 -29.915  25.166  1.00  0.00           H  
ATOM   4191  HB2 ARG p 270       4.356 -28.762  23.087  1.00  0.00           H  
ATOM   4192  HB3 ARG p 270       6.056 -29.069  22.658  1.00  0.00           H  
ATOM   4193  HG2 ARG p 270       4.622 -31.424  23.922  1.00  0.00           H  
ATOM   4194  HG3 ARG p 270       5.943 -31.334  22.712  1.00  0.00           H  
ATOM   4195  HD2 ARG p 270       4.035 -30.325  21.121  1.00  0.00           H  
ATOM   4196  HD3 ARG p 270       2.889 -30.943  22.353  1.00  0.00           H  
ATOM   4197  HE  ARG p 270       4.386 -33.161  21.987  1.00  0.00           H  
ATOM   4198 HH11 ARG p 270       2.951 -32.318  18.306  1.00  0.00           H  
ATOM   4199 HH12 ARG p 270       3.705 -31.043  19.200  1.00  0.00           H  
ATOM   4200 HH21 ARG p 270       3.447 -34.785  20.725  1.00  0.00           H  
ATOM   4201 HH22 ARG p 270       2.944 -34.451  19.113  1.00  0.00           H  
ATOM   4202  N   VAL p 271       7.419 -27.374  23.976  1.00  0.00           N  
ATOM   4203  CA  VAL p 271       7.850 -26.403  22.947  1.00  0.00           C  
ATOM   4204  C   VAL p 271       7.711 -26.982  21.508  1.00  0.00           C  
ATOM   4205  O   VAL p 271       7.419 -28.172  21.324  1.00  0.00           O  
ATOM   4206  CB  VAL p 271       9.271 -25.801  23.180  1.00  0.00           C  
ATOM   4207  CG1 VAL p 271       9.372 -25.012  24.509  1.00  0.00           C  
ATOM   4208  CG2 VAL p 271      10.418 -26.843  23.039  1.00  0.00           C  
ATOM   4209  H   VAL p 271       8.136 -28.001  24.295  1.00  0.00           H  
ATOM   4210  HA  VAL p 271       7.154 -25.575  22.989  1.00  0.00           H  
ATOM   4211  HB  VAL p 271       9.422 -25.031  22.392  1.00  0.00           H  
ATOM   4212 HG11 VAL p 271       9.370 -25.711  25.365  1.00  0.00           H  
ATOM   4213 HG12 VAL p 271       8.538 -24.289  24.620  1.00  0.00           H  
ATOM   4214 HG13 VAL p 271      10.325 -24.442  24.541  1.00  0.00           H  
ATOM   4215 HG21 VAL p 271      10.321 -27.649  23.793  1.00  0.00           H  
ATOM   4216 HG22 VAL p 271      11.406 -26.351  23.181  1.00  0.00           H  
ATOM   4217 HG23 VAL p 271      10.414 -27.310  22.031  1.00  0.00           H  
ATOM   4218  N   THR p 272       7.930 -26.141  20.448  1.00  0.00           N  
ATOM   4219  CA  THR p 272       8.003 -26.562  19.034  1.00  0.00           C  
ATOM   4220  C   THR p 272       9.297 -27.333  18.689  1.00  0.00           C  
ATOM   4221  O   THR p 272      10.336 -27.213  19.359  1.00  0.00           O  
ATOM   4222  CB  THR p 272       7.741 -25.445  17.978  1.00  0.00           C  
ATOM   4223  OG1 THR p 272       8.696 -24.381  18.008  1.00  0.00           O  
ATOM   4224  CG2 THR p 272       6.347 -24.806  18.136  1.00  0.00           C  
ATOM   4225  H   THR p 272       8.102 -25.170  20.597  1.00  0.00           H  
ATOM   4226  HA  THR p 272       7.203 -27.275  18.900  1.00  0.00           H  
ATOM   4227  HB  THR p 272       7.765 -25.918  16.965  1.00  0.00           H  
ATOM   4228 HG21 THR p 272       6.273 -24.246  19.093  1.00  0.00           H  
ATOM   4229 HG22 THR p 272       5.558 -25.588  18.147  1.00  0.00           H  
ATOM   4230 HG23 THR p 272       6.129 -24.112  17.300  1.00  0.00           H  
ATOM   4231  HG1 THR p 272       8.409 -23.794  17.295  1.00  0.00           H  
ATOM   4232  N   THR p 273       9.249 -28.152  17.590  1.00  0.00           N  
ATOM   4233  CA  THR p 273      10.380 -28.801  16.886  1.00  0.00           C  
ATOM   4234  C   THR p 273      11.519 -27.801  16.662  1.00  0.00           C  
ATOM   4235  O   THR p 273      12.601 -27.938  17.243  1.00  0.00           O  
ATOM   4236  CB  THR p 273      10.016 -29.513  15.557  1.00  0.00           C  
ATOM   4237  OG1 THR p 273       9.343 -28.647  14.646  1.00  0.00           O  
ATOM   4238  CG2 THR p 273       9.169 -30.786  15.768  1.00  0.00           C  
ATOM   4239  H   THR p 273       8.331 -28.304  17.144  1.00  0.00           H  
ATOM   4240  HA  THR p 273      10.774 -29.553  17.550  1.00  0.00           H  
ATOM   4241  HB  THR p 273      10.961 -29.831  15.057  1.00  0.00           H  
ATOM   4242 HG21 THR p 273       8.203 -30.551  16.261  1.00  0.00           H  
ATOM   4243 HG22 THR p 273       9.713 -31.524  16.392  1.00  0.00           H  
ATOM   4244 HG23 THR p 273       8.947 -31.259  14.785  1.00  0.00           H  
ATOM   4245  HG1 THR p 273       8.360 -28.866  14.678  1.00  0.00           H  
ATOM   4246  N   ALA p 274      11.237 -26.748  15.846  1.00  0.00           N  
ATOM   4247  CA  ALA p 274      11.961 -25.495  15.699  1.00  0.00           C  
ATOM   4248  C   ALA p 274      12.473 -24.894  17.022  1.00  0.00           C  
ATOM   4249  O   ALA p 274      13.673 -24.652  17.138  1.00  0.00           O  
ATOM   4250  CB  ALA p 274      11.121 -24.468  14.902  1.00  0.00           C  
ATOM   4251  H   ALA p 274      10.387 -26.834  15.320  1.00  0.00           H  
ATOM   4252  HA  ALA p 274      12.834 -25.730  15.105  1.00  0.00           H  
ATOM   4253  HB1 ALA p 274      10.195 -24.200  15.452  1.00  0.00           H  
ATOM   4254  HB2 ALA p 274      10.831 -24.897  13.918  1.00  0.00           H  
ATOM   4255  HB3 ALA p 274      11.705 -23.543  14.716  1.00  0.00           H  
ATOM   4256  N   SER p 275      11.610 -24.659  18.060  1.00  0.00           N  
ATOM   4257  CA  SER p 275      12.023 -24.156  19.386  1.00  0.00           C  
ATOM   4258  C   SER p 275      13.113 -25.005  20.043  1.00  0.00           C  
ATOM   4259  O   SER p 275      14.177 -24.468  20.362  1.00  0.00           O  
ATOM   4260  CB  SER p 275      10.880 -24.003  20.421  1.00  0.00           C  
ATOM   4261  OG  SER p 275       9.929 -23.028  20.017  1.00  0.00           O  
ATOM   4262  H   SER p 275      10.634 -24.877  17.960  1.00  0.00           H  
ATOM   4263  HA  SER p 275      12.444 -23.173  19.222  1.00  0.00           H  
ATOM   4264  HB2 SER p 275      11.289 -23.676  21.404  1.00  0.00           H  
ATOM   4265  HB3 SER p 275      10.377 -24.983  20.552  1.00  0.00           H  
ATOM   4266  HG  SER p 275       9.497 -23.399  19.221  1.00  0.00           H  
ATOM   4267  N   ALA p 276      12.892 -26.340  20.237  1.00  0.00           N  
ATOM   4268  CA  ALA p 276      13.871 -27.295  20.761  1.00  0.00           C  
ATOM   4269  C   ALA p 276      15.180 -27.291  19.957  1.00  0.00           C  
ATOM   4270  O   ALA p 276      16.261 -27.075  20.512  1.00  0.00           O  
ATOM   4271  CB  ALA p 276      13.271 -28.714  20.826  1.00  0.00           C  
ATOM   4272  H   ALA p 276      12.013 -26.741  19.943  1.00  0.00           H  
ATOM   4273  HA  ALA p 276      14.116 -26.982  21.768  1.00  0.00           H  
ATOM   4274  HB1 ALA p 276      12.961 -29.058  19.817  1.00  0.00           H  
ATOM   4275  HB2 ALA p 276      12.385 -28.720  21.496  1.00  0.00           H  
ATOM   4276  HB3 ALA p 276      14.017 -29.429  21.227  1.00  0.00           H  
ATOM   4277  N   ALA p 277      15.089 -27.476  18.613  1.00  0.00           N  
ATOM   4278  CA  ALA p 277      16.135 -27.267  17.629  1.00  0.00           C  
ATOM   4279  C   ALA p 277      16.945 -25.964  17.789  1.00  0.00           C  
ATOM   4280  O   ALA p 277      18.176 -26.002  17.723  1.00  0.00           O  
ATOM   4281  CB  ALA p 277      15.501 -27.340  16.230  1.00  0.00           C  
ATOM   4282  H   ALA p 277      14.189 -27.681  18.208  1.00  0.00           H  
ATOM   4283  HA  ALA p 277      16.827 -28.089  17.743  1.00  0.00           H  
ATOM   4284  HB1 ALA p 277      14.716 -26.570  16.103  1.00  0.00           H  
ATOM   4285  HB2 ALA p 277      15.026 -28.330  16.070  1.00  0.00           H  
ATOM   4286  HB3 ALA p 277      16.245 -27.179  15.431  1.00  0.00           H  
ATOM   4287  N   GLN p 278      16.282 -24.794  18.004  1.00  0.00           N  
ATOM   4288  CA  GLN p 278      16.882 -23.478  18.214  1.00  0.00           C  
ATOM   4289  C   GLN p 278      17.403 -23.170  19.616  1.00  0.00           C  
ATOM   4290  O   GLN p 278      18.342 -22.376  19.727  1.00  0.00           O  
ATOM   4291  CB  GLN p 278      15.938 -22.356  17.713  1.00  0.00           C  
ATOM   4292  CG  GLN p 278      15.673 -22.427  16.187  1.00  0.00           C  
ATOM   4293  CD  GLN p 278      16.920 -22.192  15.322  1.00  0.00           C  
ATOM   4294  OE1 GLN p 278      18.003 -21.777  15.755  1.00  0.00           O  
ATOM   4295  NE2 GLN p 278      16.744 -22.481  14.008  1.00  0.00           N  
ATOM   4296  H   GLN p 278      15.274 -24.784  17.929  1.00  0.00           H  
ATOM   4297  HA  GLN p 278      17.764 -23.453  17.590  1.00  0.00           H  
ATOM   4298  HB2 GLN p 278      14.966 -22.422  18.253  1.00  0.00           H  
ATOM   4299  HB3 GLN p 278      16.380 -21.360  17.936  1.00  0.00           H  
ATOM   4300  HG2 GLN p 278      14.913 -21.670  15.925  1.00  0.00           H  
ATOM   4301  HG3 GLN p 278      15.253 -23.416  15.912  1.00  0.00           H  
ATOM   4302 HE21 GLN p 278      17.463 -22.172  13.394  1.00  0.00           H  
ATOM   4303 HE22 GLN p 278      15.906 -22.977  13.724  1.00  0.00           H  
ATOM   4304  N   ARG p 279      16.841 -23.793  20.690  1.00  0.00           N  
ATOM   4305  CA  ARG p 279      17.493 -24.017  21.982  1.00  0.00           C  
ATOM   4306  C   ARG p 279      18.806 -24.822  21.845  1.00  0.00           C  
ATOM   4307  O   ARG p 279      19.849 -24.407  22.352  1.00  0.00           O  
ATOM   4308  CB  ARG p 279      16.583 -24.780  22.993  1.00  0.00           C  
ATOM   4309  CG  ARG p 279      15.290 -24.080  23.477  1.00  0.00           C  
ATOM   4310  CD  ARG p 279      14.568 -24.965  24.503  1.00  0.00           C  
ATOM   4311  NE  ARG p 279      13.517 -24.191  25.254  1.00  0.00           N  
ATOM   4312  CZ  ARG p 279      12.775 -24.732  26.250  1.00  0.00           C  
ATOM   4313  NH1 ARG p 279      12.828 -26.027  26.578  1.00  0.00           N  
ATOM   4314  NH2 ARG p 279      11.941 -23.955  26.957  1.00  0.00           N1+
ATOM   4315  H   ARG p 279      15.941 -24.232  20.571  1.00  0.00           H  
ATOM   4316  HA  ARG p 279      17.746 -23.047  22.390  1.00  0.00           H  
ATOM   4317  HB2 ARG p 279      16.299 -25.766  22.564  1.00  0.00           H  
ATOM   4318  HB3 ARG p 279      17.195 -24.984  23.905  1.00  0.00           H  
ATOM   4319  HG2 ARG p 279      14.607 -23.871  22.630  1.00  0.00           H  
ATOM   4320  HG3 ARG p 279      15.549 -23.101  23.924  1.00  0.00           H  
ATOM   4321  HD2 ARG p 279      15.307 -25.338  25.247  1.00  0.00           H  
ATOM   4322  HD3 ARG p 279      14.100 -25.841  24.000  1.00  0.00           H  
ATOM   4323  HE  ARG p 279      13.382 -23.219  25.079  1.00  0.00           H  
ATOM   4324 HH11 ARG p 279      12.430 -26.347  27.448  1.00  0.00           H  
ATOM   4325 HH12 ARG p 279      13.598 -26.633  26.206  1.00  0.00           H  
ATOM   4326 HH21 ARG p 279      12.026 -22.943  26.887  1.00  0.00           H  
ATOM   4327 HH22 ARG p 279      11.271 -24.393  27.578  1.00  0.00           H  
ATOM   4328  N   ARG p 280      18.756 -25.997  21.154  1.00  0.00           N  
ATOM   4329  CA  ARG p 280      19.828 -26.932  20.833  1.00  0.00           C  
ATOM   4330  C   ARG p 280      20.952 -26.345  19.970  1.00  0.00           C  
ATOM   4331  O   ARG p 280      22.107 -26.358  20.407  1.00  0.00           O  
ATOM   4332  CB  ARG p 280      19.226 -28.201  20.166  1.00  0.00           C  
ATOM   4333  CG  ARG p 280      20.207 -29.345  19.835  1.00  0.00           C  
ATOM   4334  CD  ARG p 280      19.491 -30.519  19.163  1.00  0.00           C  
ATOM   4335  NE  ARG p 280      20.509 -31.545  18.748  1.00  0.00           N  
ATOM   4336  CZ  ARG p 280      20.958 -31.661  17.480  1.00  0.00           C  
ATOM   4337  NH1 ARG p 280      21.016 -30.616  16.641  1.00  0.00           N  
ATOM   4338  NH2 ARG p 280      21.355 -32.864  17.043  1.00  0.00           N1+
ATOM   4339  H   ARG p 280      17.845 -26.308  20.848  1.00  0.00           H  
ATOM   4340  HA  ARG p 280      20.273 -27.221  21.776  1.00  0.00           H  
ATOM   4341  HB2 ARG p 280      18.428 -28.601  20.831  1.00  0.00           H  
ATOM   4342  HB3 ARG p 280      18.721 -27.895  19.224  1.00  0.00           H  
ATOM   4343  HG2 ARG p 280      20.713 -29.694  20.762  1.00  0.00           H  
ATOM   4344  HG3 ARG p 280      20.994 -28.961  19.148  1.00  0.00           H  
ATOM   4345  HD2 ARG p 280      18.910 -30.177  18.280  1.00  0.00           H  
ATOM   4346  HD3 ARG p 280      18.767 -30.994  19.848  1.00  0.00           H  
ATOM   4347  HE  ARG p 280      20.607 -32.361  19.309  1.00  0.00           H  
ATOM   4348 HH11 ARG p 280      21.264 -30.730  15.651  1.00  0.00           H  
ATOM   4349 HH12 ARG p 280      20.814 -29.713  17.003  1.00  0.00           H  
ATOM   4350 HH21 ARG p 280      21.313 -33.655  17.651  1.00  0.00           H  
ATOM   4351 HH22 ARG p 280      21.648 -32.958  16.094  1.00  0.00           H  
ATOM   4352  N   GLY p 281      20.659 -25.819  18.733  1.00  0.00           N  
ATOM   4353  CA  GLY p 281      21.613 -25.264  17.750  1.00  0.00           C  
ATOM   4354  C   GLY p 281      22.375 -24.006  18.156  1.00  0.00           C  
ATOM   4355  O   GLY p 281      22.603 -23.089  17.362  1.00  0.00           O  
ATOM   4356  H   GLY p 281      19.688 -25.838  18.435  1.00  0.00           H  
ATOM   4357  HA2 GLY p 281      22.348 -26.031  17.549  1.00  0.00           H  
ATOM   4358  HA3 GLY p 281      21.034 -25.016  16.872  1.00  0.00           H  
ATOM   4359  N   ARG p 282      22.795 -23.991  19.429  1.00  0.00           N  
ATOM   4360  CA  ARG p 282      23.520 -23.053  20.253  1.00  0.00           C  
ATOM   4361  C   ARG p 282      24.823 -23.715  20.740  1.00  0.00           C  
ATOM   4362  O   ARG p 282      25.854 -23.042  20.756  1.00  0.00           O  
ATOM   4363  CB  ARG p 282      22.611 -22.521  21.411  1.00  0.00           C  
ATOM   4364  CG  ARG p 282      21.258 -21.898  20.940  1.00  0.00           C  
ATOM   4365  CD  ARG p 282      21.377 -20.645  20.049  1.00  0.00           C  
ATOM   4366  NE  ARG p 282      20.110 -20.442  19.233  1.00  0.00           N  
ATOM   4367  CZ  ARG p 282      20.097 -19.609  18.167  1.00  0.00           C  
ATOM   4368  NH1 ARG p 282      20.822 -18.475  18.174  1.00  0.00           N  
ATOM   4369  NH2 ARG p 282      19.408 -19.855  17.043  1.00  0.00           N1+
ATOM   4370  H   ARG p 282      22.545 -24.838  19.925  1.00  0.00           H  
ATOM   4371  HA  ARG p 282      23.807 -22.217  19.639  1.00  0.00           H  
ATOM   4372  HB2 ARG p 282      22.367 -23.368  22.093  1.00  0.00           H  
ATOM   4373  HB3 ARG p 282      23.175 -21.767  21.999  1.00  0.00           H  
ATOM   4374  HG2 ARG p 282      20.642 -21.644  21.829  1.00  0.00           H  
ATOM   4375  HG3 ARG p 282      20.704 -22.693  20.393  1.00  0.00           H  
ATOM   4376  HD2 ARG p 282      22.217 -20.767  19.332  1.00  0.00           H  
ATOM   4377  HD3 ARG p 282      21.579 -19.749  20.673  1.00  0.00           H  
ATOM   4378  HE  ARG p 282      19.389 -21.166  19.305  1.00  0.00           H  
ATOM   4379 HH11 ARG p 282      20.796 -17.912  17.352  1.00  0.00           H  
ATOM   4380 HH12 ARG p 282      21.163 -18.163  19.052  1.00  0.00           H  
ATOM   4381 HH21 ARG p 282      18.919 -20.723  16.840  1.00  0.00           H  
ATOM   4382 HH22 ARG p 282      19.887 -19.492  16.201  1.00  0.00           H  
ATOM   4383  N   VAL p 283      24.816 -25.035  21.110  1.00  0.00           N  
ATOM   4384  CA  VAL p 283      25.988 -25.930  21.178  1.00  0.00           C  
ATOM   4385  C   VAL p 283      26.147 -26.688  19.837  1.00  0.00           C  
ATOM   4386  O   VAL p 283      25.294 -26.597  18.945  1.00  0.00           O  
ATOM   4387  CB  VAL p 283      26.023 -26.861  22.415  1.00  0.00           C  
ATOM   4388  CG1 VAL p 283      26.159 -26.003  23.698  1.00  0.00           C  
ATOM   4389  CG2 VAL p 283      24.836 -27.862  22.466  1.00  0.00           C  
ATOM   4390  H   VAL p 283      23.944 -25.523  21.160  1.00  0.00           H  
ATOM   4391  HA  VAL p 283      26.861 -25.293  21.254  1.00  0.00           H  
ATOM   4392  HB  VAL p 283      26.953 -27.476  22.366  1.00  0.00           H  
ATOM   4393 HG11 VAL p 283      25.358 -25.238  23.772  1.00  0.00           H  
ATOM   4394 HG12 VAL p 283      27.139 -25.479  23.715  1.00  0.00           H  
ATOM   4395 HG13 VAL p 283      26.105 -26.656  24.593  1.00  0.00           H  
ATOM   4396 HG21 VAL p 283      23.865 -27.326  22.481  1.00  0.00           H  
ATOM   4397 HG22 VAL p 283      24.899 -28.497  23.376  1.00  0.00           H  
ATOM   4398 HG23 VAL p 283      24.849 -28.532  21.579  1.00  0.00           H  
ATOM   4399  N   GLY p 284      27.280 -27.416  19.608  1.00  0.00           N  
ATOM   4400  CA  GLY p 284      27.670 -27.895  18.279  1.00  0.00           C  
ATOM   4401  C   GLY p 284      28.125 -26.826  17.289  1.00  0.00           C  
ATOM   4402  O   GLY p 284      28.526 -27.167  16.178  1.00  0.00           O  
ATOM   4403  H   GLY p 284      27.979 -27.665  20.316  1.00  0.00           H  
ATOM   4404  HA2 GLY p 284      28.507 -28.562  18.429  1.00  0.00           H  
ATOM   4405  HA3 GLY p 284      26.819 -28.402  17.851  1.00  0.00           H  
ATOM   4406  N   ARG p 285      28.072 -25.517  17.658  1.00  0.00           N  
ATOM   4407  CA  ARG p 285      28.517 -24.363  16.891  1.00  0.00           C  
ATOM   4408  C   ARG p 285      30.018 -24.365  16.568  1.00  0.00           C  
ATOM   4409  O   ARG p 285      30.393 -24.077  15.430  1.00  0.00           O  
ATOM   4410  CB  ARG p 285      28.070 -23.007  17.537  1.00  0.00           C  
ATOM   4411  CG  ARG p 285      26.542 -22.747  17.471  1.00  0.00           C  
ATOM   4412  CD  ARG p 285      26.091 -21.302  17.768  1.00  0.00           C  
ATOM   4413  NE  ARG p 285      24.620 -21.244  17.435  1.00  0.00           N  
ATOM   4414  CZ  ARG p 285      23.914 -20.193  16.952  1.00  0.00           C  
ATOM   4415  NH1 ARG p 285      24.342 -18.925  17.006  1.00  0.00           N  
ATOM   4416  NH2 ARG p 285      22.714 -20.489  16.402  1.00  0.00           N1+
ATOM   4417  H   ARG p 285      27.663 -25.317  18.546  1.00  0.00           H  
ATOM   4418  HA  ARG p 285      28.024 -24.448  15.937  1.00  0.00           H  
ATOM   4419  HB2 ARG p 285      28.410 -22.963  18.594  1.00  0.00           H  
ATOM   4420  HB3 ARG p 285      28.572 -22.179  16.990  1.00  0.00           H  
ATOM   4421  HG2 ARG p 285      26.026 -23.446  18.164  1.00  0.00           H  
ATOM   4422  HG3 ARG p 285      26.203 -23.004  16.444  1.00  0.00           H  
ATOM   4423  HD2 ARG p 285      26.647 -20.586  17.123  1.00  0.00           H  
ATOM   4424  HD3 ARG p 285      26.241 -21.043  18.840  1.00  0.00           H  
ATOM   4425  HE  ARG p 285      24.092 -22.106  17.421  1.00  0.00           H  
ATOM   4426 HH11 ARG p 285      23.708 -18.238  16.669  1.00  0.00           H  
ATOM   4427 HH12 ARG p 285      25.071 -18.670  17.658  1.00  0.00           H  
ATOM   4428 HH21 ARG p 285      22.410 -21.449  16.430  1.00  0.00           H  
ATOM   4429 HH22 ARG p 285      22.124 -19.817  15.863  1.00  0.00           H  
ATOM   4430  N   GLN p 286      30.900 -24.697  17.546  1.00  0.00           N  
ATOM   4431  CA  GLN p 286      32.351 -24.672  17.430  1.00  0.00           C  
ATOM   4432  C   GLN p 286      32.894 -25.708  16.434  1.00  0.00           C  
ATOM   4433  O   GLN p 286      32.555 -26.895  16.470  1.00  0.00           O  
ATOM   4434  CB  GLN p 286      32.993 -24.815  18.835  1.00  0.00           C  
ATOM   4435  CG  GLN p 286      34.514 -24.521  18.940  1.00  0.00           C  
ATOM   4436  CD  GLN p 286      34.895 -24.319  20.412  1.00  0.00           C  
ATOM   4437  OE1 GLN p 286      34.551 -25.123  21.288  1.00  0.00           O  
ATOM   4438  NE2 GLN p 286      35.598 -23.203  20.727  1.00  0.00           N  
ATOM   4439  H   GLN p 286      30.541 -24.990  18.426  1.00  0.00           H  
ATOM   4440  HA  GLN p 286      32.595 -23.684  17.060  1.00  0.00           H  
ATOM   4441  HB2 GLN p 286      32.470 -24.091  19.505  1.00  0.00           H  
ATOM   4442  HB3 GLN p 286      32.790 -25.835  19.234  1.00  0.00           H  
ATOM   4443  HG2 GLN p 286      34.762 -23.606  18.363  1.00  0.00           H  
ATOM   4444  HG3 GLN p 286      35.099 -25.372  18.530  1.00  0.00           H  
ATOM   4445 HE21 GLN p 286      35.824 -23.043  21.686  1.00  0.00           H  
ATOM   4446 HE22 GLN p 286      35.864 -22.557  20.016  1.00  0.00           H  
ATOM   4447  N   GLY p 287      33.771 -25.253  15.496  1.00  0.00           N  
ATOM   4448  CA  GLY p 287      34.338 -26.059  14.414  1.00  0.00           C  
ATOM   4449  C   GLY p 287      35.443 -26.987  14.864  1.00  0.00           C  
ATOM   4450  O   GLY p 287      36.619 -26.708  14.641  1.00  0.00           O  
ATOM   4451  H   GLY p 287      34.051 -24.297  15.495  1.00  0.00           H  
ATOM   4452  HA2 GLY p 287      33.546 -26.654  13.981  1.00  0.00           H  
ATOM   4453  HA3 GLY p 287      34.767 -25.372  13.699  1.00  0.00           H  
ATOM   4454  N   GLY p 288      35.060 -28.119  15.505  1.00  0.00           N  
ATOM   4455  CA  GLY p 288      35.947 -29.168  16.000  1.00  0.00           C  
ATOM   4456  C   GLY p 288      35.793 -29.327  17.493  1.00  0.00           C  
ATOM   4457  O   GLY p 288      36.625 -28.839  18.259  1.00  0.00           O  
ATOM   4458  H   GLY p 288      34.084 -28.214  15.715  1.00  0.00           H  
ATOM   4459  HA2 GLY p 288      35.671 -30.093  15.513  1.00  0.00           H  
ATOM   4460  HA3 GLY p 288      36.973 -28.886  15.804  1.00  0.00           H  
ATOM   4461  N   ARG p 289      34.704 -30.019  17.930  1.00  0.00           N  
ATOM   4462  CA  ARG p 289      34.327 -30.230  19.324  1.00  0.00           C  
ATOM   4463  C   ARG p 289      33.231 -31.320  19.431  1.00  0.00           C  
ATOM   4464  O   ARG p 289      32.540 -31.635  18.453  1.00  0.00           O  
ATOM   4465  CB  ARG p 289      33.848 -28.887  19.981  1.00  0.00           C  
ATOM   4466  CG  ARG p 289      33.824 -28.838  21.532  1.00  0.00           C  
ATOM   4467  CD  ARG p 289      32.537 -28.236  22.120  1.00  0.00           C  
ATOM   4468  NE  ARG p 289      32.590 -26.736  22.032  1.00  0.00           N  
ATOM   4469  CZ  ARG p 289      31.707 -25.896  22.609  1.00  0.00           C  
ATOM   4470  NH1 ARG p 289      30.512 -26.260  23.069  1.00  0.00           N  
ATOM   4471  NH2 ARG p 289      32.059 -24.608  22.728  1.00  0.00           N1+
ATOM   4472  H   ARG p 289      34.078 -30.431  17.271  1.00  0.00           H  
ATOM   4473  HA  ARG p 289      35.212 -30.587  19.835  1.00  0.00           H  
ATOM   4474  HB2 ARG p 289      34.531 -28.068  19.657  1.00  0.00           H  
ATOM   4475  HB3 ARG p 289      32.846 -28.634  19.565  1.00  0.00           H  
ATOM   4476  HG2 ARG p 289      34.716 -28.290  21.905  1.00  0.00           H  
ATOM   4477  HG3 ARG p 289      33.901 -29.864  21.952  1.00  0.00           H  
ATOM   4478  HD2 ARG p 289      32.415 -28.533  23.186  1.00  0.00           H  
ATOM   4479  HD3 ARG p 289      31.674 -28.608  21.533  1.00  0.00           H  
ATOM   4480  HE  ARG p 289      33.441 -26.289  21.699  1.00  0.00           H  
ATOM   4481 HH11 ARG p 289      29.963 -25.593  23.580  1.00  0.00           H  
ATOM   4482 HH12 ARG p 289      30.236 -27.275  23.022  1.00  0.00           H  
ATOM   4483 HH21 ARG p 289      32.982 -24.368  22.424  1.00  0.00           H  
ATOM   4484 HH22 ARG p 289      31.451 -24.000  23.227  1.00  0.00           H  
ATOM   4485  N   THR p 290      33.059 -31.916  20.644  1.00  0.00           N  
ATOM   4486  CA  THR p 290      31.949 -32.799  21.037  1.00  0.00           C  
ATOM   4487  C   THR p 290      31.109 -32.098  22.115  1.00  0.00           C  
ATOM   4488  O   THR p 290      31.647 -31.556  23.089  1.00  0.00           O  
ATOM   4489  CB  THR p 290      32.346 -34.218  21.515  1.00  0.00           C  
ATOM   4490  OG1 THR p 290      33.243 -34.186  22.621  1.00  0.00           O  
ATOM   4491  CG2 THR p 290      33.034 -35.027  20.394  1.00  0.00           C  
ATOM   4492  H   THR p 290      33.674 -31.726  21.407  1.00  0.00           H  
ATOM   4493  HA  THR p 290      31.314 -32.927  20.170  1.00  0.00           H  
ATOM   4494  HB  THR p 290      31.420 -34.762  21.816  1.00  0.00           H  
ATOM   4495 HG21 THR p 290      34.016 -34.578  20.131  1.00  0.00           H  
ATOM   4496 HG22 THR p 290      32.407 -35.058  19.480  1.00  0.00           H  
ATOM   4497 HG23 THR p 290      33.212 -36.071  20.725  1.00  0.00           H  
ATOM   4498  HG1 THR p 290      33.362 -35.095  22.910  1.00  0.00           H  
ATOM   4499  N   ASP p 291      29.757 -32.089  21.941  1.00  0.00           N  
ATOM   4500  CA  ASP p 291      28.773 -31.440  22.803  1.00  0.00           C  
ATOM   4501  C   ASP p 291      27.650 -32.394  23.269  1.00  0.00           C  
ATOM   4502  O   ASP p 291      27.286 -33.375  22.607  1.00  0.00           O  
ATOM   4503  CB  ASP p 291      28.160 -30.175  22.119  1.00  0.00           C  
ATOM   4504  CG  ASP p 291      29.176 -29.046  21.982  1.00  0.00           C  
ATOM   4505  OD1 ASP p 291      29.797 -28.666  23.011  1.00  0.00           O  
ATOM   4506  OD2 ASP p 291      29.345 -28.511  20.856  1.00  0.00           O1-
ATOM   4507  H   ASP p 291      29.356 -32.546  21.131  1.00  0.00           H  
ATOM   4508  HA  ASP p 291      29.293 -31.113  23.695  1.00  0.00           H  
ATOM   4509  HB2 ASP p 291      27.335 -29.775  22.748  1.00  0.00           H  
ATOM   4510  HB3 ASP p 291      27.759 -30.428  21.117  1.00  0.00           H  
ATOM   4511  N   GLU p 292      27.075 -32.098  24.472  1.00  0.00           N  
ATOM   4512  CA  GLU p 292      26.018 -32.854  25.148  1.00  0.00           C  
ATOM   4513  C   GLU p 292      24.677 -32.113  25.031  1.00  0.00           C  
ATOM   4514  O   GLU p 292      24.554 -30.968  25.486  1.00  0.00           O  
ATOM   4515  CB  GLU p 292      26.412 -33.144  26.641  1.00  0.00           C  
ATOM   4516  CG  GLU p 292      25.469 -34.065  27.482  1.00  0.00           C  
ATOM   4517  CD  GLU p 292      26.108 -34.531  28.804  1.00  0.00           C  
ATOM   4518  OE1 GLU p 292      25.593 -34.203  29.914  1.00  0.00           O  
ATOM   4519  OE2 GLU p 292      27.151 -35.229  28.705  1.00  0.00           O1-
ATOM   4520  H   GLU p 292      27.384 -31.290  24.969  1.00  0.00           H  
ATOM   4521  HA  GLU p 292      25.927 -33.810  24.653  1.00  0.00           H  
ATOM   4522  HB2 GLU p 292      27.412 -33.637  26.618  1.00  0.00           H  
ATOM   4523  HB3 GLU p 292      26.545 -32.181  27.176  1.00  0.00           H  
ATOM   4524  HG2 GLU p 292      25.232 -34.983  26.906  1.00  0.00           H  
ATOM   4525  HG3 GLU p 292      24.523 -33.537  27.706  1.00  0.00           H  
ATOM   4526  N   TYR p 293      23.638 -32.760  24.412  1.00  0.00           N  
ATOM   4527  CA  TYR p 293      22.247 -32.306  24.417  1.00  0.00           C  
ATOM   4528  C   TYR p 293      21.400 -33.303  25.211  1.00  0.00           C  
ATOM   4529  O   TYR p 293      21.063 -34.398  24.740  1.00  0.00           O  
ATOM   4530  CB  TYR p 293      21.678 -32.054  22.984  1.00  0.00           C  
ATOM   4531  CG  TYR p 293      20.255 -31.524  22.918  1.00  0.00           C  
ATOM   4532  CD1 TYR p 293      19.898 -30.282  23.475  1.00  0.00           C  
ATOM   4533  CD2 TYR p 293      19.274 -32.232  22.207  1.00  0.00           C  
ATOM   4534  CE1 TYR p 293      18.601 -29.763  23.328  1.00  0.00           C  
ATOM   4535  CE2 TYR p 293      17.965 -31.738  22.104  1.00  0.00           C  
ATOM   4536  CZ  TYR p 293      17.622 -30.499  22.651  1.00  0.00           C  
ATOM   4537  OH  TYR p 293      16.303 -30.006  22.471  1.00  0.00           O  
ATOM   4538  H   TYR p 293      23.753 -33.647  23.948  1.00  0.00           H  
ATOM   4539  HA  TYR p 293      22.212 -31.350  24.919  1.00  0.00           H  
ATOM   4540  HB2 TYR p 293      22.310 -31.279  22.503  1.00  0.00           H  
ATOM   4541  HB3 TYR p 293      21.748 -32.988  22.389  1.00  0.00           H  
ATOM   4542  HD1 TYR p 293      20.641 -29.715  24.007  1.00  0.00           H  
ATOM   4543  HD2 TYR p 293      19.514 -33.184  21.753  1.00  0.00           H  
ATOM   4544  HE1 TYR p 293      18.355 -28.787  23.715  1.00  0.00           H  
ATOM   4545  HE2 TYR p 293      17.223 -32.315  21.580  1.00  0.00           H  
ATOM   4546  HH  TYR p 293      16.170 -29.184  23.040  1.00  0.00           H  
ATOM   4547  N   ILE p 294      21.039 -32.902  26.460  1.00  0.00           N  
ATOM   4548  CA  ILE p 294      20.127 -33.624  27.344  1.00  0.00           C  
ATOM   4549  C   ILE p 294      18.742 -33.042  27.066  1.00  0.00           C  
ATOM   4550  O   ILE p 294      18.440 -31.902  27.449  1.00  0.00           O  
ATOM   4551  CB  ILE p 294      20.455 -33.558  28.867  1.00  0.00           C  
ATOM   4552  CG1 ILE p 294      21.930 -33.921  29.238  1.00  0.00           C  
ATOM   4553  CG2 ILE p 294      19.433 -34.373  29.718  1.00  0.00           C  
ATOM   4554  CD1 ILE p 294      22.377 -35.367  28.955  1.00  0.00           C  
ATOM   4555  H   ILE p 294      21.329 -31.993  26.777  1.00  0.00           H  
ATOM   4556  HA  ILE p 294      20.136 -34.668  27.054  1.00  0.00           H  
ATOM   4557  HB  ILE p 294      20.322 -32.495  29.172  1.00  0.00           H  
ATOM   4558 HG12 ILE p 294      22.611 -33.227  28.701  1.00  0.00           H  
ATOM   4559 HG13 ILE p 294      22.073 -33.722  30.324  1.00  0.00           H  
ATOM   4560 HG21 ILE p 294      19.465 -35.453  29.465  1.00  0.00           H  
ATOM   4561 HG22 ILE p 294      18.393 -34.016  29.561  1.00  0.00           H  
ATOM   4562 HG23 ILE p 294      19.663 -34.248  30.795  1.00  0.00           H  
ATOM   4563 HD11 ILE p 294      22.352 -35.574  27.865  1.00  0.00           H  
ATOM   4564 HD12 ILE p 294      21.722 -36.098  29.475  1.00  0.00           H  
ATOM   4565 HD13 ILE p 294      23.418 -35.518  29.310  1.00  0.00           H  
ATOM   4566  N   TYR p 295      17.870 -33.839  26.405  1.00  0.00           N  
ATOM   4567  CA  TYR p 295      16.444 -33.568  26.345  1.00  0.00           C  
ATOM   4568  C   TYR p 295      15.684 -34.451  27.326  1.00  0.00           C  
ATOM   4569  O   TYR p 295      16.061 -35.591  27.627  1.00  0.00           O  
ATOM   4570  CB  TYR p 295      15.795 -33.595  24.925  1.00  0.00           C  
ATOM   4571  CG  TYR p 295      16.148 -34.779  24.069  1.00  0.00           C  
ATOM   4572  CD1 TYR p 295      15.308 -35.897  23.932  1.00  0.00           C  
ATOM   4573  CD2 TYR p 295      17.348 -34.752  23.354  1.00  0.00           C  
ATOM   4574  CE1 TYR p 295      15.689 -36.969  23.111  1.00  0.00           C  
ATOM   4575  CE2 TYR p 295      17.698 -35.793  22.499  1.00  0.00           C  
ATOM   4576  CZ  TYR p 295      16.885 -36.921  22.393  1.00  0.00           C  
ATOM   4577  OH  TYR p 295      17.273 -38.009  21.584  1.00  0.00           O  
ATOM   4578  H   TYR p 295      18.141 -34.741  26.031  1.00  0.00           H  
ATOM   4579  HA  TYR p 295      16.298 -32.548  26.676  1.00  0.00           H  
ATOM   4580  HB2 TYR p 295      14.692 -33.565  25.017  1.00  0.00           H  
ATOM   4581  HB3 TYR p 295      16.114 -32.683  24.377  1.00  0.00           H  
ATOM   4582  HD1 TYR p 295      14.383 -35.948  24.485  1.00  0.00           H  
ATOM   4583  HD2 TYR p 295      18.037 -33.947  23.525  1.00  0.00           H  
ATOM   4584  HE1 TYR p 295      15.072 -37.851  23.054  1.00  0.00           H  
ATOM   4585  HE2 TYR p 295      18.597 -35.702  21.925  1.00  0.00           H  
ATOM   4586  HH  TYR p 295      18.220 -38.190  21.731  1.00  0.00           H  
ATOM   4587  N   SER p 296      14.562 -33.887  27.838  1.00  0.00           N  
ATOM   4588  CA  SER p 296      13.484 -34.642  28.457  1.00  0.00           C  
ATOM   4589  C   SER p 296      12.252 -34.451  27.571  1.00  0.00           C  
ATOM   4590  O   SER p 296      11.548 -33.437  27.647  1.00  0.00           O  
ATOM   4591  CB  SER p 296      13.250 -34.268  29.949  1.00  0.00           C  
ATOM   4592  OG  SER p 296      12.735 -35.368  30.699  1.00  0.00           O  
ATOM   4593  H   SER p 296      14.394 -32.910  27.699  1.00  0.00           H  
ATOM   4594  HA  SER p 296      13.757 -35.692  28.437  1.00  0.00           H  
ATOM   4595  HB2 SER p 296      12.608 -33.367  30.058  1.00  0.00           H  
ATOM   4596  HB3 SER p 296      14.237 -34.035  30.399  1.00  0.00           H  
ATOM   4597  HG  SER p 296      11.801 -35.455  30.477  1.00  0.00           H  
ATOM   4598  N   GLY p 297      11.996 -35.442  26.675  1.00  0.00           N  
ATOM   4599  CA  GLY p 297      10.873 -35.524  25.750  1.00  0.00           C  
ATOM   4600  C   GLY p 297      11.152 -35.058  24.328  1.00  0.00           C  
ATOM   4601  O   GLY p 297      12.245 -34.614  23.957  1.00  0.00           O  
ATOM   4602  H   GLY p 297      12.664 -36.226  26.580  1.00  0.00           H  
ATOM   4603  HA2 GLY p 297      10.617 -36.574  25.698  1.00  0.00           H  
ATOM   4604  HA3 GLY p 297      10.074 -34.915  26.147  1.00  0.00           H  
ATOM   4605  N   GLN p 298      10.099 -35.155  23.472  1.00  0.00           N  
ATOM   4606  CA  GLN p 298      10.045 -34.566  22.133  1.00  0.00           C  
ATOM   4607  C   GLN p 298       9.249 -33.246  22.134  1.00  0.00           C  
ATOM   4608  O   GLN p 298       9.294 -32.497  23.114  1.00  0.00           O  
ATOM   4609  CB  GLN p 298       9.673 -35.616  21.031  1.00  0.00           C  
ATOM   4610  CG  GLN p 298      10.559 -36.901  20.993  1.00  0.00           C  
ATOM   4611  CD  GLN p 298      12.068 -36.604  20.950  1.00  0.00           C  
ATOM   4612  OE1 GLN p 298      12.589 -35.846  20.121  1.00  0.00           O  
ATOM   4613  NE2 GLN p 298      12.835 -37.188  21.901  1.00  0.00           N  
ATOM   4614  H   GLN p 298       9.283 -35.641  23.757  1.00  0.00           H  
ATOM   4615  HA  GLN p 298      11.041 -34.246  21.880  1.00  0.00           H  
ATOM   4616  HB2 GLN p 298       8.615 -35.928  21.156  1.00  0.00           H  
ATOM   4617  HB3 GLN p 298       9.770 -35.132  20.032  1.00  0.00           H  
ATOM   4618  HG2 GLN p 298      10.306 -37.495  20.089  1.00  0.00           H  
ATOM   4619  HG3 GLN p 298      10.335 -37.527  21.883  1.00  0.00           H  
ATOM   4620 HE21 GLN p 298      13.818 -37.029  21.874  1.00  0.00           H  
ATOM   4621 HE22 GLN p 298      12.479 -37.676  22.721  1.00  0.00           H  
ATOM   4622  N   CYS p 299       8.529 -32.901  21.032  1.00  0.00           N  
ATOM   4623  CA  CYS p 299       7.919 -31.585  20.813  1.00  0.00           C  
ATOM   4624  C   CYS p 299       6.414 -31.636  20.514  1.00  0.00           C  
ATOM   4625  O   CYS p 299       5.819 -32.714  20.356  1.00  0.00           O  
ATOM   4626  CB  CYS p 299       8.684 -30.800  19.706  1.00  0.00           C  
ATOM   4627  SG  CYS p 299      10.411 -30.451  20.187  1.00  0.00           S  
ATOM   4628  H   CYS p 299       8.476 -33.527  20.261  1.00  0.00           H  
ATOM   4629  HA  CYS p 299       8.015 -31.013  21.729  1.00  0.00           H  
ATOM   4630  HB2 CYS p 299       8.171 -29.834  19.519  1.00  0.00           H  
ATOM   4631  HB3 CYS p 299       8.658 -31.368  18.752  1.00  0.00           H  
ATOM   4632  HG  CYS p 299      10.564 -29.385  19.401  1.00  0.00           H  
ATOM   4633  N   ASP p 300       5.773 -30.432  20.474  1.00  0.00           N  
ATOM   4634  CA  ASP p 300       4.430 -30.190  19.962  1.00  0.00           C  
ATOM   4635  C   ASP p 300       4.505 -29.009  18.992  1.00  0.00           C  
ATOM   4636  O   ASP p 300       4.974 -27.925  19.357  1.00  0.00           O  
ATOM   4637  CB  ASP p 300       3.395 -29.879  21.089  1.00  0.00           C  
ATOM   4638  CG  ASP p 300       1.939 -30.011  20.632  1.00  0.00           C  
ATOM   4639  OD2 ASP p 300       1.188 -30.693  21.391  1.00  0.00           O1-
ATOM   4640  OD1 ASP p 300       1.556 -29.460  19.566  1.00  0.00           O  
ATOM   4641  H   ASP p 300       6.269 -29.588  20.725  1.00  0.00           H  
ATOM   4642  HA  ASP p 300       4.113 -31.077  19.424  1.00  0.00           H  
ATOM   4643  HB2 ASP p 300       3.545 -28.853  21.485  1.00  0.00           H  
ATOM   4644  HB3 ASP p 300       3.546 -30.600  21.917  1.00  0.00           H  
ATOM   4645  N   ASP p 301       4.029 -29.213  17.737  1.00  0.00           N  
ATOM   4646  CA  ASP p 301       3.974 -28.186  16.702  1.00  0.00           C  
ATOM   4647  C   ASP p 301       2.551 -27.651  16.418  1.00  0.00           C  
ATOM   4648  O   ASP p 301       2.341 -26.989  15.391  1.00  0.00           O  
ATOM   4649  CB  ASP p 301       4.719 -28.655  15.408  1.00  0.00           C  
ATOM   4650  CG  ASP p 301       6.244 -28.714  15.536  1.00  0.00           C  
ATOM   4651  OD2 ASP p 301       6.840 -28.450  16.614  1.00  0.00           O1-
ATOM   4652  OD1 ASP p 301       6.879 -29.035  14.496  1.00  0.00           O  
ATOM   4653  H   ASP p 301       3.658 -30.101  17.488  1.00  0.00           H  
ATOM   4654  HA  ASP p 301       4.516 -27.322  17.063  1.00  0.00           H  
ATOM   4655  HB2 ASP p 301       4.517 -27.941  14.581  1.00  0.00           H  
ATOM   4656  HB3 ASP p 301       4.356 -29.654  15.094  1.00  0.00           H  
ATOM   4657  N   ASP p 302       1.546 -27.871  17.328  1.00  0.00           N  
ATOM   4658  CA  ASP p 302       0.259 -27.183  17.317  1.00  0.00           C  
ATOM   4659  C   ASP p 302       0.175 -26.054  18.364  1.00  0.00           C  
ATOM   4660  O   ASP p 302      -0.858 -25.815  18.997  1.00  0.00           O  
ATOM   4661  CB  ASP p 302      -0.938 -28.188  17.277  1.00  0.00           C  
ATOM   4662  CG  ASP p 302      -2.171 -27.616  16.573  1.00  0.00           C  
ATOM   4663  OD2 ASP p 302      -3.290 -27.764  17.123  1.00  0.00           O1-
ATOM   4664  OD1 ASP p 302      -2.016 -27.027  15.459  1.00  0.00           O  
ATOM   4665  H   ASP p 302       1.662 -28.485  18.138  1.00  0.00           H  
ATOM   4666  HA  ASP p 302       0.212 -26.651  16.385  1.00  0.00           H  
ATOM   4667  HB2 ASP p 302      -1.207 -28.512  18.301  1.00  0.00           H  
ATOM   4668  HB3 ASP p 302      -0.648 -29.088  16.694  1.00  0.00           H  
ATOM   4669  N   ASP p 303       1.282 -25.258  18.503  1.00  0.00           N  
ATOM   4670  CA  ASP p 303       1.303 -23.893  19.020  1.00  0.00           C  
ATOM   4671  C   ASP p 303       0.643 -22.967  17.966  1.00  0.00           C  
ATOM   4672  O   ASP p 303       1.280 -22.110  17.342  1.00  0.00           O  
ATOM   4673  CB  ASP p 303       2.759 -23.432  19.382  1.00  0.00           C  
ATOM   4674  CG  ASP p 303       3.261 -23.919  20.734  1.00  0.00           C  
ATOM   4675  OD2 ASP p 303       2.496 -23.915  21.740  1.00  0.00           O1-
ATOM   4676  OD1 ASP p 303       4.469 -24.292  20.837  1.00  0.00           O  
ATOM   4677  H   ASP p 303       2.147 -25.563  18.119  1.00  0.00           H  
ATOM   4678  HA  ASP p 303       0.694 -23.856  19.916  1.00  0.00           H  
ATOM   4679  HB2 ASP p 303       2.785 -22.326  19.436  1.00  0.00           H  
ATOM   4680  HB3 ASP p 303       3.473 -23.738  18.592  1.00  0.00           H  
ATOM   4681  N   SER p 304      -0.689 -23.169  17.762  1.00  0.00           N  
ATOM   4682  CA  SER p 304      -1.516 -22.634  16.681  1.00  0.00           C  
ATOM   4683  C   SER p 304      -2.428 -21.533  17.194  1.00  0.00           C  
ATOM   4684  O   SER p 304      -2.282 -20.384  16.778  1.00  0.00           O  
ATOM   4685  CB  SER p 304      -2.321 -23.733  15.925  1.00  0.00           C  
ATOM   4686  OG  SER p 304      -1.444 -24.631  15.241  1.00  0.00           O  
ATOM   4687  H   SER p 304      -1.115 -23.884  18.326  1.00  0.00           H  
ATOM   4688  HA  SER p 304      -0.858 -22.174  15.953  1.00  0.00           H  
ATOM   4689  HB2 SER p 304      -2.987 -23.262  15.169  1.00  0.00           H  
ATOM   4690  HB3 SER p 304      -2.952 -24.308  16.640  1.00  0.00           H  
ATOM   4691  HG  SER p 304      -1.834 -25.551  15.383  1.00  0.00           H  
ATOM   4692  N   GLY p 305      -3.374 -21.812  18.145  1.00  0.00           N  
ATOM   4693  CA  GLY p 305      -4.205 -20.795  18.812  1.00  0.00           C  
ATOM   4694  C   GLY p 305      -3.482 -19.895  19.813  1.00  0.00           C  
ATOM   4695  O   GLY p 305      -4.024 -19.548  20.866  1.00  0.00           O  
ATOM   4696  H   GLY p 305      -3.492 -22.748  18.471  1.00  0.00           H  
ATOM   4697  HA2 GLY p 305      -4.617 -20.156  18.044  1.00  0.00           H  
ATOM   4698  HA3 GLY p 305      -4.974 -21.319  19.361  1.00  0.00           H  
ATOM   4699  N   LEU p 306      -2.237 -19.475  19.486  1.00  0.00           N  
ATOM   4700  CA  LEU p 306      -1.406 -18.564  20.245  1.00  0.00           C  
ATOM   4701  C   LEU p 306      -1.512 -17.199  19.589  1.00  0.00           C  
ATOM   4702  O   LEU p 306      -1.194 -17.022  18.405  1.00  0.00           O  
ATOM   4703  CB  LEU p 306       0.086 -18.992  20.387  1.00  0.00           C  
ATOM   4704  CG  LEU p 306       0.391 -20.367  21.057  1.00  0.00           C  
ATOM   4705  CD1 LEU p 306       1.903 -20.499  21.328  1.00  0.00           C  
ATOM   4706  CD2 LEU p 306      -0.418 -20.665  22.341  1.00  0.00           C  
ATOM   4707  H   LEU p 306      -1.882 -19.768  18.596  1.00  0.00           H  
ATOM   4708  HA  LEU p 306      -1.810 -18.500  21.246  1.00  0.00           H  
ATOM   4709  HB2 LEU p 306       0.565 -18.982  19.383  1.00  0.00           H  
ATOM   4710  HB3 LEU p 306       0.582 -18.217  21.007  1.00  0.00           H  
ATOM   4711  HG  LEU p 306       0.112 -21.160  20.322  1.00  0.00           H  
ATOM   4712 HD11 LEU p 306       2.246 -19.731  22.053  1.00  0.00           H  
ATOM   4713 HD12 LEU p 306       2.480 -20.372  20.389  1.00  0.00           H  
ATOM   4714 HD13 LEU p 306       2.128 -21.502  21.746  1.00  0.00           H  
ATOM   4715 HD21 LEU p 306      -0.249 -19.879  23.106  1.00  0.00           H  
ATOM   4716 HD22 LEU p 306      -0.129 -21.649  22.769  1.00  0.00           H  
ATOM   4717 HD23 LEU p 306      -1.502 -20.713  22.113  1.00  0.00           H  
ATOM   4718  N   VAL p 307      -1.978 -16.194  20.381  1.00  0.00           N  
ATOM   4719  CA  VAL p 307      -2.398 -14.860  19.943  1.00  0.00           C  
ATOM   4720  C   VAL p 307      -1.391 -14.131  19.037  1.00  0.00           C  
ATOM   4721  O   VAL p 307      -1.803 -13.439  18.112  1.00  0.00           O  
ATOM   4722  CB  VAL p 307      -2.901 -13.974  21.109  1.00  0.00           C  
ATOM   4723  CG1 VAL p 307      -1.748 -13.395  21.973  1.00  0.00           C  
ATOM   4724  CG2 VAL p 307      -3.868 -12.881  20.578  1.00  0.00           C  
ATOM   4725  H   VAL p 307      -2.088 -16.373  21.357  1.00  0.00           H  
ATOM   4726  HA  VAL p 307      -3.255 -15.061  19.312  1.00  0.00           H  
ATOM   4727  HB  VAL p 307      -3.518 -14.612  21.787  1.00  0.00           H  
ATOM   4728 HG11 VAL p 307      -1.055 -12.772  21.370  1.00  0.00           H  
ATOM   4729 HG12 VAL p 307      -1.165 -14.205  22.460  1.00  0.00           H  
ATOM   4730 HG13 VAL p 307      -2.165 -12.735  22.758  1.00  0.00           H  
ATOM   4731 HG21 VAL p 307      -3.404 -12.254  19.796  1.00  0.00           H  
ATOM   4732 HG22 VAL p 307      -4.182 -12.206  21.397  1.00  0.00           H  
ATOM   4733 HG23 VAL p 307      -4.786 -13.340  20.150  1.00  0.00           H  
ATOM   4734  N   GLN p 308      -0.061 -14.296  19.279  1.00  0.00           N  
ATOM   4735  CA  GLN p 308       1.079 -13.835  18.492  1.00  0.00           C  
ATOM   4736  C   GLN p 308       0.867 -13.935  16.972  1.00  0.00           C  
ATOM   4737  O   GLN p 308       1.088 -12.944  16.270  1.00  0.00           O  
ATOM   4738  CB  GLN p 308       2.408 -14.534  18.926  1.00  0.00           C  
ATOM   4739  CG  GLN p 308       2.916 -14.221  20.372  1.00  0.00           C  
ATOM   4740  CD  GLN p 308       1.964 -14.588  21.523  1.00  0.00           C  
ATOM   4741  OE1 GLN p 308       1.645 -13.772  22.396  1.00  0.00           O  
ATOM   4742  NE2 GLN p 308       1.488 -15.863  21.531  1.00  0.00           N  
ATOM   4743  H   GLN p 308       0.185 -14.828  20.086  1.00  0.00           H  
ATOM   4744  HA  GLN p 308       1.178 -12.786  18.722  1.00  0.00           H  
ATOM   4745  HB2 GLN p 308       2.306 -15.633  18.794  1.00  0.00           H  
ATOM   4746  HB3 GLN p 308       3.219 -14.200  18.235  1.00  0.00           H  
ATOM   4747  HG2 GLN p 308       3.096 -13.130  20.464  1.00  0.00           H  
ATOM   4748  HG3 GLN p 308       3.881 -14.746  20.543  1.00  0.00           H  
ATOM   4749 HE21 GLN p 308       0.855 -16.144  22.260  1.00  0.00           H  
ATOM   4750 HE22 GLN p 308       1.861 -16.524  20.882  1.00  0.00           H  
ATOM   4751  N   TRP p 309       0.394 -15.113  16.455  1.00  0.00           N  
ATOM   4752  CA  TRP p 309      -0.004 -15.337  15.066  1.00  0.00           C  
ATOM   4753  C   TRP p 309      -1.079 -14.348  14.568  1.00  0.00           C  
ATOM   4754  O   TRP p 309      -0.890 -13.727  13.523  1.00  0.00           O  
ATOM   4755  CB  TRP p 309      -0.505 -16.789  14.806  1.00  0.00           C  
ATOM   4756  CG  TRP p 309       0.457 -17.942  15.075  1.00  0.00           C  
ATOM   4757  CD1 TRP p 309       0.395 -18.881  16.067  1.00  0.00           C  
ATOM   4758  CD2 TRP p 309       1.585 -18.301  14.254  1.00  0.00           C  
ATOM   4759  NE1 TRP p 309       1.404 -19.806  15.923  1.00  0.00           N  
ATOM   4760  CE2 TRP p 309       2.164 -19.454  14.829  1.00  0.00           C  
ATOM   4761  CE3 TRP p 309       2.116 -17.722  13.112  1.00  0.00           C  
ATOM   4762  CZ2 TRP p 309       3.298 -20.033  14.281  1.00  0.00           C  
ATOM   4763  CZ3 TRP p 309       3.284 -18.280  12.590  1.00  0.00           C  
ATOM   4764  CH2 TRP p 309       3.863 -19.421  13.157  1.00  0.00           C  
ATOM   4765  H   TRP p 309       0.216 -15.883  17.071  1.00  0.00           H  
ATOM   4766  HA  TRP p 309       0.880 -15.167  14.466  1.00  0.00           H  
ATOM   4767  HB2 TRP p 309      -1.421 -16.968  15.406  1.00  0.00           H  
ATOM   4768  HB3 TRP p 309      -0.764 -16.856  13.730  1.00  0.00           H  
ATOM   4769  HD1 TRP p 309      -0.351 -18.892  16.845  1.00  0.00           H  
ATOM   4770  HE1 TRP p 309       1.466 -20.664  16.434  1.00  0.00           H  
ATOM   4771  HE3 TRP p 309       1.683 -16.846  12.656  1.00  0.00           H  
ATOM   4772  HZ2 TRP p 309       3.745 -20.916  14.707  1.00  0.00           H  
ATOM   4773  HZ3 TRP p 309       3.762 -17.807  11.744  1.00  0.00           H  
ATOM   4774  HH2 TRP p 309       4.764 -19.825  12.716  1.00  0.00           H  
ATOM   4775  N   LYS p 310      -2.213 -14.167  15.310  1.00  0.00           N  
ATOM   4776  CA  LYS p 310      -3.225 -13.124  15.120  1.00  0.00           C  
ATOM   4777  C   LYS p 310      -2.670 -11.703  15.307  1.00  0.00           C  
ATOM   4778  O   LYS p 310      -2.943 -10.857  14.455  1.00  0.00           O  
ATOM   4779  CB  LYS p 310      -4.482 -13.347  16.017  1.00  0.00           C  
ATOM   4780  CG  LYS p 310      -5.576 -12.249  15.933  1.00  0.00           C  
ATOM   4781  CD  LYS p 310      -6.849 -12.572  16.740  1.00  0.00           C  
ATOM   4782  CE  LYS p 310      -7.733 -13.661  16.117  1.00  0.00           C  
ATOM   4783  NZ  LYS p 310      -8.771 -14.080  17.069  1.00  0.00           N1+
ATOM   4784  H   LYS p 310      -2.335 -14.703  16.141  1.00  0.00           H  
ATOM   4785  HA  LYS p 310      -3.545 -13.195  14.089  1.00  0.00           H  
ATOM   4786  HB2 LYS p 310      -4.931 -14.322  15.727  1.00  0.00           H  
ATOM   4787  HB3 LYS p 310      -4.165 -13.431  17.080  1.00  0.00           H  
ATOM   4788  HG2 LYS p 310      -5.157 -11.299  16.341  1.00  0.00           H  
ATOM   4789  HG3 LYS p 310      -5.848 -12.059  14.870  1.00  0.00           H  
ATOM   4790  HD2 LYS p 310      -7.452 -11.640  16.834  1.00  0.00           H  
ATOM   4791  HD3 LYS p 310      -6.543 -12.875  17.769  1.00  0.00           H  
ATOM   4792  HE2 LYS p 310      -7.141 -14.565  15.855  1.00  0.00           H  
ATOM   4793  HE3 LYS p 310      -8.232 -13.279  15.200  1.00  0.00           H  
ATOM   4794  HZ1 LYS p 310      -9.255 -13.275  17.496  1.00  0.00           H  
ATOM   4795  HZ2 LYS p 310      -8.288 -14.641  17.853  1.00  0.00           H  
ATOM   4796  HZ3 LYS p 310      -9.475 -14.702  16.537  1.00  0.00           H  
ATOM   4797  N   GLU p 311      -1.888 -11.417  16.398  1.00  0.00           N  
ATOM   4798  CA  GLU p 311      -1.142 -10.183  16.671  1.00  0.00           C  
ATOM   4799  C   GLU p 311      -0.320  -9.721  15.462  1.00  0.00           C  
ATOM   4800  O   GLU p 311      -0.497  -8.603  14.969  1.00  0.00           O  
ATOM   4801  CB  GLU p 311      -0.336 -10.164  18.005  1.00  0.00           C  
ATOM   4802  CG  GLU p 311      -1.245 -10.256  19.264  1.00  0.00           C  
ATOM   4803  CD  GLU p 311      -0.584  -9.924  20.597  1.00  0.00           C  
ATOM   4804  OE1 GLU p 311       0.449 -10.541  20.964  1.00  0.00           O  
ATOM   4805  OE2 GLU p 311      -1.125  -9.043  21.328  1.00  0.00           O1-
ATOM   4806  H   GLU p 311      -1.778 -12.141  17.099  1.00  0.00           H  
ATOM   4807  HA  GLU p 311      -1.888  -9.439  16.842  1.00  0.00           H  
ATOM   4808  HB2 GLU p 311       0.402 -10.988  18.014  1.00  0.00           H  
ATOM   4809  HB3 GLU p 311       0.234  -9.210  18.059  1.00  0.00           H  
ATOM   4810  HG2 GLU p 311      -1.628 -11.290  19.346  1.00  0.00           H  
ATOM   4811  HG3 GLU p 311      -2.113  -9.573  19.144  1.00  0.00           H  
ATOM   4812  N   ALA p 312       0.555 -10.615  14.934  1.00  0.00           N  
ATOM   4813  CA  ALA p 312       1.225 -10.497  13.656  1.00  0.00           C  
ATOM   4814  C   ALA p 312       0.308 -10.062  12.506  1.00  0.00           C  
ATOM   4815  O   ALA p 312       0.662  -9.112  11.807  1.00  0.00           O  
ATOM   4816  CB  ALA p 312       1.969 -11.803  13.322  1.00  0.00           C  
ATOM   4817  H   ALA p 312       0.725 -11.495  15.403  1.00  0.00           H  
ATOM   4818  HA  ALA p 312       1.963  -9.716  13.778  1.00  0.00           H  
ATOM   4819  HB1 ALA p 312       1.268 -12.656  13.236  1.00  0.00           H  
ATOM   4820  HB2 ALA p 312       2.690 -12.043  14.131  1.00  0.00           H  
ATOM   4821  HB3 ALA p 312       2.532 -11.706  12.371  1.00  0.00           H  
ATOM   4822  N   GLN p 313      -0.883 -10.708  12.297  1.00  0.00           N  
ATOM   4823  CA  GLN p 313      -1.827 -10.379  11.224  1.00  0.00           C  
ATOM   4824  C   GLN p 313      -2.613  -9.077  11.438  1.00  0.00           C  
ATOM   4825  O   GLN p 313      -2.685  -8.298  10.489  1.00  0.00           O  
ATOM   4826  CB  GLN p 313      -2.761 -11.540  10.777  1.00  0.00           C  
ATOM   4827  CG  GLN p 313      -3.437 -11.338   9.380  1.00  0.00           C  
ATOM   4828  CD  GLN p 313      -2.447 -11.179   8.202  1.00  0.00           C  
ATOM   4829  OE1 GLN p 313      -1.593 -12.029   7.936  1.00  0.00           O  
ATOM   4830  NE2 GLN p 313      -2.569 -10.061   7.446  1.00  0.00           N  
ATOM   4831  H   GLN p 313      -1.149 -11.451  12.916  1.00  0.00           H  
ATOM   4832  HA  GLN p 313      -1.189 -10.199  10.371  1.00  0.00           H  
ATOM   4833  HB2 GLN p 313      -2.173 -12.481  10.715  1.00  0.00           H  
ATOM   4834  HB3 GLN p 313      -3.548 -11.702  11.547  1.00  0.00           H  
ATOM   4835  HG2 GLN p 313      -4.111 -10.457   9.413  1.00  0.00           H  
ATOM   4836  HG3 GLN p 313      -4.062 -12.231   9.166  1.00  0.00           H  
ATOM   4837 HE21 GLN p 313      -1.969  -9.995   6.637  1.00  0.00           H  
ATOM   4838 HE22 GLN p 313      -3.376  -9.443   7.559  1.00  0.00           H  
ATOM   4839  N   ILE p 314      -3.176  -8.792  12.661  1.00  0.00           N  
ATOM   4840  CA  ILE p 314      -3.714  -7.468  13.074  1.00  0.00           C  
ATOM   4841  C   ILE p 314      -2.714  -6.330  12.781  1.00  0.00           C  
ATOM   4842  O   ILE p 314      -3.104  -5.291  12.244  1.00  0.00           O  
ATOM   4843  CB  ILE p 314      -4.265  -7.322  14.536  1.00  0.00           C  
ATOM   4844  CG1 ILE p 314      -3.179  -7.578  15.610  1.00  0.00           C  
ATOM   4845  CG2 ILE p 314      -5.516  -8.207  14.784  1.00  0.00           C  
ATOM   4846  CD1 ILE p 314      -3.567  -7.440  17.088  1.00  0.00           C  
ATOM   4847  H   ILE p 314      -3.164  -9.508  13.379  1.00  0.00           H  
ATOM   4848  HA  ILE p 314      -4.543  -7.291  12.409  1.00  0.00           H  
ATOM   4849  HB  ILE p 314      -4.601  -6.265  14.659  1.00  0.00           H  
ATOM   4850 HG12 ILE p 314      -2.859  -8.617  15.423  1.00  0.00           H  
ATOM   4851 HG13 ILE p 314      -2.308  -6.909  15.447  1.00  0.00           H  
ATOM   4852 HG21 ILE p 314      -5.333  -9.267  14.508  1.00  0.00           H  
ATOM   4853 HG22 ILE p 314      -6.378  -7.818  14.222  1.00  0.00           H  
ATOM   4854 HG23 ILE p 314      -5.830  -8.173  15.846  1.00  0.00           H  
ATOM   4855 HD11 ILE p 314      -4.367  -8.154  17.371  1.00  0.00           H  
ATOM   4856 HD12 ILE p 314      -3.905  -6.412  17.308  1.00  0.00           H  
ATOM   4857 HD13 ILE p 314      -2.684  -7.650  17.726  1.00  0.00           H  
ATOM   4858  N   LEU p 315      -1.394  -6.521  13.106  1.00  0.00           N  
ATOM   4859  CA  LEU p 315      -0.272  -5.673  12.714  1.00  0.00           C  
ATOM   4860  C   LEU p 315      -0.164  -5.635  11.182  1.00  0.00           C  
ATOM   4861  O   LEU p 315      -0.369  -4.576  10.595  1.00  0.00           O  
ATOM   4862  CB  LEU p 315       1.090  -6.093  13.376  1.00  0.00           C  
ATOM   4863  CG  LEU p 315       1.210  -5.954  14.929  1.00  0.00           C  
ATOM   4864  CD1 LEU p 315       2.413  -6.758  15.482  1.00  0.00           C  
ATOM   4865  CD2 LEU p 315       1.274  -4.496  15.420  1.00  0.00           C  
ATOM   4866  H   LEU p 315      -1.125  -7.351  13.613  1.00  0.00           H  
ATOM   4867  HA  LEU p 315      -0.507  -4.668  13.032  1.00  0.00           H  
ATOM   4868  HB2 LEU p 315       1.273  -7.157  13.117  1.00  0.00           H  
ATOM   4869  HB3 LEU p 315       1.911  -5.500  12.915  1.00  0.00           H  
ATOM   4870  HG  LEU p 315       0.295  -6.402  15.380  1.00  0.00           H  
ATOM   4871 HD11 LEU p 315       3.369  -6.384  15.061  1.00  0.00           H  
ATOM   4872 HD12 LEU p 315       2.313  -7.830  15.213  1.00  0.00           H  
ATOM   4873 HD13 LEU p 315       2.460  -6.683  16.589  1.00  0.00           H  
ATOM   4874 HD21 LEU p 315       2.233  -4.039  15.104  1.00  0.00           H  
ATOM   4875 HD22 LEU p 315       1.222  -4.469  16.527  1.00  0.00           H  
ATOM   4876 HD23 LEU p 315       0.437  -3.889  15.022  1.00  0.00           H  
ATOM   4877  N   LEU p 316       0.127  -6.784  10.508  1.00  0.00           N  
ATOM   4878  CA  LEU p 316       0.336  -6.972   9.078  1.00  0.00           C  
ATOM   4879  C   LEU p 316      -0.774  -6.462   8.138  1.00  0.00           C  
ATOM   4880  O   LEU p 316      -0.463  -5.735   7.186  1.00  0.00           O  
ATOM   4881  CB  LEU p 316       0.753  -8.445   8.795  1.00  0.00           C  
ATOM   4882  CG  LEU p 316       1.447  -8.741   7.443  1.00  0.00           C  
ATOM   4883  CD1 LEU p 316       2.660  -7.826   7.162  1.00  0.00           C  
ATOM   4884  CD2 LEU p 316       1.849 -10.227   7.350  1.00  0.00           C  
ATOM   4885  H   LEU p 316       0.238  -7.639  11.038  1.00  0.00           H  
ATOM   4886  HA  LEU p 316       1.192  -6.355   8.865  1.00  0.00           H  
ATOM   4887  HB2 LEU p 316       1.474  -8.758   9.584  1.00  0.00           H  
ATOM   4888  HB3 LEU p 316      -0.145  -9.094   8.887  1.00  0.00           H  
ATOM   4889  HG  LEU p 316       0.685  -8.565   6.651  1.00  0.00           H  
ATOM   4890 HD11 LEU p 316       3.421  -7.923   7.965  1.00  0.00           H  
ATOM   4891 HD12 LEU p 316       2.352  -6.763   7.085  1.00  0.00           H  
ATOM   4892 HD13 LEU p 316       3.130  -8.106   6.199  1.00  0.00           H  
ATOM   4893 HD21 LEU p 316       2.617 -10.473   8.113  1.00  0.00           H  
ATOM   4894 HD22 LEU p 316       2.253 -10.455   6.342  1.00  0.00           H  
ATOM   4895 HD23 LEU p 316       0.957 -10.873   7.513  1.00  0.00           H  
ATOM   4896  N   ASP p 317      -2.082  -6.773   8.398  1.00  0.00           N  
ATOM   4897  CA  ASP p 317      -3.270  -6.116   7.827  1.00  0.00           C  
ATOM   4898  C   ASP p 317      -3.137  -4.584   7.765  1.00  0.00           C  
ATOM   4899  O   ASP p 317      -3.421  -3.960   6.735  1.00  0.00           O  
ATOM   4900  CB  ASP p 317      -4.575  -6.443   8.641  1.00  0.00           C  
ATOM   4901  CG  ASP p 317      -5.318  -7.707   8.225  1.00  0.00           C  
ATOM   4902  OD1 ASP p 317      -4.784  -8.547   7.455  1.00  0.00           O  
ATOM   4903  OD2 ASP p 317      -6.485  -7.853   8.673  1.00  0.00           O1-
ATOM   4904  H   ASP p 317      -2.299  -7.439   9.135  1.00  0.00           H
[truncated: 159,846 more chars]
