# Supplementary material for: Structural models for the design of novel antiviral agents against Greek Goat Encephalitis
Source: PeerJ. 2014 Nov 6;2:e664. doi: 10.7717/peerj.664 (PMC4226726; doi:10.7717/peerj.664)
Supplement: Supplemental Information 8 — .pdb file [file peerj-02-664-s008.zip › GGE_NS5_RdRP_Model.pdb]

REMARK  99                                                                      
REMARK  99 MOE v2010.1 (Chemical Computing Group Inc.) Sun Jan 01 14:35:16 2012
HELIX    1   1 LEU p    2  LEU p    7  1               Generated by MOE    6
HELIX    2   2 ASN p    8  SER p    9  5               Generated by MOE    2
HELIX    3   3 ARG p   12  TYR p   18  1               Generated by MOE    7
HELIX    4   4 ASP p   29  LEU p   35  1               Generated by MOE    7
HELIX    5   5 ARG p   36  ARG p   37  5               Generated by MOE    2
HELIX    6   6 GLY p   49  GLU p   57  1               Generated by MOE    9
HELIX    7   7 SER p   79  ALA p   83  1               Generated by MOE    5
HELIX    8   8 VAL p  123  GLY p  125  5               Generated by MOE    3
HELIX    9   9 VAL p  147  LYS p  163  1               Generated by MOE   17
HELIX   10  10 PRO p  181  TRP p  194  1               Generated by MOE   14
HELIX   11  11 ILE p  221  ALA p  234  1               Generated by MOE   14
HELIX   12  12 GLN p  270  GLU p  278  1               Generated by MOE    9
HELIX   13  13 ASN p  281  THR p  283  5               Generated by MOE    3
HELIX   14  14 GLY p  315  LEU p  320  1               Generated by MOE    6
HELIX   15  15 TRP p  322  PRO p  323  5               Generated by MOE    2
HELIX   16  16 TRP p  324  ARG p  327  1               Generated by MOE    4
HELIX   17  17 ASP p  329  VAL p  331  5               Generated by MOE    3
HELIX   18  18 ALA p  340  PHE p  347  1               Generated by MOE    8
HELIX   19  19 LYS p  348  VAL p  351  3               Generated by MOE    4
HELIX   20  20 PRO p  360  LEU p  377  1               Generated by MOE   18
HELIX   21  21 ALA p  378  LYS p  380  5               Generated by MOE    3
HELIX   22  22 LYS p  388  LYS p  394  1               Generated by MOE    7
HELIX   23  23 ASP p  406  GLN p  408  5               Generated by MOE    3
HELIX   24  24 ALA p  414  ALA p  417  1               Generated by MOE    4
HELIX   25  25 PRO p  421  VAL p  427  1               Generated by MOE    7
HELIX   26  26 ARG p  431  HIS p  434  1               Generated by MOE    4
HELIX   27  27 SER p  473  GLU p  486  1               Generated by MOE   14
HELIX   28  28 ARG p  492  SER p  495  1               Generated by MOE    4
HELIX   29  29 LEU p  504  TYR p  506  5               Generated by MOE    3
HELIX   30  30 LYS p  512  SER p  515  1               Generated by MOE    4
HELIX   31  31 TRP p  530  LYS p  533  5               Generated by MOE    4
HELIX   32  32 ASN p  536  ASP p  541  1               Generated by MOE    6
HELIX   33  33 GLU p  542  LEU p  546  5               Generated by MOE    5
HELIX   34  34 GLY p  551  ALA p  564  1               Generated by MOE   14
HELIX   35  35 TYR p  565  HIS p  566  3               Generated by MOE    2
HELIX   36  36 THR p  599  GLU p  617  1               Generated by MOE   19
HELIX   37  37 ASN p  629  LEU p  647  1               Generated by MOE   19
HELIX   38  38 GLY p  648  ARG p  649  5               Generated by MOE    2
HELIX   39  39 ASP p  664  ARG p  668  5               Generated by MOE    5
HELIX   40  40 TYR p  671  ASP p  675  1               Generated by MOE    5
HELIX   41  41 GLN p  723  ARG p  731  1               Generated by MOE    9
HELIX   42  42 VAL p  740  SER p  757  1               Generated by MOE   18
HELIX   43  43 ARG p  762  ALA p  774  1               Generated by MOE   13
HELIX   44  44 MET p  801  TRP p  809  1               Generated by MOE    9
HELIX   45  45 ILE p  810  LEU p  811  3               Generated by MOE    2
HELIX   46  46 TRP p  825  ASP p  827  5               Generated by MOE    3
HELIX   47  47 LYS p  833  ASP p  836  1               Generated by MOE    4
HELIX   48  48 ARG p  846  ILE p  866  1               Generated by MOE   21
HELIX   49  49 LEU p  875  HIS p  881  5               Generated by MOE    7
SHEET    1       LEU p  24  THR p  26                  Generated by MOE
SHEET    2       GLY p  66  ASP p  70                  Generated by MOE
SHEET    3       SER p  90  TYR p  94                  Generated by MOE
SHEET    4       ILE p 115  ARG p 118                  Generated by MOE
SHEET    5       THR p 133  MET p 135                  Generated by MOE
SHEET    6       ALA p 169  SER p 170                  Generated by MOE
SHEET    7       LYS p 174  VAL p 175                  Generated by MOE
SHEET    8       GLY p 197  VAL p 199                  Generated by MOE
SHEET    9       MET p 211  SER p 214                  Generated by MOE
SHEET   10       THR p 243  VAL p 245                  Generated by MOE
SHEET   11       GLN p 296  TYR p 297                  Generated by MOE
SHEET   12       SER p 300  THR p 303                  Generated by MOE
SHEET   13       LEU p 312  ILE p 313                  Generated by MOE
SHEET   14       MET p 333  MET p 335                  Generated by MOE
SHEET   15       TYR p 444  ASN p 445                  Generated by MOE
SHEET   16       MET p 446  LYS p 449                  Generated by MOE
SHEET   17       LYS p 452  LEU p 454                  Generated by MOE
SHEET   18       ARG p 464  MET p 469                  Generated by MOE
SHEET   19       PHE p 522  ALA p 524                  Generated by MOE
SHEET   20       VAL p 569  VAL p 569                  Generated by MOE
SHEET   21       VAL p 570  LYS p 571                  Generated by MOE
SHEET   22       VAL p 572  PRO p 575                  Generated by MOE
SHEET   23       CYS p 581  THR p 587                  Generated by MOE
SHEET   24       MET p 650  VAL p 652                  Generated by MOE
SHEET   25       CYS p 657  VAL p 659                  Generated by MOE
SHEET   26       GLY p 691  PHE p 692                  Generated by MOE
SHEET   27       HIS p 703  HIS p 704                  Generated by MOE
SHEET   28       GLU p 707  VAL p 709                  Generated by MOE
SHEET   29       THR p 715  VAL p 717                  Generated by MOE
SHEET   30       ILE p 732  SER p 733                  Generated by MOE
ATOM      1  N   ASP p   1     -32.658 -71.617  70.580  1.00  0.00           N1+
ATOM      2  CA  ASP p   1     -32.897 -70.310  69.887  1.00  0.00           C  
ATOM      3  C   ASP p   1     -33.795 -69.300  70.719  1.00  0.00           C  
ATOM      4  O   ASP p   1     -34.123 -68.158  70.356  1.00  0.00           O  
ATOM      5  CB  ASP p   1     -33.459 -70.494  68.518  1.00  0.00           C  
ATOM      6  CG  ASP p   1     -32.706 -71.590  67.790  1.00  0.00           C  
ATOM      7  OD2 ASP p   1     -32.287 -72.492  68.582  1.00  0.00           O1-
ATOM      8  OD1 ASP p   1     -32.625 -71.519  66.519  1.00  0.00           O  
ATOM      9  H1  ASP p   1     -32.378 -72.231  69.804  1.00  0.00           H  
ATOM     10  H2  ASP p   1     -33.491 -72.099  70.942  1.00  0.00           H  
ATOM     11  H3  ASP p   1     -31.818 -71.645  71.171  1.00  0.00           H  
ATOM     12  HA  ASP p   1     -31.890 -69.896  69.792  1.00  0.00           H  
ATOM     13  HB2 ASP p   1     -33.342 -69.551  67.978  1.00  0.00           H  
ATOM     14  HB3 ASP p   1     -34.518 -70.758  68.562  1.00  0.00           H  
ATOM     15  N   LEU p   2     -34.115 -69.742  72.004  1.00  0.00           N  
ATOM     16  CA  LEU p   2     -35.012 -68.981  72.846  1.00  0.00           C  
ATOM     17  C   LEU p   2     -34.367 -67.649  73.243  1.00  0.00           C  
ATOM     18  O   LEU p   2     -34.990 -66.598  73.375  1.00  0.00           O  
ATOM     19  CB  LEU p   2     -35.322 -69.803  74.119  1.00  0.00           C  
ATOM     20  CG  LEU p   2     -36.260 -69.161  75.147  1.00  0.00           C  
ATOM     21  CD1 LEU p   2     -37.649 -68.899  74.607  1.00  0.00           C  
ATOM     22  CD2 LEU p   2     -36.304 -70.055  76.417  1.00  0.00           C  
ATOM     23  H   LEU p   2     -33.748 -70.621  72.355  1.00  0.00           H  
ATOM     24  HA  LEU p   2     -35.912 -68.681  72.302  1.00  0.00           H  
ATOM     25  HB2 LEU p   2     -35.783 -70.735  73.781  1.00  0.00           H  
ATOM     26  HB3 LEU p   2     -34.394 -70.057  74.638  1.00  0.00           H  
ATOM     27  HG  LEU p   2     -35.817 -68.205  75.434  1.00  0.00           H  
ATOM     28 HD11 LEU p   2     -38.071 -69.864  74.312  1.00  0.00           H  
ATOM     29 HD12 LEU p   2     -37.681 -68.331  73.674  1.00  0.00           H  
ATOM     30 HD13 LEU p   2     -38.284 -68.405  75.346  1.00  0.00           H  
ATOM     31 HD21 LEU p   2     -36.610 -71.075  76.168  1.00  0.00           H  
ATOM     32 HD22 LEU p   2     -36.893 -69.578  77.205  1.00  0.00           H  
ATOM     33 HD23 LEU p   2     -35.306 -70.014  76.861  1.00  0.00           H  
ATOM     34  N   TRP p   3     -32.995 -67.738  73.559  1.00  0.00           N  
ATOM     35  CA  TRP p   3     -32.220 -66.592  73.969  1.00  0.00           C  
ATOM     36  C   TRP p   3     -32.239 -65.517  72.847  1.00  0.00           C  
ATOM     37  O   TRP p   3     -32.235 -64.310  73.114  1.00  0.00           O  
ATOM     38  CB  TRP p   3     -30.785 -66.930  74.421  1.00  0.00           C  
ATOM     39  CG  TRP p   3     -29.785 -65.806  74.529  1.00  0.00           C  
ATOM     40  CD1 TRP p   3     -29.481 -64.969  75.621  1.00  0.00           C  
ATOM     41  CD2 TRP p   3     -29.001 -65.279  73.413  1.00  0.00           C  
ATOM     42  NE1 TRP p   3     -28.619 -63.980  75.238  1.00  0.00           N  
ATOM     43  CE2 TRP p   3     -28.316 -64.134  73.912  1.00  0.00           C  
ATOM     44  CE3 TRP p   3     -28.757 -65.735  72.083  1.00  0.00           C  
ATOM     45  CZ2 TRP p   3     -27.402 -63.392  73.181  1.00  0.00           C  
ATOM     46  CZ3 TRP p   3     -27.706 -65.085  71.350  1.00  0.00           C  
ATOM     47  CH2 TRP p   3     -27.120 -63.933  71.870  1.00  0.00           C  
ATOM     48  H   TRP p   3     -32.483 -68.608  73.448  1.00  0.00           H  
ATOM     49  HA  TRP p   3     -32.778 -66.181  74.814  1.00  0.00           H  
ATOM     50  HB2 TRP p   3     -30.768 -67.474  75.368  1.00  0.00           H  
ATOM     51  HB3 TRP p   3     -30.269 -67.602  73.730  1.00  0.00           H  
ATOM     52  HD1 TRP p   3     -29.927 -64.970  76.604  1.00  0.00           H  
ATOM     53  HE1 TRP p   3     -28.263 -63.244  75.834  1.00  0.00           H  
ATOM     54  HE3 TRP p   3     -29.267 -66.610  71.696  1.00  0.00           H  
ATOM     55  HZ2 TRP p   3     -26.810 -62.582  73.590  1.00  0.00           H  
ATOM     56  HZ3 TRP p   3     -27.457 -65.423  70.350  1.00  0.00           H  
ATOM     57  HH2 TRP p   3     -26.339 -63.438  71.305  1.00  0.00           H  
ATOM     58  N   LYS p   4     -32.189 -66.011  71.507  1.00  0.00           N  
ATOM     59  CA  LYS p   4     -32.140 -65.088  70.403  1.00  0.00           C  
ATOM     60  C   LYS p   4     -33.530 -64.411  70.291  1.00  0.00           C  
ATOM     61  O   LYS p   4     -33.672 -63.237  69.965  1.00  0.00           O  
ATOM     62  CB  LYS p   4     -31.774 -65.789  69.093  1.00  0.00           C  
ATOM     63  CG  LYS p   4     -31.648 -64.831  67.932  1.00  0.00           C  
ATOM     64  CD  LYS p   4     -30.413 -63.893  68.005  1.00  0.00           C  
ATOM     65  CE  LYS p   4     -30.260 -63.291  66.582  1.00  0.00           C  
ATOM     66  NZ  LYS p   4     -28.872 -62.859  66.417  1.00  0.00           N1+
ATOM     67  H   LYS p   4     -32.266 -67.013  71.365  1.00  0.00           H  
ATOM     68  HA  LYS p   4     -31.429 -64.286  70.619  1.00  0.00           H  
ATOM     69  HB2 LYS p   4     -30.841 -66.341  69.231  1.00  0.00           H  
ATOM     70  HB3 LYS p   4     -32.546 -66.500  68.786  1.00  0.00           H  
ATOM     71  HG2 LYS p   4     -31.583 -65.437  67.024  1.00  0.00           H  
ATOM     72  HG3 LYS p   4     -32.552 -64.224  67.841  1.00  0.00           H  
ATOM     73  HD2 LYS p   4     -29.522 -64.466  68.274  1.00  0.00           H  
ATOM     74  HD3 LYS p   4     -30.532 -63.078  68.723  1.00  0.00           H  
ATOM     75  HE2 LYS p   4     -30.889 -62.403  66.485  1.00  0.00           H  
ATOM     76  HE3 LYS p   4     -30.504 -64.007  65.792  1.00  0.00           H  
ATOM     77  HZ1 LYS p   4     -28.596 -62.034  66.966  1.00  0.00           H  
ATOM     78  HZ2 LYS p   4     -28.770 -62.530  65.449  1.00  0.00           H  
ATOM     79  HZ3 LYS p   4     -28.283 -63.685  66.580  1.00  0.00           H  
ATOM     80  N   ARG p   5     -34.622 -65.218  70.473  1.00  0.00           N  
ATOM     81  CA  ARG p   5     -35.981 -64.652  70.410  1.00  0.00           C  
ATOM     82  C   ARG p   5     -36.219 -63.792  71.603  1.00  0.00           C  
ATOM     83  O   ARG p   5     -37.067 -62.911  71.624  1.00  0.00           O  
ATOM     84  CB  ARG p   5     -36.940 -65.870  70.374  1.00  0.00           C  
ATOM     85  CG  ARG p   5     -38.263 -65.595  69.727  1.00  0.00           C  
ATOM     86  CD  ARG p   5     -38.969 -66.857  69.345  1.00  0.00           C  
ATOM     87  NE  ARG p   5     -39.487 -67.607  70.509  1.00  0.00           N  
ATOM     88  CZ  ARG p   5     -39.145 -68.874  70.894  1.00  0.00           C  
ATOM     89  NH1 ARG p   5     -39.932 -69.520  71.776  1.00  0.00           N  
ATOM     90  NH2 ARG p   5     -38.095 -69.486  70.351  1.00  0.00           N1+
ATOM     91  H   ARG p   5     -34.468 -66.195  70.700  1.00  0.00           H  
ATOM     92  HA  ARG p   5     -36.061 -64.007  69.531  1.00  0.00           H  
ATOM     93  HB2 ARG p   5     -36.474 -66.599  69.707  1.00  0.00           H  
ATOM     94  HB3 ARG p   5     -37.015 -66.325  71.366  1.00  0.00           H  
ATOM     95  HG2 ARG p   5     -38.060 -65.021  68.819  1.00  0.00           H  
ATOM     96  HG3 ARG p   5     -38.880 -64.973  70.382  1.00  0.00           H  
ATOM     97  HD2 ARG p   5     -38.401 -67.546  68.716  1.00  0.00           H  
ATOM     98  HD3 ARG p   5     -39.836 -66.744  68.689  1.00  0.00           H  
ATOM     99  HE  ARG p   5     -40.272 -67.157  70.975  1.00  0.00           H  
ATOM    100 HH11 ARG p   5     -40.674 -68.994  72.232  1.00  0.00           H  
ATOM    101 HH12 ARG p   5     -39.656 -70.436  72.119  1.00  0.00           H  
ATOM    102 HH21 ARG p   5     -37.395 -68.941  69.854  1.00  0.00           H  
ATOM    103 HH22 ARG p   5     -37.875 -70.469  70.494  1.00  0.00           H  
ATOM    104  N   LYS p   6     -35.528 -64.038  72.780  1.00  0.00           N  
ATOM    105  CA  LYS p   6     -35.496 -63.080  73.891  1.00  0.00           C  
ATOM    106  C   LYS p   6     -34.635 -61.850  73.486  1.00  0.00           C  
ATOM    107  O   LYS p   6     -35.076 -60.714  73.687  1.00  0.00           O  
ATOM    108  CB  LYS p   6     -34.974 -63.756  75.196  1.00  0.00           C  
ATOM    109  CG  LYS p   6     -35.536 -63.130  76.431  1.00  0.00           C  
ATOM    110  CD  LYS p   6     -35.169 -63.773  77.766  1.00  0.00           C  
ATOM    111  CE  LYS p   6     -33.683 -63.920  78.060  1.00  0.00           C  
ATOM    112  NZ  LYS p   6     -33.459 -63.775  79.529  1.00  0.00           N1+
ATOM    113  H   LYS p   6     -35.051 -64.928  72.888  1.00  0.00           H  
ATOM    114  HA  LYS p   6     -36.472 -62.625  74.079  1.00  0.00           H  
ATOM    115  HB2 LYS p   6     -35.290 -64.802  75.240  1.00  0.00           H  
ATOM    116  HB3 LYS p   6     -33.881 -63.752  75.180  1.00  0.00           H  
ATOM    117  HG2 LYS p   6     -35.313 -62.066  76.545  1.00  0.00           H  
ATOM    118  HG3 LYS p   6     -36.624 -63.214  76.363  1.00  0.00           H  
ATOM    119  HD2 LYS p   6     -35.689 -64.724  77.908  1.00  0.00           H  
ATOM    120  HD3 LYS p   6     -35.597 -63.124  78.534  1.00  0.00           H  
ATOM    121  HE2 LYS p   6     -33.124 -63.089  77.621  1.00  0.00           H  
ATOM    122  HE3 LYS p   6     -33.214 -64.866  77.777  1.00  0.00           H  
ATOM    123  HZ1 LYS p   6     -33.411 -62.783  79.794  1.00  0.00           H  
ATOM    124  HZ2 LYS p   6     -32.554 -64.142  79.851  1.00  0.00           H  
ATOM    125  HZ3 LYS p   6     -34.201 -64.165  80.124  1.00  0.00           H  
ATOM    126  N   LEU p   7     -33.330 -62.046  72.977  1.00  0.00           N  
ATOM    127  CA  LEU p   7     -32.403 -60.952  72.645  1.00  0.00           C  
ATOM    128  C   LEU p   7     -33.045 -59.893  71.747  1.00  0.00           C  
ATOM    129  O   LEU p   7     -33.061 -58.699  72.045  1.00  0.00           O  
ATOM    130  CB  LEU p   7     -31.094 -61.497  71.978  1.00  0.00           C  
ATOM    131  CG  LEU p   7     -30.096 -60.343  71.598  1.00  0.00           C  
ATOM    132  CD1 LEU p   7     -29.855 -59.392  72.766  1.00  0.00           C  
ATOM    133  CD2 LEU p   7     -28.794 -60.881  71.174  1.00  0.00           C  
ATOM    134  H   LEU p   7     -33.006 -62.996  72.824  1.00  0.00           H  
ATOM    135  HA  LEU p   7     -32.221 -60.507  73.626  1.00  0.00           H  
ATOM    136  HB2 LEU p   7     -30.603 -62.211  72.644  1.00  0.00           H  
ATOM    137  HB3 LEU p   7     -31.321 -62.101  71.096  1.00  0.00           H  
ATOM    138  HG  LEU p   7     -30.566 -59.867  70.733  1.00  0.00           H  
ATOM    139 HD11 LEU p   7     -29.981 -59.964  73.689  1.00  0.00           H  
ATOM    140 HD12 LEU p   7     -30.538 -58.538  72.777  1.00  0.00           H  
ATOM    141 HD13 LEU p   7     -28.843 -58.980  72.726  1.00  0.00           H  
ATOM    142 HD21 LEU p   7     -28.302 -61.375  72.015  1.00  0.00           H  
ATOM    143 HD22 LEU p   7     -28.200 -60.085  70.718  1.00  0.00           H  
ATOM    144 HD23 LEU p   7     -28.944 -61.648  70.409  1.00  0.00           H  
ATOM    145  N   ASN p   8     -33.690 -60.367  70.621  1.00  0.00           N  
ATOM    146  CA  ASN p   8     -34.234 -59.438  69.600  1.00  0.00           C  
ATOM    147  C   ASN p   8     -35.610 -58.931  70.057  1.00  0.00           C  
ATOM    148  O   ASN p   8     -36.288 -58.332  69.231  1.00  0.00           O  
ATOM    149  CB  ASN p   8     -34.382 -60.191  68.294  1.00  0.00           C  
ATOM    150  CG  ASN p   8     -33.091 -60.656  67.602  1.00  0.00           C  
ATOM    151  OD1 ASN p   8     -31.963 -60.433  67.977  1.00  0.00           O  
ATOM    152  ND2 ASN p   8     -33.375 -61.399  66.449  1.00  0.00           N  
ATOM    153  H   ASN p   8     -33.727 -61.368  70.459  1.00  0.00           H  
ATOM    154  HA  ASN p   8     -33.541 -58.594  69.549  1.00  0.00           H  
ATOM    155  HB2 ASN p   8     -34.794 -59.471  67.581  1.00  0.00           H  
ATOM    156  HB3 ASN p   8     -35.099 -61.016  68.323  1.00  0.00           H  
ATOM    157 HD21 ASN p   8     -32.688 -61.823  65.834  1.00  0.00           H  
ATOM    158 HD22 ASN p   8     -34.331 -61.530  66.131  1.00  0.00           H  
ATOM    159  N   SER p   9     -35.962 -59.112  71.368  1.00  0.00           N  
ATOM    160  CA  SER p   9     -37.136 -58.529  72.032  1.00  0.00           C  
ATOM    161  C   SER p   9     -36.807 -57.507  73.155  1.00  0.00           C  
ATOM    162  O   SER p   9     -37.643 -57.132  73.981  1.00  0.00           O  
ATOM    163  CB  SER p   9     -37.984 -59.598  72.678  1.00  0.00           C  
ATOM    164  OG  SER p   9     -38.490 -60.523  71.742  1.00  0.00           O  
ATOM    165  H   SER p   9     -35.320 -59.649  71.942  1.00  0.00           H  
ATOM    166  HA  SER p   9     -37.789 -58.080  71.280  1.00  0.00           H  
ATOM    167  HB2 SER p   9     -38.829 -59.210  73.253  1.00  0.00           H  
ATOM    168  HB3 SER p   9     -37.384 -60.214  73.351  1.00  0.00           H  
ATOM    169  HG  SER p   9     -37.886 -61.280  71.661  1.00  0.00           H  
ATOM    170  N   CYS p  10     -35.503 -57.062  73.276  1.00  0.00           N  
ATOM    171  CA  CYS p  10     -35.114 -56.033  74.228  1.00  0.00           C  
ATOM    172  C   CYS p  10     -35.616 -54.627  73.764  1.00  0.00           C  
ATOM    173  O   CYS p  10     -35.804 -54.357  72.573  1.00  0.00           O  
ATOM    174  CB  CYS p  10     -33.583 -55.827  74.184  1.00  0.00           C  
ATOM    175  SG  CYS p  10     -32.618 -57.062  75.116  1.00  0.00           S  
ATOM    176  H   CYS p  10     -34.846 -57.514  72.648  1.00  0.00           H  
ATOM    177  HA  CYS p  10     -35.461 -56.300  75.229  1.00  0.00           H  
ATOM    178  HB2 CYS p  10     -33.353 -54.869  74.658  1.00  0.00           H  
ATOM    179  HB3 CYS p  10     -33.153 -55.767  73.181  1.00  0.00           H  
ATOM    180  HG  CYS p  10     -33.076 -56.822  76.353  1.00  0.00           H  
ATOM    181  N   THR p  11     -35.719 -53.674  74.810  1.00  0.00           N  
ATOM    182  CA  THR p  11     -35.833 -52.252  74.550  1.00  0.00           C  
ATOM    183  C   THR p  11     -34.480 -51.520  74.100  1.00  0.00           C  
ATOM    184  O   THR p  11     -33.401 -52.078  74.191  1.00  0.00           O  
ATOM    185  CB  THR p  11     -36.525 -51.561  75.750  1.00  0.00           C  
ATOM    186  OG1 THR p  11     -35.735 -51.698  76.948  1.00  0.00           O  
ATOM    187  CG2 THR p  11     -37.912 -52.182  75.956  1.00  0.00           C  
ATOM    188  H   THR p  11     -35.675 -53.992  75.773  1.00  0.00           H  
ATOM    189  HA  THR p  11     -36.520 -52.104  73.713  1.00  0.00           H  
ATOM    190  HB  THR p  11     -36.616 -50.503  75.491  1.00  0.00           H  
ATOM    191 HG21 THR p  11     -37.890 -53.272  76.031  1.00  0.00           H  
ATOM    192 HG22 THR p  11     -38.499 -51.894  75.080  1.00  0.00           H  
ATOM    193 HG23 THR p  11     -38.315 -51.760  76.880  1.00  0.00           H  
ATOM    194  HG1 THR p  11     -35.696 -52.653  77.124  1.00  0.00           H  
ATOM    195  N   ARG p  12     -34.603 -50.185  73.669  1.00  0.00           N  
ATOM    196  CA  ARG p  12     -33.420 -49.606  73.056  1.00  0.00           C  
ATOM    197  C   ARG p  12     -32.232 -49.530  73.980  1.00  0.00           C  
ATOM    198  O   ARG p  12     -31.072 -49.636  73.589  1.00  0.00           O  
ATOM    199  CB  ARG p  12     -33.732 -48.208  72.494  1.00  0.00           C  
ATOM    200  CG  ARG p  12     -32.698 -47.783  71.359  1.00  0.00           C  
ATOM    201  CD  ARG p  12     -32.311 -46.282  71.457  1.00  0.00           C  
ATOM    202  NE  ARG p  12     -31.334 -46.043  72.516  1.00  0.00           N  
ATOM    203  CZ  ARG p  12     -30.056 -46.457  72.589  1.00  0.00           C  
ATOM    204  NH1 ARG p  12     -29.384 -46.895  71.494  1.00  0.00           N  
ATOM    205  NH2 ARG p  12     -29.354 -46.263  73.732  1.00  0.00           N1+
ATOM    206  H   ARG p  12     -35.478 -49.671  73.647  1.00  0.00           H  
ATOM    207  HA  ARG p  12     -33.178 -50.238  72.198  1.00  0.00           H  
ATOM    208  HB2 ARG p  12     -34.701 -48.148  71.991  1.00  0.00           H  
ATOM    209  HB3 ARG p  12     -33.735 -47.389  73.217  1.00  0.00           H  
ATOM    210  HG2 ARG p  12     -33.119 -47.906  70.359  1.00  0.00           H  
ATOM    211  HG3 ARG p  12     -31.805 -48.403  71.475  1.00  0.00           H  
ATOM    212  HD2 ARG p  12     -33.186 -45.665  71.679  1.00  0.00           H  
ATOM    213  HD3 ARG p  12     -31.879 -45.943  70.512  1.00  0.00           H  
ATOM    214  HE  ARG p  12     -31.704 -45.660  73.382  1.00  0.00           H  
ATOM    215 HH11 ARG p  12     -28.385 -47.082  71.530  1.00  0.00           H  
ATOM    216 HH12 ARG p  12     -29.841 -46.825  70.588  1.00  0.00           H  
ATOM    217 HH21 ARG p  12     -29.802 -46.013  74.610  1.00  0.00           H  
ATOM    218 HH22 ARG p  12     -28.398 -46.578  73.871  1.00  0.00           H  
ATOM    219  N   GLU p  13     -32.494 -49.038  75.238  1.00  0.00           N  
ATOM    220  CA  GLU p  13     -31.414 -48.762  76.181  1.00  0.00           C  
ATOM    221  C   GLU p  13     -31.019 -50.068  76.873  1.00  0.00           C  
ATOM    222  O   GLU p  13     -29.882 -50.227  77.327  1.00  0.00           O  
ATOM    223  CB  GLU p  13     -31.881 -47.764  77.243  1.00  0.00           C  
ATOM    224  CG  GLU p  13     -32.397 -46.372  76.807  1.00  0.00           C  
ATOM    225  CD  GLU p  13     -31.600 -45.774  75.628  1.00  0.00           C  
ATOM    226  OE1 GLU p  13     -30.308 -45.977  75.744  1.00  0.00           O  
ATOM    227  OE2 GLU p  13     -32.194 -45.305  74.622  1.00  0.00           O1-
ATOM    228  H   GLU p  13     -33.449 -48.925  75.564  1.00  0.00           H  
ATOM    229  HA  GLU p  13     -30.573 -48.343  75.624  1.00  0.00           H  
ATOM    230  HB2 GLU p  13     -32.761 -48.161  77.756  1.00  0.00           H  
ATOM    231  HB3 GLU p  13     -31.080 -47.663  77.980  1.00  0.00           H  
ATOM    232  HG2 GLU p  13     -32.407 -45.719  77.684  1.00  0.00           H  
ATOM    233  HG3 GLU p  13     -33.437 -46.491  76.493  1.00  0.00           H  
ATOM    234  N   GLU p  14     -32.045 -51.031  77.015  1.00  0.00           N  
ATOM    235  CA  GLU p  14     -31.800 -52.345  77.590  1.00  0.00           C  
ATOM    236  C   GLU p  14     -30.813 -53.159  76.742  1.00  0.00           C  
ATOM    237  O   GLU p  14     -29.884 -53.857  77.162  1.00  0.00           O  
ATOM    238  CB  GLU p  14     -33.173 -52.980  77.703  1.00  0.00           C  
ATOM    239  CG  GLU p  14     -33.200 -54.357  78.319  1.00  0.00           C  
ATOM    240  CD  GLU p  14     -34.507 -55.003  77.805  1.00  0.00           C  
ATOM    241  OE1 GLU p  14     -35.309 -54.269  77.155  1.00  0.00           O  
ATOM    242  OE2 GLU p  14     -34.596 -56.244  78.001  1.00  0.00           O1-
ATOM    243  H   GLU p  14     -32.956 -50.874  76.594  1.00  0.00           H  
ATOM    244  HA  GLU p  14     -31.240 -52.186  78.515  1.00  0.00           H  
ATOM    245  HB2 GLU p  14     -33.857 -52.371  78.299  1.00  0.00           H  
ATOM    246  HB3 GLU p  14     -33.582 -53.019  76.690  1.00  0.00           H  
ATOM    247  HG2 GLU p  14     -33.248 -54.206  79.401  1.00  0.00           H  
ATOM    248  HG3 GLU p  14     -32.320 -54.911  77.982  1.00  0.00           H  
ATOM    249  N   PHE p  15     -31.048 -53.045  75.359  1.00  0.00           N  
ATOM    250  CA  PHE p  15     -30.179 -53.794  74.446  1.00  0.00           C  
ATOM    251  C   PHE p  15     -28.736 -53.320  74.596  1.00  0.00           C  
ATOM    252  O   PHE p  15     -27.768 -54.071  74.578  1.00  0.00           O  
ATOM    253  CB  PHE p  15     -30.586 -53.731  72.926  1.00  0.00           C  
ATOM    254  CG  PHE p  15     -29.788 -54.670  72.073  1.00  0.00           C  
ATOM    255  CD1 PHE p  15     -28.582 -54.293  71.420  1.00  0.00           C  
ATOM    256  CD2 PHE p  15     -30.359 -55.913  71.699  1.00  0.00           C  
ATOM    257  CE1 PHE p  15     -28.033 -55.052  70.418  1.00  0.00           C  
ATOM    258  CE2 PHE p  15     -29.835 -56.674  70.650  1.00  0.00           C  
ATOM    259  CZ  PHE p  15     -28.648 -56.250  70.013  1.00  0.00           C  
ATOM    260  H   PHE p  15     -31.803 -52.478  74.989  1.00  0.00           H  
ATOM    261  HA  PHE p  15     -30.230 -54.821  74.817  1.00  0.00           H  
ATOM    262  HB2 PHE p  15     -31.666 -53.896  72.883  1.00  0.00           H  
ATOM    263  HB3 PHE p  15     -30.429 -52.710  72.568  1.00  0.00           H  
ATOM    264  HD1 PHE p  15     -28.132 -53.331  71.637  1.00  0.00           H  
ATOM    265  HD2 PHE p  15     -31.364 -56.169  72.015  1.00  0.00           H  
ATOM    266  HE1 PHE p  15     -27.205 -54.615  69.871  1.00  0.00           H  
ATOM    267  HE2 PHE p  15     -30.284 -57.590  70.284  1.00  0.00           H  
ATOM    268  HZ  PHE p  15     -28.222 -56.785  69.172  1.00  0.00           H  
ATOM    269  N   PHE p  16     -28.577 -51.941  74.671  1.00  0.00           N  
ATOM    270  CA  PHE p  16     -27.291 -51.344  74.736  1.00  0.00           C  
ATOM    271  C   PHE p  16     -26.604 -51.411  76.096  1.00  0.00           C  
ATOM    272  O   PHE p  16     -25.381 -51.435  76.192  1.00  0.00           O  
ATOM    273  CB  PHE p  16     -27.380 -49.850  74.285  1.00  0.00           C  
ATOM    274  CG  PHE p  16     -27.099 -49.634  72.770  1.00  0.00           C  
ATOM    275  CD1 PHE p  16     -25.922 -49.001  72.343  1.00  0.00           C  
ATOM    276  CD2 PHE p  16     -27.957 -50.206  71.797  1.00  0.00           C  
ATOM    277  CE1 PHE p  16     -25.636 -48.855  70.972  1.00  0.00           C  
ATOM    278  CE2 PHE p  16     -27.659 -50.068  70.443  1.00  0.00           C  
ATOM    279  CZ  PHE p  16     -26.519 -49.359  70.034  1.00  0.00           C  
ATOM    280  H   PHE p  16     -29.440 -51.420  74.787  1.00  0.00           H  
ATOM    281  HA  PHE p  16     -26.652 -51.828  73.993  1.00  0.00           H  
ATOM    282  HB2 PHE p  16     -28.311 -49.384  74.616  1.00  0.00           H  
ATOM    283  HB3 PHE p  16     -26.594 -49.275  74.781  1.00  0.00           H  
ATOM    284  HD1 PHE p  16     -25.237 -48.623  73.093  1.00  0.00           H  
ATOM    285  HD2 PHE p  16     -28.857 -50.720  72.113  1.00  0.00           H  
ATOM    286  HE1 PHE p  16     -24.752 -48.320  70.644  1.00  0.00           H  
ATOM    287  HE2 PHE p  16     -28.296 -50.515  69.689  1.00  0.00           H  
ATOM    288  HZ  PHE p  16     -26.329 -49.185  68.982  1.00  0.00           H  
ATOM    289  N   VAL p  17     -27.430 -51.314  77.197  1.00  0.00           N  
ATOM    290  CA  VAL p  17     -26.932 -51.610  78.538  1.00  0.00           C  
ATOM    291  C   VAL p  17     -26.468 -53.098  78.596  1.00  0.00           C  
ATOM    292  O   VAL p  17     -25.377 -53.462  79.016  1.00  0.00           O  
ATOM    293  CB  VAL p  17     -27.981 -51.353  79.691  1.00  0.00           C  
ATOM    294  CG1 VAL p  17     -27.539 -52.070  81.047  1.00  0.00           C  
ATOM    295  CG2 VAL p  17     -28.208 -49.861  79.963  1.00  0.00           C  
ATOM    296  H   VAL p  17     -28.406 -51.054  77.101  1.00  0.00           H  
ATOM    297  HA  VAL p  17     -26.091 -50.940  78.734  1.00  0.00           H  
ATOM    298  HB  VAL p  17     -28.937 -51.757  79.348  1.00  0.00           H  
ATOM    299 HG11 VAL p  17     -26.534 -51.822  81.398  1.00  0.00           H  
ATOM    300 HG12 VAL p  17     -27.637 -53.150  80.907  1.00  0.00           H  
ATOM    301 HG13 VAL p  17     -28.247 -51.837  81.846  1.00  0.00           H  
ATOM    302 HG21 VAL p  17     -27.302 -49.350  80.298  1.00  0.00           H  
ATOM    303 HG22 VAL p  17     -29.007 -49.796  80.705  1.00  0.00           H  
ATOM    304 HG23 VAL p  17     -28.513 -49.316  79.067  1.00  0.00           H  
ATOM    305  N   TYR p  18     -27.366 -54.053  78.141  1.00  0.00           N  
ATOM    306  CA  TYR p  18     -27.086 -55.502  78.076  1.00  0.00           C  
ATOM    307  C   TYR p  18     -25.837 -55.766  77.256  1.00  0.00           C  
ATOM    308  O   TYR p  18     -25.068 -56.698  77.494  1.00  0.00           O  
ATOM    309  CB  TYR p  18     -28.287 -56.193  77.396  1.00  0.00           C  
ATOM    310  CG  TYR p  18     -28.169 -57.689  77.167  1.00  0.00           C  
ATOM    311  CD1 TYR p  18     -28.001 -58.629  78.194  1.00  0.00           C  
ATOM    312  CD2 TYR p  18     -28.238 -58.114  75.842  1.00  0.00           C  
ATOM    313  CE1 TYR p  18     -27.867 -59.960  77.850  1.00  0.00           C  
ATOM    314  CE2 TYR p  18     -28.035 -59.454  75.559  1.00  0.00           C  
ATOM    315  CZ  TYR p  18     -27.812 -60.352  76.558  1.00  0.00           C  
ATOM    316  OH  TYR p  18     -27.445 -61.649  76.212  1.00  0.00           O  
ATOM    317  H   TYR p  18     -28.294 -53.776  77.837  1.00  0.00           H  
ATOM    318  HA  TYR p  18     -26.960 -55.868  79.099  1.00  0.00           H  
ATOM    319  HB2 TYR p  18     -29.213 -56.031  77.954  1.00  0.00           H  
ATOM    320  HB3 TYR p  18     -28.444 -55.699  76.433  1.00  0.00           H  
ATOM    321  HD1 TYR p  18     -27.949 -58.340  79.238  1.00  0.00           H  
ATOM    322  HD2 TYR p  18     -28.324 -57.343  75.085  1.00  0.00           H  
ATOM    323  HE1 TYR p  18     -27.718 -60.734  78.595  1.00  0.00           H  
ATOM    324  HE2 TYR p  18     -28.015 -59.823  74.540  1.00  0.00           H  
ATOM    325  HH  TYR p  18     -26.722 -61.539  75.572  1.00  0.00           H  
ATOM    326  N   ARG p  19     -25.633 -54.922  76.190  1.00  0.00           N  
ATOM    327  CA  ARG p  19     -24.468 -55.012  75.364  1.00  0.00           C  
ATOM    328  C   ARG p  19     -23.169 -54.712  76.247  1.00  0.00           C  
ATOM    329  O   ARG p  19     -22.137 -55.321  75.941  1.00  0.00           O  
ATOM    330  CB  ARG p  19     -24.609 -54.060  74.135  1.00  0.00           C  
ATOM    331  CG  ARG p  19     -23.343 -54.049  73.323  1.00  0.00           C  
ATOM    332  CD  ARG p  19     -23.671 -53.487  71.925  1.00  0.00           C  
ATOM    333  NE  ARG p  19     -22.500 -53.633  70.968  1.00  0.00           N  
ATOM    334  CZ  ARG p  19     -22.208 -54.826  70.378  1.00  0.00           C  
ATOM    335  NH1 ARG p  19     -22.784 -55.974  70.698  1.00  0.00           N  
ATOM    336  NH2 ARG p  19     -21.179 -54.801  69.452  1.00  0.00           N1+
ATOM    337  H   ARG p  19     -26.381 -54.290  75.922  1.00  0.00           H  
ATOM    338  HA  ARG p  19     -24.327 -56.025  74.977  1.00  0.00           H  
ATOM    339  HB2 ARG p  19     -25.427 -54.347  73.470  1.00  0.00           H  
ATOM    340  HB3 ARG p  19     -24.779 -53.018  74.417  1.00  0.00           H  
ATOM    341  HG2 ARG p  19     -22.976 -55.061  73.132  1.00  0.00           H  
ATOM    342  HG3 ARG p  19     -22.436 -53.556  73.684  1.00  0.00           H  
ATOM    343  HD2 ARG p  19     -23.925 -52.424  71.909  1.00  0.00           H  
ATOM    344  HD3 ARG p  19     -24.482 -54.034  71.437  1.00  0.00           H  
ATOM    345  HE  ARG p  19     -22.138 -52.762  70.590  1.00  0.00           H  
ATOM    346 HH11 ARG p  19     -22.545 -56.852  70.242  1.00  0.00           H  
ATOM    347 HH12 ARG p  19     -23.515 -55.993  71.404  1.00  0.00           H  
ATOM    348 HH21 ARG p  19     -20.824 -53.904  69.129  1.00  0.00           H  
ATOM    349 HH22 ARG p  19     -20.891 -55.672  69.013  1.00  0.00           H  
ATOM    350  N   ARG p  20     -23.272 -53.724  77.272  1.00  0.00           N  
ATOM    351  CA  ARG p  20     -22.122 -53.328  78.063  1.00  0.00           C  
ATOM    352  C   ARG p  20     -22.154 -53.875  79.509  1.00  0.00           C  
ATOM    353  O   ARG p  20     -21.141 -53.652  80.175  1.00  0.00           O  
ATOM    354  CB  ARG p  20     -21.838 -51.853  77.924  1.00  0.00           C  
ATOM    355  CG  ARG p  20     -21.120 -51.499  76.638  1.00  0.00           C  
ATOM    356  CD  ARG p  20     -21.040 -50.019  76.309  1.00  0.00           C  
ATOM    357  NE  ARG p  20     -19.746 -49.366  76.593  1.00  0.00           N  
ATOM    358  CZ  ARG p  20     -19.682 -48.046  76.925  1.00  0.00           C  
ATOM    359  NH1 ARG p  20     -20.719 -47.199  77.015  1.00  0.00           N  
ATOM    360  NH2 ARG p  20     -18.481 -47.533  77.314  1.00  0.00           N1+
ATOM    361  H   ARG p  20     -24.216 -53.452  77.526  1.00  0.00           H  
ATOM    362  HA  ARG p  20     -21.275 -53.915  77.699  1.00  0.00           H  
ATOM    363  HB2 ARG p  20     -22.827 -51.391  77.972  1.00  0.00           H  
ATOM    364  HB3 ARG p  20     -21.252 -51.445  78.751  1.00  0.00           H  
ATOM    365  HG2 ARG p  20     -21.670 -51.979  75.824  1.00  0.00           H  
ATOM    366  HG3 ARG p  20     -20.141 -51.985  76.648  1.00  0.00           H  
ATOM    367  HD2 ARG p  20     -21.919 -49.492  76.688  1.00  0.00           H  
ATOM    368  HD3 ARG p  20     -21.014 -49.989  75.217  1.00  0.00           H  
ATOM    369  HE  ARG p  20     -18.910 -49.945  76.572  1.00  0.00           H  
ATOM    370 HH11 ARG p  20     -20.631 -46.295  77.472  1.00  0.00           H  
ATOM    371 HH12 ARG p  20     -21.674 -47.424  76.748  1.00  0.00           H  
ATOM    372 HH21 ARG p  20     -17.644 -48.097  77.187  1.00  0.00           H  
ATOM    373 HH22 ARG p  20     -18.405 -46.586  77.676  1.00  0.00           H  
ATOM    374  N   THR p  21     -23.173 -54.649  79.907  1.00  0.00           N  
ATOM    375  CA  THR p  21     -23.280 -55.235  81.260  1.00  0.00           C  
ATOM    376  C   THR p  21     -22.105 -56.268  81.509  1.00  0.00           C  
ATOM    377  O   THR p  21     -21.836 -57.271  80.843  1.00  0.00           O  
ATOM    378  CB  THR p  21     -24.719 -55.926  81.389  1.00  0.00           C  
ATOM    379  OG1 THR p  21     -25.719 -54.966  81.630  1.00  0.00           O  
ATOM    380  CG2 THR p  21     -24.757 -56.954  82.519  1.00  0.00           C  
ATOM    381  H   THR p  21     -24.005 -54.663  79.327  1.00  0.00           H  
ATOM    382  HA  THR p  21     -23.131 -54.387  81.934  1.00  0.00           H  
ATOM    383  HB  THR p  21     -24.973 -56.432  80.454  1.00  0.00           H  
ATOM    384 HG21 THR p  21     -24.678 -56.439  83.479  1.00  0.00           H  
ATOM    385 HG22 THR p  21     -23.995 -57.737  82.509  1.00  0.00           H  
ATOM    386 HG23 THR p  21     -25.735 -57.438  82.574  1.00  0.00           H  
ATOM    387  HG1 THR p  21     -25.723 -54.791  82.586  1.00  0.00           H  
ATOM    388  N   GLY p  22     -21.271 -55.905  82.536  1.00  0.00           N  
ATOM    389  CA  GLY p  22     -20.317 -56.871  83.206  1.00  0.00           C  
ATOM    390  C   GLY p  22     -19.288 -57.540  82.249  1.00  0.00           C  
ATOM    391  O   GLY p  22     -19.346 -58.750  81.992  1.00  0.00           O  
ATOM    392  H   GLY p  22     -21.346 -54.952  82.875  1.00  0.00           H  
ATOM    393  HA2 GLY p  22     -19.784 -56.366  84.016  1.00  0.00           H  
ATOM    394  HA3 GLY p  22     -20.932 -57.669  83.629  1.00  0.00           H  
ATOM    395  N   ILE p  23     -18.372 -56.622  81.696  1.00  0.00           N  
ATOM    396  CA  ILE p  23     -17.390 -56.973  80.689  1.00  0.00           C  
ATOM    397  C   ILE p  23     -16.332 -55.893  80.681  1.00  0.00           C  
ATOM    398  O   ILE p  23     -16.495 -54.764  81.152  1.00  0.00           O  
ATOM    399  CB  ILE p  23     -18.028 -57.046  79.240  1.00  0.00           C  
ATOM    400  CG1 ILE p  23     -18.654 -55.717  78.904  1.00  0.00           C  
ATOM    401  CG2 ILE p  23     -18.947 -58.232  78.967  1.00  0.00           C  
ATOM    402  CD1 ILE p  23     -19.266 -55.690  77.522  1.00  0.00           C  
ATOM    403  H   ILE p  23     -18.370 -55.677  82.066  1.00  0.00           H  
ATOM    404  HA  ILE p  23     -16.878 -57.870  81.047  1.00  0.00           H  
ATOM    405  HB  ILE p  23     -17.203 -57.160  78.532  1.00  0.00           H  
ATOM    406 HG12 ILE p  23     -19.373 -55.398  79.664  1.00  0.00           H  
ATOM    407 HG13 ILE p  23     -17.876 -54.950  78.886  1.00  0.00           H  
ATOM    408 HG21 ILE p  23     -19.950 -58.063  79.366  1.00  0.00           H  
ATOM    409 HG22 ILE p  23     -18.577 -59.163  79.404  1.00  0.00           H  
ATOM    410 HG23 ILE p  23     -19.063 -58.359  77.888  1.00  0.00           H  
ATOM    411 HD11 ILE p  23     -20.244 -56.177  77.555  1.00  0.00           H  
ATOM    412 HD12 ILE p  23     -18.671 -56.251  76.796  1.00  0.00           H  
ATOM    413 HD13 ILE p  23     -19.449 -54.663  77.196  1.00  0.00           H  
ATOM    414  N   LEU p  24     -15.144 -56.327  80.063  1.00  0.00           N  
ATOM    415  CA  LEU p  24     -13.948 -55.510  80.070  1.00  0.00           C  
ATOM    416  C   LEU p  24     -14.016 -54.597  78.863  1.00  0.00           C  
ATOM    417  O   LEU p  24     -14.326 -55.089  77.762  1.00  0.00           O  
ATOM    418  CB  LEU p  24     -12.695 -56.330  79.985  1.00  0.00           C  
ATOM    419  CG  LEU p  24     -12.041 -56.789  81.327  1.00  0.00           C  
ATOM    420  CD1 LEU p  24     -12.997 -57.727  82.124  1.00  0.00           C  
ATOM    421  CD2 LEU p  24     -10.740 -57.496  81.068  1.00  0.00           C  
ATOM    422  H   LEU p  24     -15.096 -57.236  79.614  1.00  0.00           H  
ATOM    423  HA  LEU p  24     -13.987 -54.863  80.950  1.00  0.00           H  
ATOM    424  HB2 LEU p  24     -12.826 -57.246  79.403  1.00  0.00           H  
ATOM    425  HB3 LEU p  24     -11.959 -55.707  79.470  1.00  0.00           H  
ATOM    426  HG  LEU p  24     -11.808 -55.882  81.891  1.00  0.00           H  
ATOM    427 HD11 LEU p  24     -13.019 -58.743  81.721  1.00  0.00           H  
ATOM    428 HD12 LEU p  24     -14.021 -57.349  82.183  1.00  0.00           H  
ATOM    429 HD13 LEU p  24     -12.639 -57.811  83.153  1.00  0.00           H  
ATOM    430 HD21 LEU p  24     -10.840 -58.286  80.319  1.00  0.00           H  
ATOM    431 HD22 LEU p  24     -10.230 -57.826  81.976  1.00  0.00           H  
ATOM    432 HD23 LEU p  24     -10.050 -56.773  80.626  1.00  0.00           H  
ATOM    433  N   GLU p  25     -13.655 -53.295  79.087  1.00  0.00           N  
ATOM    434  CA  GLU p  25     -13.717 -52.339  77.957  1.00  0.00           C  
ATOM    435  C   GLU p  25     -12.507 -51.344  78.165  1.00  0.00           C  
ATOM    436  O   GLU p  25     -12.529 -50.506  79.058  1.00  0.00           O  
ATOM    437  CB  GLU p  25     -15.053 -51.614  78.001  1.00  0.00           C  
ATOM    438  CG  GLU p  25     -15.324 -50.779  76.794  1.00  0.00           C  
ATOM    439  CD  GLU p  25     -16.578 -50.015  76.845  1.00  0.00           C  
ATOM    440  OE1 GLU p  25     -17.687 -50.578  76.506  1.00  0.00           O  
ATOM    441  OE2 GLU p  25     -16.441 -48.746  77.059  1.00  0.00           O1-
ATOM    442  H   GLU p  25     -13.390 -53.006  80.023  1.00  0.00           H  
ATOM    443  HA  GLU p  25     -13.622 -52.910  77.029  1.00  0.00           H  
ATOM    444  HB2 GLU p  25     -15.927 -52.265  78.081  1.00  0.00           H  
ATOM    445  HB3 GLU p  25     -15.105 -50.916  78.841  1.00  0.00           H  
ATOM    446  HG2 GLU p  25     -15.407 -51.450  75.935  1.00  0.00           H  
ATOM    447  HG3 GLU p  25     -14.488 -50.097  76.620  1.00  0.00           H  
ATOM    448  N   THR p  26     -11.486 -51.472  77.254  1.00  0.00           N  
ATOM    449  CA  THR p  26     -10.359 -50.542  77.298  1.00  0.00           C  
ATOM    450  C   THR p  26     -10.854 -49.171  76.798  1.00  0.00           C  
ATOM    451  O   THR p  26     -11.588 -49.028  75.808  1.00  0.00           O  
ATOM    452  CB  THR p  26      -9.228 -51.062  76.334  1.00  0.00           C  
ATOM    453  OG1 THR p  26      -9.740 -51.456  75.095  1.00  0.00           O  
ATOM    454  CG2 THR p  26      -8.433 -52.182  76.959  1.00  0.00           C  
ATOM    455  H   THR p  26     -11.525 -52.180  76.528  1.00  0.00           H  
ATOM    456  HA  THR p  26     -10.039 -50.407  78.334  1.00  0.00           H  
ATOM    457  HB  THR p  26      -8.544 -50.224  76.182  1.00  0.00           H  
ATOM    458 HG21 THR p  26      -8.978 -53.122  77.072  1.00  0.00           H  
ATOM    459 HG22 THR p  26      -7.995 -51.960  77.935  1.00  0.00           H  
ATOM    460 HG23 THR p  26      -7.678 -52.484  76.228  1.00  0.00           H  
ATOM    461  HG1 THR p  26      -8.954 -51.676  74.566  1.00  0.00           H  
ATOM    462  N   GLU p  27     -10.491 -48.044  77.523  1.00  0.00           N  
ATOM    463  CA  GLU p  27     -10.989 -46.768  77.039  1.00  0.00           C  
ATOM    464  C   GLU p  27     -10.063 -46.315  75.881  1.00  0.00           C  
ATOM    465  O   GLU p  27      -8.935 -46.775  75.762  1.00  0.00           O  
ATOM    466  CB  GLU p  27     -10.888 -45.693  78.134  1.00  0.00           C  
ATOM    467  CG  GLU p  27     -11.772 -44.447  78.005  1.00  0.00           C  
ATOM    468  CD  GLU p  27     -12.976 -44.686  77.037  1.00  0.00           C  
ATOM    469  OE1 GLU p  27     -13.907 -45.439  77.476  1.00  0.00           O  
ATOM    470  OE2 GLU p  27     -12.714 -44.244  75.851  1.00  0.00           O1-
ATOM    471  H   GLU p  27      -9.991 -48.083  78.405  1.00  0.00           H  
ATOM    472  HA  GLU p  27     -11.965 -46.932  76.575  1.00  0.00           H  
ATOM    473  HB2 GLU p  27     -11.193 -46.115  79.095  1.00  0.00           H  
ATOM    474  HB3 GLU p  27      -9.839 -45.424  78.284  1.00  0.00           H  
ATOM    475  HG2 GLU p  27     -11.185 -43.613  77.610  1.00  0.00           H  
ATOM    476  HG3 GLU p  27     -12.168 -44.174  78.986  1.00  0.00           H  
ATOM    477  N   ARG p  28     -10.639 -45.454  74.978  1.00  0.00           N  
ATOM    478  CA  ARG p  28     -10.014 -45.237  73.684  1.00  0.00           C  
ATOM    479  C   ARG p  28      -9.640 -43.766  73.424  1.00  0.00           C  
ATOM    480  O   ARG p  28      -9.445 -43.355  72.282  1.00  0.00           O  
ATOM    481  CB  ARG p  28     -10.956 -45.790  72.520  1.00  0.00           C  
ATOM    482  CG  ARG p  28     -11.122 -47.304  72.540  1.00  0.00           C  
ATOM    483  CD  ARG p  28      -9.906 -48.089  72.114  1.00  0.00           C  
ATOM    484  NE  ARG p  28      -9.619 -48.104  70.676  1.00  0.00           N  
ATOM    485  CZ  ARG p  28      -8.426 -48.393  70.129  1.00  0.00           C  
ATOM    486  NH1 ARG p  28      -7.305 -48.755  70.816  1.00  0.00           N  
ATOM    487  NH2 ARG p  28      -8.360 -48.387  68.781  1.00  0.00           N1+
ATOM    488  H   ARG p  28     -11.513 -44.999  75.223  1.00  0.00           H  
ATOM    489  HA  ARG p  28      -9.050 -45.747  73.622  1.00  0.00           H  
ATOM    490  HB2 ARG p  28     -11.920 -45.296  72.672  1.00  0.00           H  
ATOM    491  HB3 ARG p  28     -10.599 -45.436  71.549  1.00  0.00           H  
ATOM    492  HG2 ARG p  28     -12.015 -47.609  71.989  1.00  0.00           H  
ATOM    493  HG3 ARG p  28     -11.322 -47.540  73.589  1.00  0.00           H  
ATOM    494  HD2 ARG p  28     -10.127 -49.128  72.372  1.00  0.00           H  
ATOM    495  HD3 ARG p  28      -9.054 -47.718  72.690  1.00  0.00           H  
ATOM    496  HE  ARG p  28     -10.352 -47.848  70.019  1.00  0.00           H  
ATOM    497 HH11 ARG p  28      -6.429 -48.864  70.311  1.00  0.00           H  
ATOM    498 HH12 ARG p  28      -7.158 -48.338  71.731  1.00  0.00           H  
ATOM    499 HH21 ARG p  28      -9.093 -48.162  68.113  1.00  0.00           H  
ATOM    500 HH22 ARG p  28      -7.421 -48.526  68.416  1.00  0.00           H  
ATOM    501  N   ASP p  29      -9.298 -43.008  74.522  1.00  0.00           N  
ATOM    502  CA  ASP p  29      -8.855 -41.590  74.353  1.00  0.00           C  
ATOM    503  C   ASP p  29      -7.528 -41.611  73.548  1.00  0.00           C  
ATOM    504  O   ASP p  29      -7.304 -40.740  72.648  1.00  0.00           O  
ATOM    505  CB  ASP p  29      -8.673 -40.846  75.702  1.00  0.00           C  
ATOM    506  CG  ASP p  29      -7.880 -39.512  75.472  1.00  0.00           C  
ATOM    507  OD2 ASP p  29      -6.768 -39.461  76.120  1.00  0.00           O1-
ATOM    508  OD1 ASP p  29      -8.450 -38.731  74.654  1.00  0.00           O  
ATOM    509  H   ASP p  29      -9.373 -43.451  75.432  1.00  0.00           H  
ATOM    510  HA  ASP p  29      -9.644 -41.075  73.797  1.00  0.00           H  
ATOM    511  HB2 ASP p  29      -8.115 -41.431  76.437  1.00  0.00           H  
ATOM    512  HB3 ASP p  29      -9.628 -40.658  76.200  1.00  0.00           H  
ATOM    513  N   LYS p  30      -6.625 -42.571  73.876  1.00  0.00           N  
ATOM    514  CA  LYS p  30      -5.274 -42.444  73.319  1.00  0.00           C  
ATOM    515  C   LYS p  30      -5.394 -42.862  71.808  1.00  0.00           C  
ATOM    516  O   LYS p  30      -4.752 -42.321  70.891  1.00  0.00           O  
ATOM    517  CB  LYS p  30      -4.188 -43.199  74.092  1.00  0.00           C  
ATOM    518  CG  LYS p  30      -4.030 -43.005  75.606  1.00  0.00           C  
ATOM    519  CD  LYS p  30      -4.542 -41.613  76.154  1.00  0.00           C  
ATOM    520  CE  LYS p  30      -3.761 -40.424  75.617  1.00  0.00           C  
ATOM    521  NZ  LYS p  30      -4.422 -39.144  75.880  1.00  0.00           N1+
ATOM    522  H   LYS p  30      -6.939 -43.417  74.340  1.00  0.00           H  
ATOM    523  HA  LYS p  30      -4.947 -41.402  73.271  1.00  0.00           H  
ATOM    524  HB2 LYS p  30      -4.285 -44.279  73.956  1.00  0.00           H  
ATOM    525  HB3 LYS p  30      -3.204 -42.956  73.682  1.00  0.00           H  
ATOM    526  HG2 LYS p  30      -4.614 -43.793  76.089  1.00  0.00           H  
ATOM    527  HG3 LYS p  30      -3.004 -43.169  75.945  1.00  0.00           H  
ATOM    528  HD2 LYS p  30      -4.388 -41.728  77.229  1.00  0.00           H  
ATOM    529  HD3 LYS p  30      -5.631 -41.567  76.061  1.00  0.00           H  
ATOM    530  HE2 LYS p  30      -3.668 -40.458  74.529  1.00  0.00           H  
ATOM    531  HE3 LYS p  30      -2.719 -40.340  75.936  1.00  0.00           H  
ATOM    532  HZ1 LYS p  30      -5.428 -39.261  76.057  1.00  0.00           H  
ATOM    533  HZ2 LYS p  30      -4.303 -38.544  75.054  1.00  0.00           H  
ATOM    534  HZ3 LYS p  30      -4.021 -38.638  76.680  1.00  0.00           H  
ATOM    535  N   ALA p  31      -6.121 -43.973  71.488  1.00  0.00           N  
ATOM    536  CA  ALA p  31      -6.449 -44.328  70.078  1.00  0.00           C  
ATOM    537  C   ALA p  31      -7.226 -43.236  69.335  1.00  0.00           C  
ATOM    538  O   ALA p  31      -6.940 -43.047  68.145  1.00  0.00           O  
ATOM    539  CB  ALA p  31      -7.280 -45.608  69.990  1.00  0.00           C  
ATOM    540  H   ALA p  31      -6.422 -44.582  72.242  1.00  0.00           H  
ATOM    541  HA  ALA p  31      -5.526 -44.513  69.523  1.00  0.00           H  
ATOM    542  HB1 ALA p  31      -8.113 -45.588  70.698  1.00  0.00           H  
ATOM    543  HB2 ALA p  31      -6.631 -46.470  70.162  1.00  0.00           H  
ATOM    544  HB3 ALA p  31      -7.850 -45.734  69.066  1.00  0.00           H  
ATOM    545  N   ARG p  32      -8.189 -42.517  70.037  1.00  0.00           N  
ATOM    546  CA  ARG p  32      -8.861 -41.395  69.385  1.00  0.00           C  
ATOM    547  C   ARG p  32      -7.820 -40.313  68.967  1.00  0.00           C  
ATOM    548  O   ARG p  32      -7.946 -39.614  67.959  1.00  0.00           O  
ATOM    549  CB  ARG p  32      -9.947 -40.791  70.265  1.00  0.00           C  
ATOM    550  CG  ARG p  32     -11.263 -41.556  70.342  1.00  0.00           C  
ATOM    551  CD  ARG p  32     -11.929 -41.247  71.708  1.00  0.00           C  
ATOM    552  NE  ARG p  32     -13.206 -41.844  71.857  1.00  0.00           N  
ATOM    553  CZ  ARG p  32     -13.667 -42.528  72.909  1.00  0.00           C  
ATOM    554  NH1 ARG p  32     -12.903 -42.780  73.977  1.00  0.00           N  
ATOM    555  NH2 ARG p  32     -14.894 -43.027  72.913  1.00  0.00           N1+
ATOM    556  H   ARG p  32      -8.375 -42.785  70.998  1.00  0.00           H  
ATOM    557  HA  ARG p  32      -9.319 -41.756  68.460  1.00  0.00           H  
ATOM    558  HB2 ARG p  32      -9.551 -40.601  71.266  1.00  0.00           H  
ATOM    559  HB3 ARG p  32     -10.258 -39.814  69.886  1.00  0.00           H  
ATOM    560  HG2 ARG p  32     -11.048 -42.627  70.305  1.00  0.00           H  
ATOM    561  HG3 ARG p  32     -11.953 -41.346  69.521  1.00  0.00           H  
ATOM    562  HD2 ARG p  32     -11.984 -40.159  71.804  1.00  0.00           H  
ATOM    563  HD3 ARG p  32     -11.280 -41.569  72.526  1.00  0.00           H  
ATOM    564  HE  ARG p  32     -13.770 -41.827  71.011  1.00  0.00           H  
ATOM    565 HH11 ARG p  32     -13.022 -43.418  74.760  1.00  0.00           H  
ATOM    566 HH12 ARG p  32     -11.953 -42.419  74.027  1.00  0.00           H  
ATOM    567 HH21 ARG p  32     -15.581 -42.764  72.211  1.00  0.00           H  
ATOM    568 HH22 ARG p  32     -15.119 -43.651  73.685  1.00  0.00           H  
ATOM    569  N   GLU p  33      -6.721 -40.148  69.818  1.00  0.00           N  
ATOM    570  CA  GLU p  33      -5.668 -39.182  69.681  1.00  0.00           C  
ATOM    571  C   GLU p  33      -4.776 -39.555  68.469  1.00  0.00           C  
ATOM    572  O   GLU p  33      -3.896 -38.742  68.115  1.00  0.00           O  
ATOM    573  CB  GLU p  33      -4.872 -39.034  70.938  1.00  0.00           C  
ATOM    574  CG  GLU p  33      -4.905 -37.644  71.595  1.00  0.00           C  
ATOM    575  CD  GLU p  33      -3.854 -37.585  72.747  1.00  0.00           C  
ATOM    576  OE1 GLU p  33      -4.161 -38.103  73.854  1.00  0.00           O  
ATOM    577  OE2 GLU p  33      -2.766 -36.978  72.461  1.00  0.00           O1-
ATOM    578  H   GLU p  33      -6.656 -40.717  70.655  1.00  0.00           H  
ATOM    579  HA  GLU p  33      -6.101 -38.248  69.314  1.00  0.00           H  
ATOM    580  HB2 GLU p  33      -5.166 -39.738  71.721  1.00  0.00           H  
ATOM    581  HB3 GLU p  33      -3.826 -39.264  70.721  1.00  0.00           H  
ATOM    582  HG2 GLU p  33      -5.891 -37.488  72.039  1.00  0.00           H  
ATOM    583  HG3 GLU p  33      -4.727 -36.865  70.850  1.00  0.00           H  
ATOM    584  N   LEU p  34      -4.979 -40.797  67.855  1.00  0.00           N  
ATOM    585  CA  LEU p  34      -4.356 -41.104  66.546  1.00  0.00           C  
ATOM    586  C   LEU p  34      -5.229 -40.454  65.522  1.00  0.00           C  
ATOM    587  O   LEU p  34      -4.846 -39.640  64.702  1.00  0.00           O  
ATOM    588  CB  LEU p  34      -4.229 -42.581  66.208  1.00  0.00           C  
ATOM    589  CG  LEU p  34      -3.486 -43.466  67.254  1.00  0.00           C  
ATOM    590  CD1 LEU p  34      -3.207 -44.764  66.507  1.00  0.00           C  
ATOM    591  CD2 LEU p  34      -2.239 -42.826  67.813  1.00  0.00           C  
ATOM    592  H   LEU p  34      -5.574 -41.463  68.337  1.00  0.00           H  
ATOM    593  HA  LEU p  34      -3.369 -40.636  66.551  1.00  0.00           H  
ATOM    594  HB2 LEU p  34      -5.153 -43.110  65.961  1.00  0.00           H  
ATOM    595  HB3 LEU p  34      -3.677 -42.706  65.272  1.00  0.00           H  
ATOM    596  HG  LEU p  34      -4.174 -43.672  68.078  1.00  0.00           H  
ATOM    597 HD11 LEU p  34      -2.863 -44.599  65.483  1.00  0.00           H  
ATOM    598 HD12 LEU p  34      -4.177 -45.264  66.445  1.00  0.00           H  
ATOM    599 HD13 LEU p  34      -2.566 -45.456  67.059  1.00  0.00           H  
ATOM    600 HD21 LEU p  34      -1.649 -42.183  67.155  1.00  0.00           H  
ATOM    601 HD22 LEU p  34      -1.495 -43.586  68.069  1.00  0.00           H  
ATOM    602 HD23 LEU p  34      -2.436 -42.231  68.708  1.00  0.00           H  
ATOM    603  N   LEU p  35      -6.519 -40.888  65.551  1.00  0.00           N  
ATOM    604  CA  LEU p  35      -7.432 -40.539  64.500  1.00  0.00           C  
ATOM    605  C   LEU p  35      -7.587 -38.997  64.546  1.00  0.00           C  
ATOM    606  O   LEU p  35      -7.780 -38.340  63.519  1.00  0.00           O  
ATOM    607  CB  LEU p  35      -8.830 -41.174  64.777  1.00  0.00           C  
ATOM    608  CG  LEU p  35      -8.895 -42.698  64.698  1.00  0.00           C  
ATOM    609  CD1 LEU p  35     -10.350 -43.154  64.945  1.00  0.00           C  
ATOM    610  CD2 LEU p  35      -8.339 -43.297  63.360  1.00  0.00           C  
ATOM    611  H   LEU p  35      -6.772 -41.438  66.367  1.00  0.00           H  
ATOM    612  HA  LEU p  35      -7.038 -40.779  63.509  1.00  0.00           H  
ATOM    613  HB2 LEU p  35      -9.136 -40.844  65.772  1.00  0.00           H  
ATOM    614  HB3 LEU p  35      -9.576 -40.763  64.092  1.00  0.00           H  
ATOM    615  HG  LEU p  35      -8.278 -43.071  65.519  1.00  0.00           H  
ATOM    616 HD11 LEU p  35     -10.986 -42.737  64.160  1.00  0.00           H  
ATOM    617 HD12 LEU p  35     -10.680 -42.820  65.933  1.00  0.00           H  
ATOM    618 HD13 LEU p  35     -10.377 -44.246  64.912  1.00  0.00           H  
ATOM    619 HD21 LEU p  35      -9.014 -43.133  62.516  1.00  0.00           H  
ATOM    620 HD22 LEU p  35      -8.237 -44.385  63.391  1.00  0.00           H  
ATOM    621 HD23 LEU p  35      -7.331 -42.914  63.180  1.00  0.00           H  
ATOM    622  N   ARG p  36      -7.625 -38.386  65.815  1.00  0.00           N  
ATOM    623  CA  ARG p  36      -7.848 -36.955  65.945  1.00  0.00           C  
ATOM    624  C   ARG p  36      -6.623 -36.130  65.354  1.00  0.00           C  
ATOM    625  O   ARG p  36      -6.664 -34.907  65.349  1.00  0.00           O  
ATOM    626  CB  ARG p  36      -8.036 -36.549  67.370  1.00  0.00           C  
ATOM    627  CG  ARG p  36      -9.383 -36.986  67.935  1.00  0.00           C  
ATOM    628  CD  ARG p  36      -9.457 -36.568  69.393  1.00  0.00           C  
ATOM    629  NE  ARG p  36      -8.717 -37.453  70.357  1.00  0.00           N  
ATOM    630  CZ  ARG p  36      -8.953 -37.559  71.732  1.00  0.00           C  
ATOM    631  NH1 ARG p  36      -9.766 -36.638  72.348  1.00  0.00           N  
ATOM    632  NH2 ARG p  36      -8.341 -38.525  72.421  1.00  0.00           N1+
ATOM    633  H   ARG p  36      -7.624 -38.944  66.663  1.00  0.00           H  
ATOM    634  HA  ARG p  36      -8.760 -36.737  65.384  1.00  0.00           H  
ATOM    635  HB2 ARG p  36      -7.258 -36.962  68.017  1.00  0.00           H  
ATOM    636  HB3 ARG p  36      -7.929 -35.465  67.459  1.00  0.00           H  
ATOM    637  HG2 ARG p  36      -9.585 -38.050  67.787  1.00  0.00           H  
ATOM    638  HG3 ARG p  36     -10.202 -36.457  67.441  1.00  0.00           H  
ATOM    639  HD2 ARG p  36     -10.496 -36.626  69.728  1.00  0.00           H  
ATOM    640  HD3 ARG p  36      -9.005 -35.585  69.544  1.00  0.00           H  
ATOM    641  HE  ARG p  36      -8.049 -38.107  69.957  1.00  0.00           H  
ATOM    642 HH11 ARG p  36      -9.817 -36.695  73.362  1.00  0.00           H  
ATOM    643 HH12 ARG p  36     -10.245 -35.901  71.836  1.00  0.00           H  
ATOM    644 HH21 ARG p  36      -7.615 -39.163  72.104  1.00  0.00           H  
ATOM    645 HH22 ARG p  36      -8.491 -38.588  73.425  1.00  0.00           H  
ATOM    646  N   ARG p  37      -5.511 -36.833  64.929  1.00  0.00           N  
ATOM    647  CA  ARG p  37      -4.294 -36.127  64.442  1.00  0.00           C  
ATOM    648  C   ARG p  37      -3.772 -36.721  63.077  1.00  0.00           C  
ATOM    649  O   ARG p  37      -2.744 -36.267  62.550  1.00  0.00           O  
ATOM    650  CB  ARG p  37      -3.240 -36.228  65.537  1.00  0.00           C  
ATOM    651  CG  ARG p  37      -3.551 -35.314  66.801  1.00  0.00           C  
ATOM    652  CD  ARG p  37      -2.426 -35.277  67.793  1.00  0.00           C  
ATOM    653  NE  ARG p  37      -2.208 -36.512  68.508  1.00  0.00           N  
ATOM    654  CZ  ARG p  37      -2.015 -36.685  69.804  1.00  0.00           C  
ATOM    655  NH1 ARG p  37      -1.760 -37.982  70.175  1.00  0.00           N  
ATOM    656  NH2 ARG p  37      -2.018 -35.704  70.741  1.00  0.00           N1+
ATOM    657  H   ARG p  37      -5.517 -37.842  65.037  1.00  0.00           H  
ATOM    658  HA  ARG p  37      -4.605 -35.100  64.233  1.00  0.00           H  
ATOM    659  HB2 ARG p  37      -3.121 -37.252  65.901  1.00  0.00           H  
ATOM    660  HB3 ARG p  37      -2.288 -35.849  65.157  1.00  0.00           H  
ATOM    661  HG2 ARG p  37      -4.495 -35.676  67.216  1.00  0.00           H  
ATOM    662  HG3 ARG p  37      -3.683 -34.306  66.400  1.00  0.00           H  
ATOM    663  HD2 ARG p  37      -2.624 -34.495  68.531  1.00  0.00           H  
ATOM    664  HD3 ARG p  37      -1.507 -35.020  67.260  1.00  0.00           H  
ATOM    665  HE  ARG p  37      -2.521 -37.362  68.046  1.00  0.00           H  
ATOM    666 HH11 ARG p  37      -1.809 -38.740  69.499  1.00  0.00           H  
ATOM    667 HH12 ARG p  37      -1.511 -38.140  71.148  1.00  0.00           H  
ATOM    668 HH21 ARG p  37      -2.121 -34.700  70.619  1.00  0.00           H  
ATOM    669 HH22 ARG p  37      -2.170 -36.081  71.673  1.00  0.00           H  
ATOM    670  N   GLY p  38      -4.683 -37.565  62.435  1.00  0.00           N  
ATOM    671  CA  GLY p  38      -4.256 -38.186  61.208  1.00  0.00           C  
ATOM    672  C   GLY p  38      -3.125 -39.181  61.336  1.00  0.00           C  
ATOM    673  O   GLY p  38      -2.379 -39.527  60.418  1.00  0.00           O  
ATOM    674  H   GLY p  38      -5.589 -37.800  62.828  1.00  0.00           H  
ATOM    675  HA2 GLY p  38      -5.112 -38.750  60.828  1.00  0.00           H  
ATOM    676  HA3 GLY p  38      -4.008 -37.456  60.434  1.00  0.00           H  
ATOM    677  N   GLU p  39      -3.028 -39.752  62.601  1.00  0.00           N  
ATOM    678  CA  GLU p  39      -1.752 -40.444  63.013  1.00  0.00           C  
ATOM    679  C   GLU p  39      -1.704 -41.924  62.373  1.00  0.00           C  
ATOM    680  O   GLU p  39      -2.716 -42.633  62.309  1.00  0.00           O  
ATOM    681  CB  GLU p  39      -1.543 -40.539  64.524  1.00  0.00           C  
ATOM    682  CG  GLU p  39      -0.212 -40.214  65.061  1.00  0.00           C  
ATOM    683  CD  GLU p  39       0.755 -41.068  64.301  1.00  0.00           C  
ATOM    684  OE1 GLU p  39       0.823 -42.297  64.596  1.00  0.00           O  
ATOM    685  OE2 GLU p  39       1.282 -40.477  63.303  1.00  0.00           O1-
ATOM    686  H   GLU p  39      -3.770 -39.593  63.275  1.00  0.00           H  
ATOM    687  HA  GLU p  39      -0.991 -39.800  62.565  1.00  0.00           H  
ATOM    688  HB2 GLU p  39      -2.247 -39.797  64.908  1.00  0.00           H  
ATOM    689  HB3 GLU p  39      -1.832 -41.527  64.891  1.00  0.00           H  
ATOM    690  HG2 GLU p  39      -0.163 -40.364  66.143  1.00  0.00           H  
ATOM    691  HG3 GLU p  39       0.115 -39.187  64.882  1.00  0.00           H  
ATOM    692  N   THR p  40      -0.417 -42.302  61.969  1.00  0.00           N  
ATOM    693  CA  THR p  40      -0.245 -43.598  61.271  1.00  0.00           C  
ATOM    694  C   THR p  40       1.194 -44.175  61.491  1.00  0.00           C  
ATOM    695  O   THR p  40       1.807 -44.890  60.703  1.00  0.00           O  
ATOM    696  CB  THR p  40      -0.513 -43.405  59.741  1.00  0.00           C  
ATOM    697  OG1 THR p  40       0.097 -42.173  59.332  1.00  0.00           O  
ATOM    698  CG2 THR p  40      -1.999 -43.333  59.431  1.00  0.00           C  
ATOM    699  H   THR p  40       0.348 -41.652  62.121  1.00  0.00           H  
ATOM    700  HA  THR p  40      -0.943 -44.315  61.711  1.00  0.00           H  
ATOM    701  HB  THR p  40      -0.048 -44.248  59.222  1.00  0.00           H  
ATOM    702 HG21 THR p  40      -2.430 -42.410  59.827  1.00  0.00           H  
ATOM    703 HG22 THR p  40      -2.581 -44.135  59.892  1.00  0.00           H  
ATOM    704 HG23 THR p  40      -2.131 -43.376  58.347  1.00  0.00           H  
ATOM    705  HG1 THR p  40      -0.263 -41.466  59.894  1.00  0.00           H  
ATOM    706  N   ASN p  41       1.625 -43.988  62.779  1.00  0.00           N  
ATOM    707  CA  ASN p  41       2.877 -44.524  63.276  1.00  0.00           C  
ATOM    708  C   ASN p  41       2.830 -44.900  64.813  1.00  0.00           C  
ATOM    709  O   ASN p  41       3.277 -45.982  65.232  1.00  0.00           O  
ATOM    710  CB  ASN p  41       4.140 -43.783  62.913  1.00  0.00           C  
ATOM    711  CG  ASN p  41       3.899 -42.309  63.153  1.00  0.00           C  
ATOM    712  OD1 ASN p  41       4.402 -41.753  64.130  1.00  0.00           O  
ATOM    713  ND2 ASN p  41       3.252 -41.627  62.196  1.00  0.00           N  
ATOM    714  H   ASN p  41       1.086 -43.458  63.456  1.00  0.00           H  
ATOM    715  HA  ASN p  41       3.008 -45.501  62.803  1.00  0.00           H  
ATOM    716  HB2 ASN p  41       4.359 -43.877  61.847  1.00  0.00           H  
ATOM    717  HB3 ASN p  41       5.030 -44.080  63.475  1.00  0.00           H  
ATOM    718 HD21 ASN p  41       2.716 -40.826  62.515  1.00  0.00           H  
ATOM    719 HD22 ASN p  41       3.356 -41.853  61.212  1.00  0.00           H  
ATOM    720  N   MET p  42       2.241 -43.970  65.648  1.00  0.00           N  
ATOM    721  CA  MET p  42       2.502 -43.992  67.064  1.00  0.00           C  
ATOM    722  C   MET p  42       1.782 -45.141  67.866  1.00  0.00           C  
ATOM    723  O   MET p  42       0.940 -44.956  68.761  1.00  0.00           O  
ATOM    724  CB  MET p  42       2.205 -42.615  67.709  1.00  0.00           C  
ATOM    725  CG  MET p  42       3.054 -41.420  67.312  1.00  0.00           C  
ATOM    726  SD  MET p  42       4.874 -41.660  67.482  1.00  0.00           S  
ATOM    727  CE  MET p  42       4.948 -42.338  69.128  1.00  0.00           C  
ATOM    728  H   MET p  42       1.608 -43.270  65.273  1.00  0.00           H  
ATOM    729  HA  MET p  42       3.565 -44.236  67.137  1.00  0.00           H  
ATOM    730  HB2 MET p  42       2.262 -42.718  68.796  1.00  0.00           H  
ATOM    731  HB3 MET p  42       1.161 -42.365  67.501  1.00  0.00           H  
ATOM    732  HG2 MET p  42       2.737 -40.532  67.865  1.00  0.00           H  
ATOM    733  HG3 MET p  42       2.880 -41.194  66.256  1.00  0.00           H  
ATOM    734  HE1 MET p  42       5.981 -42.306  69.484  1.00  0.00           H  
ATOM    735  HE2 MET p  42       4.639 -43.387  69.119  1.00  0.00           H  
ATOM    736  HE3 MET p  42       4.330 -41.754  69.814  1.00  0.00           H  
ATOM    737  N   GLY p  43       2.238 -46.385  67.506  1.00  0.00           N  
ATOM    738  CA  GLY p  43       2.031 -47.521  68.408  1.00  0.00           C  
ATOM    739  C   GLY p  43       0.620 -48.067  68.514  1.00  0.00           C  
ATOM    740  O   GLY p  43       0.332 -49.239  68.297  1.00  0.00           O  
ATOM    741  H   GLY p  43       2.776 -46.472  66.650  1.00  0.00           H  
ATOM    742  HA2 GLY p  43       2.692 -48.314  68.048  1.00  0.00           H  
ATOM    743  HA3 GLY p  43       2.276 -47.136  69.401  1.00  0.00           H  
ATOM    744  N   LEU p  44      -0.336 -47.171  68.972  1.00  0.00           N  
ATOM    745  CA  LEU p  44      -1.504 -47.592  69.720  1.00  0.00           C  
ATOM    746  C   LEU p  44      -2.486 -48.343  68.731  1.00  0.00           C  
ATOM    747  O   LEU p  44      -2.652 -48.114  67.517  1.00  0.00           O  
ATOM    748  CB  LEU p  44      -2.225 -46.323  70.296  1.00  0.00           C  
ATOM    749  CG  LEU p  44      -1.404 -45.720  71.455  1.00  0.00           C  
ATOM    750  CD1 LEU p  44      -1.738 -44.141  71.441  1.00  0.00           C  
ATOM    751  CD2 LEU p  44      -1.867 -46.271  72.827  1.00  0.00           C  
ATOM    752  H   LEU p  44      -0.108 -46.190  68.841  1.00  0.00           H  
ATOM    753  HA  LEU p  44      -1.194 -48.333  70.461  1.00  0.00           H  
ATOM    754  HB2 LEU p  44      -2.269 -45.604  69.475  1.00  0.00           H  
ATOM    755  HB3 LEU p  44      -3.239 -46.602  70.593  1.00  0.00           H  
ATOM    756  HG  LEU p  44      -0.327 -45.832  71.308  1.00  0.00           H  
ATOM    757 HD11 LEU p  44      -2.813 -43.952  71.509  1.00  0.00           H  
ATOM    758 HD12 LEU p  44      -1.377 -43.774  70.477  1.00  0.00           H  
ATOM    759 HD13 LEU p  44      -1.086 -43.642  72.163  1.00  0.00           H  
ATOM    760 HD21 LEU p  44      -2.955 -46.202  72.898  1.00  0.00           H  
ATOM    761 HD22 LEU p  44      -1.479 -45.683  73.662  1.00  0.00           H  
ATOM    762 HD23 LEU p  44      -1.545 -47.315  72.799  1.00  0.00           H  
ATOM    763  N   ALA p  45      -3.273 -49.366  69.395  1.00  0.00           N  
ATOM    764  CA  ALA p  45      -4.159 -50.281  68.681  1.00  0.00           C  
ATOM    765  C   ALA p  45      -5.370 -49.661  68.020  1.00  0.00           C  
ATOM    766  O   ALA p  45      -6.031 -48.744  68.505  1.00  0.00           O  
ATOM    767  CB  ALA p  45      -4.623 -51.353  69.665  1.00  0.00           C  
ATOM    768  H   ALA p  45      -3.155 -49.452  70.399  1.00  0.00           H  
ATOM    769  HA  ALA p  45      -3.549 -50.774  67.919  1.00  0.00           H  
ATOM    770  HB1 ALA p  45      -5.012 -50.909  70.584  1.00  0.00           H  
ATOM    771  HB2 ALA p  45      -3.785 -51.993  69.955  1.00  0.00           H  
ATOM    772  HB3 ALA p  45      -5.511 -51.900  69.336  1.00  0.00           H  
ATOM    773  N   VAL p  46      -5.650 -50.232  66.790  1.00  0.00           N  
ATOM    774  CA  VAL p  46      -6.639 -49.601  65.889  1.00  0.00           C  
ATOM    775  C   VAL p  46      -8.096 -50.185  66.052  1.00  0.00           C  
ATOM    776  O   VAL p  46      -9.038 -49.691  65.414  1.00  0.00           O  
ATOM    777  CB  VAL p  46      -6.219 -49.933  64.359  1.00  0.00           C  
ATOM    778  CG1 VAL p  46      -5.026 -49.061  63.943  1.00  0.00           C  
ATOM    779  CG2 VAL p  46      -5.967 -51.389  64.041  1.00  0.00           C  
ATOM    780  H   VAL p  46      -5.149 -51.079  66.540  1.00  0.00           H  
ATOM    781  HA  VAL p  46      -6.740 -48.539  66.125  1.00  0.00           H  
ATOM    782  HB  VAL p  46      -7.025 -49.610  63.695  1.00  0.00           H  
ATOM    783 HG11 VAL p  46      -4.217 -49.186  64.667  1.00  0.00           H  
ATOM    784 HG12 VAL p  46      -5.393 -48.032  63.942  1.00  0.00           H  
ATOM    785 HG13 VAL p  46      -4.658 -49.244  62.930  1.00  0.00           H  
ATOM    786 HG21 VAL p  46      -4.995 -51.712  64.423  1.00  0.00           H  
ATOM    787 HG22 VAL p  46      -5.943 -51.491  62.952  1.00  0.00           H  
ATOM    788 HG23 VAL p  46      -6.747 -52.055  64.418  1.00  0.00           H  
ATOM    789  N   SER p  47      -8.255 -51.301  66.768  1.00  0.00           N  
ATOM    790  CA  SER p  47      -9.480 -52.087  66.915  1.00  0.00           C  
ATOM    791  C   SER p  47      -9.627 -52.559  68.376  1.00  0.00           C  
ATOM    792  O   SER p  47      -8.602 -52.867  68.992  1.00  0.00           O  
ATOM    793  CB  SER p  47      -9.378 -53.216  65.844  1.00  0.00           C  
ATOM    794  OG  SER p  47      -8.621 -54.354  66.269  1.00  0.00           O  
ATOM    795  H   SER p  47      -7.433 -51.696  67.213  1.00  0.00           H  
ATOM    796  HA  SER p  47     -10.309 -51.422  66.658  1.00  0.00           H  
ATOM    797  HB2 SER p  47      -8.954 -52.820  64.918  1.00  0.00           H  
ATOM    798  HB3 SER p  47     -10.380 -53.601  65.639  1.00  0.00           H  
ATOM    799  HG  SER p  47      -7.779 -53.981  66.579  1.00  0.00           H  
ATOM    800  N   ARG p  48     -10.894 -52.725  68.846  1.00  0.00           N  
ATOM    801  CA  ARG p  48     -11.108 -53.415  70.132  1.00  0.00           C  
ATOM    802  C   ARG p  48     -10.754 -54.946  70.042  1.00  0.00           C  
ATOM    803  O   ARG p  48     -10.586 -55.682  71.020  1.00  0.00           O  
ATOM    804  CB  ARG p  48     -12.588 -53.291  70.611  1.00  0.00           C  
ATOM    805  CG  ARG p  48     -12.931 -51.863  71.212  1.00  0.00           C  
ATOM    806  CD  ARG p  48     -14.191 -51.941  72.121  1.00  0.00           C  
ATOM    807  NE  ARG p  48     -14.309 -50.710  72.908  1.00  0.00           N  
ATOM    808  CZ  ARG p  48     -13.336 -50.208  73.715  1.00  0.00           C  
ATOM    809  NH1 ARG p  48     -12.269 -50.998  74.103  1.00  0.00           N  
ATOM    810  NH2 ARG p  48     -13.377 -48.963  74.201  1.00  0.00           N1+
ATOM    811  H   ARG p  48     -11.742 -52.478  68.346  1.00  0.00           H  
ATOM    812  HA  ARG p  48     -10.472 -52.945  70.886  1.00  0.00           H  
ATOM    813  HB2 ARG p  48     -13.327 -53.435  69.818  1.00  0.00           H  
ATOM    814  HB3 ARG p  48     -12.799 -54.025  71.392  1.00  0.00           H  
ATOM    815  HG2 ARG p  48     -13.168 -51.212  70.367  1.00  0.00           H  
ATOM    816  HG3 ARG p  48     -12.123 -51.380  71.768  1.00  0.00           H  
ATOM    817  HD2 ARG p  48     -14.110 -52.792  72.803  1.00  0.00           H  
ATOM    818  HD3 ARG p  48     -15.108 -52.054  71.537  1.00  0.00           H  
ATOM    819  HE  ARG p  48     -15.026 -50.038  72.647  1.00  0.00           H  
ATOM    820 HH11 ARG p  48     -11.547 -50.681  74.745  1.00  0.00           H  
ATOM    821 HH12 ARG p  48     -12.076 -51.866  73.608  1.00  0.00           H  
ATOM    822 HH21 ARG p  48     -14.250 -48.452  74.308  1.00  0.00           H  
ATOM    823 HH22 ARG p  48     -12.595 -48.749  74.814  1.00  0.00           H  
ATOM    824  N   GLY p  49     -10.486 -55.340  68.738  1.00  0.00           N  
ATOM    825  CA  GLY p  49     -10.073 -56.645  68.418  1.00  0.00           C  
ATOM    826  C   GLY p  49      -8.637 -56.912  68.895  1.00  0.00           C  
ATOM    827  O   GLY p  49      -8.271 -58.032  69.204  1.00  0.00           O  
ATOM    828  H   GLY p  49     -10.729 -54.700  67.989  1.00  0.00           H  
ATOM    829  HA2 GLY p  49     -10.718 -57.370  68.920  1.00  0.00           H  
ATOM    830  HA3 GLY p  49     -10.047 -56.742  67.329  1.00  0.00           H  
ATOM    831  N   THR p  50      -7.774 -55.857  68.839  1.00  0.00           N  
ATOM    832  CA  THR p  50      -6.314 -55.973  69.085  1.00  0.00           C  
ATOM    833  C   THR p  50      -6.104 -56.060  70.580  1.00  0.00           C  
ATOM    834  O   THR p  50      -5.018 -56.322  71.074  1.00  0.00           O  
ATOM    835  CB  THR p  50      -5.624 -54.761  68.550  1.00  0.00           C  
ATOM    836  OG1 THR p  50      -6.145 -54.313  67.240  1.00  0.00           O  
ATOM    837  CG2 THR p  50      -4.149 -54.928  68.277  1.00  0.00           C  
ATOM    838  H   THR p  50      -8.199 -54.973  68.578  1.00  0.00           H  
ATOM    839  HA  THR p  50      -5.955 -56.877  68.586  1.00  0.00           H  
ATOM    840  HB  THR p  50      -5.920 -53.878  69.121  1.00  0.00           H  
ATOM    841 HG21 THR p  50      -3.930 -55.686  67.521  1.00  0.00           H  
ATOM    842 HG22 THR p  50      -3.578 -55.199  69.169  1.00  0.00           H  
ATOM    843 HG23 THR p  50      -3.700 -54.024  67.857  1.00  0.00           H  
ATOM    844  HG1 THR p  50      -5.963 -55.066  66.653  1.00  0.00           H  
ATOM    845  N   ALA p  51      -7.193 -55.803  71.396  1.00  0.00           N  
ATOM    846  CA  ALA p  51      -7.240 -55.938  72.877  1.00  0.00           C  
ATOM    847  C   ALA p  51      -8.008 -57.251  73.237  1.00  0.00           C  
ATOM    848  O   ALA p  51      -7.748 -57.773  74.326  1.00  0.00           O  
ATOM    849  CB  ALA p  51      -7.896 -54.746  73.509  1.00  0.00           C  
ATOM    850  H   ALA p  51      -8.020 -55.500  70.893  1.00  0.00           H  
ATOM    851  HA  ALA p  51      -6.225 -56.130  73.233  1.00  0.00           H  
ATOM    852  HB1 ALA p  51      -8.909 -54.511  73.171  1.00  0.00           H  
ATOM    853  HB2 ALA p  51      -7.269 -53.856  73.418  1.00  0.00           H  
ATOM    854  HB3 ALA p  51      -8.064 -54.904  74.577  1.00  0.00           H  
ATOM    855  N   LYS p  52      -8.985 -57.733  72.389  1.00  0.00           N  
ATOM    856  CA  LYS p  52      -9.690 -58.983  72.620  1.00  0.00           C  
ATOM    857  C   LYS p  52      -8.665 -60.149  72.474  1.00  0.00           C  
ATOM    858  O   LYS p  52      -8.623 -61.118  73.221  1.00  0.00           O  
ATOM    859  CB  LYS p  52     -10.739 -59.217  71.550  1.00  0.00           C  
ATOM    860  CG  LYS p  52     -12.031 -58.431  71.764  1.00  0.00           C  
ATOM    861  CD  LYS p  52     -12.965 -58.598  70.517  1.00  0.00           C  
ATOM    862  CE  LYS p  52     -13.948 -59.761  70.735  1.00  0.00           C  
ATOM    863  NZ  LYS p  52     -14.717 -59.984  69.484  1.00  0.00           N1+
ATOM    864  H   LYS p  52      -9.158 -57.145  71.580  1.00  0.00           H  
ATOM    865  HA  LYS p  52     -10.085 -58.872  73.633  1.00  0.00           H  
ATOM    866  HB2 LYS p  52     -10.335 -58.985  70.562  1.00  0.00           H  
ATOM    867  HB3 LYS p  52     -10.981 -60.282  71.583  1.00  0.00           H  
ATOM    868  HG2 LYS p  52     -12.541 -58.657  72.704  1.00  0.00           H  
ATOM    869  HG3 LYS p  52     -11.768 -57.373  71.843  1.00  0.00           H  
ATOM    870  HD2 LYS p  52     -12.489 -58.666  69.535  1.00  0.00           H  
ATOM    871  HD3 LYS p  52     -13.533 -57.666  70.467  1.00  0.00           H  
ATOM    872  HE2 LYS p  52     -14.671 -59.386  71.464  1.00  0.00           H  
ATOM    873  HE3 LYS p  52     -13.485 -60.692  71.072  1.00  0.00           H  
ATOM    874  HZ1 LYS p  52     -15.181 -59.141  69.120  1.00  0.00           H  
ATOM    875  HZ2 LYS p  52     -15.446 -60.699  69.605  1.00  0.00           H  
ATOM    876  HZ3 LYS p  52     -14.100 -60.312  68.730  1.00  0.00           H  
ATOM    877  N   LEU p  53      -7.833 -60.084  71.372  1.00  0.00           N  
ATOM    878  CA  LEU p  53      -6.842 -61.117  71.079  1.00  0.00           C  
ATOM    879  C   LEU p  53      -5.745 -61.157  72.192  1.00  0.00           C  
ATOM    880  O   LEU p  53      -5.315 -62.237  72.599  1.00  0.00           O  
ATOM    881  CB  LEU p  53      -6.233 -60.971  69.699  1.00  0.00           C  
ATOM    882  CG  LEU p  53      -5.049 -61.941  69.229  1.00  0.00           C  
ATOM    883  CD1 LEU p  53      -5.438 -63.397  69.297  1.00  0.00           C  
ATOM    884  CD2 LEU p  53      -4.531 -61.527  67.861  1.00  0.00           C  
ATOM    885  H   LEU p  53      -7.963 -59.332  70.703  1.00  0.00           H  
ATOM    886  HA  LEU p  53      -7.365 -62.077  71.071  1.00  0.00           H  
ATOM    887  HB2 LEU p  53      -7.043 -61.061  68.969  1.00  0.00           H  
ATOM    888  HB3 LEU p  53      -5.869 -59.944  69.619  1.00  0.00           H  
ATOM    889  HG  LEU p  53      -4.235 -61.783  69.941  1.00  0.00           H  
ATOM    890 HD11 LEU p  53      -6.021 -63.807  68.468  1.00  0.00           H  
ATOM    891 HD12 LEU p  53      -5.864 -63.752  70.240  1.00  0.00           H  
ATOM    892 HD13 LEU p  53      -4.463 -63.879  69.188  1.00  0.00           H  
ATOM    893 HD21 LEU p  53      -5.271 -61.701  67.075  1.00  0.00           H  
ATOM    894 HD22 LEU p  53      -3.531 -61.928  67.682  1.00  0.00           H  
ATOM    895 HD23 LEU p  53      -4.414 -60.441  67.909  1.00  0.00           H  
ATOM    896  N   ALA p  54      -5.311 -59.937  72.664  1.00  0.00           N  
ATOM    897  CA  ALA p  54      -4.298 -59.786  73.711  1.00  0.00           C  
ATOM    898  C   ALA p  54      -4.785 -60.633  74.945  1.00  0.00           C  
ATOM    899  O   ALA p  54      -3.998 -61.072  75.791  1.00  0.00           O  
ATOM    900  CB  ALA p  54      -4.050 -58.348  74.090  1.00  0.00           C  
ATOM    901  H   ALA p  54      -5.805 -59.119  72.322  1.00  0.00           H  
ATOM    902  HA  ALA p  54      -3.382 -60.341  73.492  1.00  0.00           H  
ATOM    903  HB1 ALA p  54      -4.921 -57.823  74.491  1.00  0.00           H  
ATOM    904  HB2 ALA p  54      -3.730 -57.754  73.230  1.00  0.00           H  
ATOM    905  HB3 ALA p  54      -3.277 -58.307  74.861  1.00  0.00           H  
ATOM    906  N   TRP p  55      -6.149 -60.789  75.071  1.00  0.00           N  
ATOM    907  CA  TRP p  55      -6.683 -61.527  76.179  1.00  0.00           C  
ATOM    908  C   TRP p  55      -6.331 -63.007  76.131  1.00  0.00           C  
ATOM    909  O   TRP p  55      -6.486 -63.665  77.154  1.00  0.00           O  
ATOM    910  CB  TRP p  55      -8.229 -61.389  76.294  1.00  0.00           C  
ATOM    911  CG  TRP p  55      -8.693 -61.346  77.709  1.00  0.00           C  
ATOM    912  CD1 TRP p  55      -8.732 -60.187  78.477  1.00  0.00           C  
ATOM    913  CD2 TRP p  55      -9.300 -62.370  78.473  1.00  0.00           C  
ATOM    914  NE1 TRP p  55      -9.229 -60.558  79.715  1.00  0.00           N  
ATOM    915  CE2 TRP p  55      -9.630 -61.882  79.718  1.00  0.00           C  
ATOM    916  CE3 TRP p  55      -9.595 -63.748  78.253  1.00  0.00           C  
ATOM    917  CZ2 TRP p  55     -10.334 -62.569  80.690  1.00  0.00           C  
ATOM    918  CZ3 TRP p  55     -10.186 -64.496  79.310  1.00  0.00           C  
ATOM    919  CH2 TRP p  55     -10.610 -63.915  80.486  1.00  0.00           C  
ATOM    920  H   TRP p  55      -6.759 -60.338  74.397  1.00  0.00           H  
ATOM    921  HA  TRP p  55      -6.206 -61.124  77.076  1.00  0.00           H  
ATOM    922  HB2 TRP p  55      -8.512 -60.470  75.774  1.00  0.00           H  
ATOM    923  HB3 TRP p  55      -8.685 -62.203  75.726  1.00  0.00           H  
ATOM    924  HD1 TRP p  55      -8.471 -59.148  78.343  1.00  0.00           H  
ATOM    925  HE1 TRP p  55      -9.285 -59.939  80.514  1.00  0.00           H  
ATOM    926  HE3 TRP p  55      -9.222 -64.229  77.357  1.00  0.00           H  
ATOM    927  HZ2 TRP p  55     -10.663 -62.093  81.606  1.00  0.00           H  
ATOM    928  HZ3 TRP p  55     -10.372 -65.551  79.140  1.00  0.00           H  
ATOM    929  HH2 TRP p  55     -11.215 -64.442  81.215  1.00  0.00           H  
ATOM    930  N   LEU p  56      -6.008 -63.534  74.938  1.00  0.00           N  
ATOM    931  CA  LEU p  56      -5.807 -64.975  74.673  1.00  0.00           C  
ATOM    932  C   LEU p  56      -4.324 -65.368  75.000  1.00  0.00           C  
ATOM    933  O   LEU p  56      -3.978 -66.552  75.129  1.00  0.00           O  
ATOM    934  CB  LEU p  56      -6.200 -65.412  73.283  1.00  0.00           C  
ATOM    935  CG  LEU p  56      -7.608 -64.994  72.824  1.00  0.00           C  
ATOM    936  CD1 LEU p  56      -8.045 -65.665  71.535  1.00  0.00           C  
ATOM    937  CD2 LEU p  56      -8.733 -65.196  73.879  1.00  0.00           C  
ATOM    938  H   LEU p  56      -5.864 -62.864  74.189  1.00  0.00           H  
ATOM    939  HA  LEU p  56      -6.397 -65.522  75.412  1.00  0.00           H  
ATOM    940  HB2 LEU p  56      -5.516 -65.111  72.486  1.00  0.00           H  
ATOM    941  HB3 LEU p  56      -6.223 -66.505  73.271  1.00  0.00           H  
ATOM    942  HG  LEU p  56      -7.605 -63.930  72.577  1.00  0.00           H  
ATOM    943 HD11 LEU p  56      -7.953 -66.747  71.659  1.00  0.00           H  
ATOM    944 HD12 LEU p  56      -7.305 -65.381  70.782  1.00  0.00           H  
ATOM    945 HD13 LEU p  56      -8.974 -65.253  71.132  1.00  0.00           H  
ATOM    946 HD21 LEU p  56      -8.847 -66.283  73.912  1.00  0.00           H  
ATOM    947 HD22 LEU p  56      -9.661 -64.739  73.527  1.00  0.00           H  
ATOM    948 HD23 LEU p  56      -8.505 -64.793  74.870  1.00  0.00           H  
ATOM    949  N   GLU p  57      -3.457 -64.294  75.028  1.00  0.00           N  
ATOM    950  CA  GLU p  57      -2.072 -64.378  75.522  1.00  0.00           C  
ATOM    951  C   GLU p  57      -1.999 -63.865  76.956  1.00  0.00           C  
ATOM    952  O   GLU p  57      -1.063 -64.277  77.644  1.00  0.00           O  
ATOM    953  CB  GLU p  57      -1.110 -63.674  74.530  1.00  0.00           C  
ATOM    954  CG  GLU p  57       0.363 -64.264  74.655  1.00  0.00           C  
ATOM    955  CD  GLU p  57       1.417 -63.350  74.102  1.00  0.00           C  
ATOM    956  OE1 GLU p  57       1.250 -63.006  72.916  1.00  0.00           O  
ATOM    957  OE2 GLU p  57       2.348 -62.898  74.805  1.00  0.00           O1-
ATOM    958  H   GLU p  57      -3.857 -63.443  74.646  1.00  0.00           H  
ATOM    959  HA  GLU p  57      -1.797 -65.435  75.556  1.00  0.00           H  
ATOM    960  HB2 GLU p  57      -1.405 -63.758  73.481  1.00  0.00           H  
ATOM    961  HB3 GLU p  57      -1.061 -62.617  74.801  1.00  0.00           H  
ATOM    962  HG2 GLU p  57       0.525 -65.203  74.120  1.00  0.00           H  
ATOM    963  HG3 GLU p  57       0.532 -64.417  75.724  1.00  0.00           H  
ATOM    964  N   GLU p  58      -2.975 -63.037  77.490  1.00  0.00           N  
ATOM    965  CA  GLU p  58      -3.082 -62.797  78.948  1.00  0.00           C  
ATOM    966  C   GLU p  58      -3.369 -64.111  79.730  1.00  0.00           C  
ATOM    967  O   GLU p  58      -3.305 -64.170  80.957  1.00  0.00           O  
ATOM    968  CB  GLU p  58      -4.173 -61.726  79.232  1.00  0.00           C  
ATOM    969  CG  GLU p  58      -4.016 -60.904  80.512  1.00  0.00           C  
ATOM    970  CD  GLU p  58      -5.355 -60.576  81.229  1.00  0.00           C  
ATOM    971  OE1 GLU p  58      -6.106 -59.607  80.747  1.00  0.00           O  
ATOM    972  OE2 GLU p  58      -5.558 -61.337  82.225  1.00  0.00           O1-
ATOM    973  H   GLU p  58      -3.565 -62.494  76.869  1.00  0.00           H  
ATOM    974  HA  GLU p  58      -2.110 -62.380  79.223  1.00  0.00           H  
ATOM    975  HB2 GLU p  58      -4.200 -61.018  78.400  1.00  0.00           H  
ATOM    976  HB3 GLU p  58      -5.147 -62.221  79.231  1.00  0.00           H  
ATOM    977  HG2 GLU p  58      -3.422 -60.015  80.286  1.00  0.00           H  
ATOM    978  HG3 GLU p  58      -3.387 -61.417  81.245  1.00  0.00           H  
ATOM    979  N   ARG p  59      -3.794 -65.082  78.950  1.00  0.00           N  
ATOM    980  CA  ARG p  59      -4.066 -66.387  79.542  1.00  0.00           C  
ATOM    981  C   ARG p  59      -3.092 -67.488  79.040  1.00  0.00           C  
ATOM    982  O   ARG p  59      -2.975 -68.520  79.707  1.00  0.00           O  
ATOM    983  CB  ARG p  59      -5.488 -66.773  79.268  1.00  0.00           C  
ATOM    984  CG  ARG p  59      -6.562 -65.817  79.795  1.00  0.00           C  
ATOM    985  CD  ARG p  59      -6.932 -66.101  81.247  1.00  0.00           C  
ATOM    986  NE  ARG p  59      -7.642 -64.937  81.898  1.00  0.00           N  
ATOM    987  CZ  ARG p  59      -6.992 -63.777  82.161  1.00  0.00           C  
ATOM    988  NH1 ARG p  59      -7.664 -62.728  82.600  1.00  0.00           N  
ATOM    989  NH2 ARG p  59      -5.652 -63.618  82.028  1.00  0.00           N1+
ATOM    990  H   ARG p  59      -3.978 -64.922  77.965  1.00  0.00           H  
ATOM    991  HA  ARG p  59      -3.852 -66.334  80.612  1.00  0.00           H  
ATOM    992  HB2 ARG p  59      -5.588 -66.823  78.180  1.00  0.00           H  
ATOM    993  HB3 ARG p  59      -5.686 -67.783  79.637  1.00  0.00           H  
ATOM    994  HG2 ARG p  59      -7.428 -65.991  79.151  1.00  0.00           H  
ATOM    995  HG3 ARG p  59      -6.293 -64.771  79.633  1.00  0.00           H  
ATOM    996  HD2 ARG p  59      -6.042 -66.358  81.828  1.00  0.00           H  
ATOM    997  HD3 ARG p  59      -7.589 -66.973  81.295  1.00  0.00           H  
ATOM    998  HE  ARG p  59      -8.633 -64.978  82.124  1.00  0.00           H  
ATOM    999 HH11 ARG p  59      -8.679 -62.698  82.657  1.00  0.00           H  
ATOM   1000 HH12 ARG p  59      -7.120 -61.869  82.606  1.00  0.00           H  
ATOM   1001 HH21 ARG p  59      -4.935 -64.263  81.702  1.00  0.00           H  
ATOM   1002 HH22 ARG p  59      -5.370 -62.664  82.240  1.00  0.00           H  
ATOM   1003  N   GLY p  60      -2.504 -67.356  77.784  1.00  0.00           N  
ATOM   1004  CA  GLY p  60      -1.617 -68.370  77.224  1.00  0.00           C  
ATOM   1005  C   GLY p  60      -2.484 -69.499  76.766  1.00  0.00           C  
ATOM   1006  O   GLY p  60      -2.072 -70.662  76.819  1.00  0.00           O  
ATOM   1007  H   GLY p  60      -2.670 -66.486  77.287  1.00  0.00           H  
ATOM   1008  HA2 GLY p  60      -1.008 -68.022  76.386  1.00  0.00           H  
ATOM   1009  HA3 GLY p  60      -0.986 -68.787  78.013  1.00  0.00           H  
ATOM   1010  N   TYR p  61      -3.597 -69.109  76.002  1.00  0.00           N  
ATOM   1011  CA  TYR p  61      -4.569 -70.045  75.519  1.00  0.00           C  
ATOM   1012  C   TYR p  61      -4.057 -70.595  74.156  1.00  0.00           C  
ATOM   1013  O   TYR p  61      -4.675 -71.553  73.663  1.00  0.00           O  
ATOM   1014  CB  TYR p  61      -5.893 -69.334  75.311  1.00  0.00           C  
ATOM   1015  CG  TYR p  61      -6.741 -69.084  76.504  1.00  0.00           C  
ATOM   1016  CD1 TYR p  61      -6.631 -69.892  77.613  1.00  0.00           C  
ATOM   1017  CD2 TYR p  61      -7.755 -68.105  76.473  1.00  0.00           C  
ATOM   1018  CE1 TYR p  61      -7.548 -69.727  78.689  1.00  0.00           C  
ATOM   1019  CE2 TYR p  61      -8.697 -67.947  77.493  1.00  0.00           C  
ATOM   1020  CZ  TYR p  61      -8.567 -68.765  78.622  1.00  0.00           C  
ATOM   1021  OH  TYR p  61      -9.503 -68.702  79.602  1.00  0.00           O  
ATOM   1022  H   TYR p  61      -3.689 -68.131  75.745  1.00  0.00           H  
ATOM   1023  HA  TYR p  61      -4.696 -70.919  76.164  1.00  0.00           H  
ATOM   1024  HB2 TYR p  61      -5.721 -68.379  74.809  1.00  0.00           H  
ATOM   1025  HB3 TYR p  61      -6.506 -69.905  74.609  1.00  0.00           H  
ATOM   1026  HD1 TYR p  61      -5.915 -70.699  77.723  1.00  0.00           H  
ATOM   1027  HD2 TYR p  61      -7.965 -67.508  75.593  1.00  0.00           H  
ATOM   1028  HE1 TYR p  61      -7.474 -70.401  79.535  1.00  0.00           H  
ATOM   1029  HE2 TYR p  61      -9.448 -67.165  77.458  1.00  0.00           H  
ATOM   1030  HH  TYR p  61     -10.128 -67.970  79.458  1.00  0.00           H  
ATOM   1031  N   ALA p  62      -3.087 -69.953  73.444  1.00  0.00           N  
ATOM   1032  CA  ALA p  62      -2.571 -70.364  72.168  1.00  0.00           C  
ATOM   1033  C   ALA p  62      -1.241 -69.697  71.823  1.00  0.00           C  
ATOM   1034  O   ALA p  62      -0.870 -68.661  72.361  1.00  0.00           O  
ATOM   1035  CB  ALA p  62      -3.573 -70.121  71.051  1.00  0.00           C  
ATOM   1036  H   ALA p  62      -2.719 -69.130  73.911  1.00  0.00           H  
ATOM   1037  HA  ALA p  62      -2.443 -71.432  72.360  1.00  0.00           H  
ATOM   1038  HB1 ALA p  62      -3.552 -69.088  70.696  1.00  0.00           H  
ATOM   1039  HB2 ALA p  62      -4.564 -70.282  71.483  1.00  0.00           H  
ATOM   1040  HB3 ALA p  62      -3.476 -70.787  70.189  1.00  0.00           H  
ATOM   1041  N   THR p  63      -0.585 -70.379  70.835  1.00  0.00           N  
ATOM   1042  CA  THR p  63       0.796 -70.013  70.491  1.00  0.00           C  
ATOM   1043  C   THR p  63       0.852 -69.166  69.186  1.00  0.00           C  
ATOM   1044  O   THR p  63       0.486 -69.593  68.087  1.00  0.00           O  
ATOM   1045  CB  THR p  63       1.721 -71.203  70.424  1.00  0.00           C  
ATOM   1046  OG1 THR p  63       1.247 -72.143  69.453  1.00  0.00           O  
ATOM   1047  CG2 THR p  63       1.940 -71.948  71.772  1.00  0.00           C  
ATOM   1048  H   THR p  63      -1.008 -71.114  70.276  1.00  0.00           H  
ATOM   1049  HA  THR p  63       1.140 -69.400  71.328  1.00  0.00           H  
ATOM   1050  HB  THR p  63       2.719 -70.859  70.138  1.00  0.00           H  
ATOM   1051 HG21 THR p  63       0.989 -72.068  72.298  1.00  0.00           H  
ATOM   1052 HG22 THR p  63       2.478 -71.264  72.433  1.00  0.00           H  
ATOM   1053 HG23 THR p  63       2.441 -72.906  71.612  1.00  0.00           H  
ATOM   1054  HG1 THR p  63       1.498 -73.071  69.596  1.00  0.00           H  
ATOM   1055  N   LEU p  64       1.184 -67.864  69.351  1.00  0.00           N  
ATOM   1056  CA  LEU p  64       1.328 -66.912  68.231  1.00  0.00           C  
ATOM   1057  C   LEU p  64       2.800 -66.896  67.801  1.00  0.00           C  
ATOM   1058  O   LEU p  64       3.642 -66.189  68.366  1.00  0.00           O  
ATOM   1059  CB  LEU p  64       0.801 -65.486  68.474  1.00  0.00           C  
ATOM   1060  CG  LEU p  64      -0.715 -65.279  68.826  1.00  0.00           C  
ATOM   1061  CD1 LEU p  64      -1.127 -65.809  70.183  1.00  0.00           C  
ATOM   1062  CD2 LEU p  64      -1.068 -63.798  68.671  1.00  0.00           C  
ATOM   1063  H   LEU p  64       1.321 -67.544  70.305  1.00  0.00           H  
ATOM   1064  HA  LEU p  64       0.741 -67.320  67.404  1.00  0.00           H  
ATOM   1065  HB2 LEU p  64       1.348 -65.099  69.338  1.00  0.00           H  
ATOM   1066  HB3 LEU p  64       1.106 -64.851  67.639  1.00  0.00           H  
ATOM   1067  HG  LEU p  64      -1.290 -65.762  68.032  1.00  0.00           H  
ATOM   1068 HD11 LEU p  64      -0.444 -65.365  70.911  1.00  0.00           H  
ATOM   1069 HD12 LEU p  64      -1.120 -66.896  70.299  1.00  0.00           H  
ATOM   1070 HD13 LEU p  64      -2.079 -65.384  70.511  1.00  0.00           H  
ATOM   1071 HD21 LEU p  64      -0.464 -63.306  69.438  1.00  0.00           H  
ATOM   1072 HD22 LEU p  64      -2.119 -63.565  68.861  1.00  0.00           H  
ATOM   1073 HD23 LEU p  64      -0.815 -63.379  67.693  1.00  0.00           H  
ATOM   1074  N   LYS p  65       3.053 -67.760  66.744  1.00  0.00           N  
ATOM   1075  CA  LYS p  65       4.385 -67.828  66.151  1.00  0.00           C  
ATOM   1076  C   LYS p  65       4.305 -68.078  64.656  1.00  0.00           C  
ATOM   1077  O   LYS p  65       3.247 -68.376  64.112  1.00  0.00           O  
ATOM   1078  CB  LYS p  65       5.115 -69.014  66.725  1.00  0.00           C  
ATOM   1079  CG  LYS p  65       4.524 -70.348  66.235  1.00  0.00           C  
ATOM   1080  CD  LYS p  65       4.069 -71.240  67.405  1.00  0.00           C  
ATOM   1081  CE  LYS p  65       3.342 -72.357  66.839  1.00  0.00           C  
ATOM   1082  NZ  LYS p  65       1.964 -72.016  66.518  1.00  0.00           N1+
ATOM   1083  H   LYS p  65       2.340 -68.375  66.363  1.00  0.00           H  
ATOM   1084  HA  LYS p  65       4.909 -66.878  66.282  1.00  0.00           H  
ATOM   1085  HB2 LYS p  65       6.187 -69.024  66.513  1.00  0.00           H  
ATOM   1086  HB3 LYS p  65       5.090 -68.969  67.817  1.00  0.00           H  
ATOM   1087  HG2 LYS p  65       3.672 -70.174  65.573  1.00  0.00           H  
ATOM   1088  HG3 LYS p  65       5.264 -70.853  65.610  1.00  0.00           H  
ATOM   1089  HD2 LYS p  65       3.468 -70.583  68.038  1.00  0.00           H  
ATOM   1090  HD3 LYS p  65       4.970 -71.500  67.966  1.00  0.00           H  
ATOM   1091  HE2 LYS p  65       3.368 -73.196  67.540  1.00  0.00           H  
ATOM   1092  HE3 LYS p  65       3.818 -72.714  65.923  1.00  0.00           H  
ATOM   1093  HZ1 LYS p  65       1.381 -71.853  67.349  1.00  0.00           H  
ATOM   1094  HZ2 LYS p  65       1.481 -72.768  66.010  1.00  0.00           H  
ATOM   1095  HZ3 LYS p  65       1.830 -71.168  65.952  1.00  0.00           H  
ATOM   1096  N   GLY p  66       5.548 -68.020  63.993  1.00  0.00           N  
ATOM   1097  CA  GLY p  66       5.718 -68.592  62.644  1.00  0.00           C  
ATOM   1098  C   GLY p  66       5.068 -67.704  61.509  1.00  0.00           C  
ATOM   1099  O   GLY p  66       5.210 -66.473  61.471  1.00  0.00           O  
ATOM   1100  H   GLY p  66       6.349 -67.576  64.431  1.00  0.00           H  
ATOM   1101  HA2 GLY p  66       6.766 -68.763  62.389  1.00  0.00           H  
ATOM   1102  HA3 GLY p  66       5.267 -69.582  62.746  1.00  0.00           H  
ATOM   1103  N   GLU p  67       4.386 -68.469  60.580  1.00  0.00           N  
ATOM   1104  CA  GLU p  67       3.589 -67.824  59.568  1.00  0.00           C  
ATOM   1105  C   GLU p  67       2.148 -67.731  60.080  1.00  0.00           C  
ATOM   1106  O   GLU p  67       1.451 -68.724  60.324  1.00  0.00           O  
ATOM   1107  CB  GLU p  67       3.602 -68.519  58.189  1.00  0.00           C  
ATOM   1108  CG  GLU p  67       2.698 -67.762  57.192  1.00  0.00           C  
ATOM   1109  CD  GLU p  67       3.321 -67.751  55.752  1.00  0.00           C  
ATOM   1110  OE1 GLU p  67       2.884 -68.611  54.877  1.00  0.00           O  
ATOM   1111  OE2 GLU p  67       4.129 -66.825  55.522  1.00  0.00           O1-
ATOM   1112  H   GLU p  67       4.426 -69.483  60.579  1.00  0.00           H  
ATOM   1113  HA  GLU p  67       3.960 -66.804  59.435  1.00  0.00           H  
ATOM   1114  HB2 GLU p  67       4.640 -68.643  57.870  1.00  0.00           H  
ATOM   1115  HB3 GLU p  67       3.185 -69.528  58.234  1.00  0.00           H  
ATOM   1116  HG2 GLU p  67       2.485 -66.731  57.487  1.00  0.00           H  
ATOM   1117  HG3 GLU p  67       1.685 -68.172  57.157  1.00  0.00           H  
ATOM   1118  N   VAL p  68       1.636 -66.442  60.210  1.00  0.00           N  
ATOM   1119  CA  VAL p  68       0.239 -66.253  60.635  1.00  0.00           C  
ATOM   1120  C   VAL p  68      -0.639 -65.979  59.418  1.00  0.00           C  
ATOM   1121  O   VAL p  68      -0.271 -65.252  58.490  1.00  0.00           O  
ATOM   1122  CB  VAL p  68       0.119 -65.097  61.646  1.00  0.00           C  
ATOM   1123  CG1 VAL p  68      -1.253 -64.353  61.661  1.00  0.00           C  
ATOM   1124  CG2 VAL p  68       0.374 -65.584  63.121  1.00  0.00           C  
ATOM   1125  H   VAL p  68       2.163 -65.635  59.893  1.00  0.00           H  
ATOM   1126  HA  VAL p  68      -0.154 -67.178  61.066  1.00  0.00           H  
ATOM   1127  HB  VAL p  68       0.840 -64.308  61.416  1.00  0.00           H  
ATOM   1128 HG11 VAL p  68      -2.125 -64.970  61.892  1.00  0.00           H  
ATOM   1129 HG12 VAL p  68      -1.425 -63.839  60.712  1.00  0.00           H  
ATOM   1130 HG13 VAL p  68      -1.226 -63.552  62.404  1.00  0.00           H  
ATOM   1131 HG21 VAL p  68      -0.445 -66.201  63.500  1.00  0.00           H  
ATOM   1132 HG22 VAL p  68       0.449 -64.816  63.895  1.00  0.00           H  
ATOM   1133 HG23 VAL p  68       1.315 -66.134  63.041  1.00  0.00           H  
ATOM   1134  N   VAL p  69      -1.908 -66.566  59.471  1.00  0.00           N  
ATOM   1135  CA  VAL p  69      -2.902 -66.188  58.484  1.00  0.00           C  
ATOM   1136  C   VAL p  69      -4.118 -65.774  59.360  1.00  0.00           C  
ATOM   1137  O   VAL p  69      -4.631 -66.584  60.154  1.00  0.00           O  
ATOM   1138  CB  VAL p  69      -3.224 -67.331  57.490  1.00  0.00           C  
ATOM   1139  CG1 VAL p  69      -4.332 -66.755  56.574  1.00  0.00           C  
ATOM   1140  CG2 VAL p  69      -2.072 -67.793  56.597  1.00  0.00           C  
ATOM   1141  H   VAL p  69      -2.164 -67.244  60.182  1.00  0.00           H  
ATOM   1142  HA  VAL p  69      -2.554 -65.320  57.917  1.00  0.00           H  
ATOM   1143  HB  VAL p  69      -3.564 -68.242  57.991  1.00  0.00           H  
ATOM   1144 HG11 VAL p  69      -3.934 -65.990  55.903  1.00  0.00           H  
ATOM   1145 HG12 VAL p  69      -5.082 -66.189  57.132  1.00  0.00           H  
ATOM   1146 HG13 VAL p  69      -4.794 -67.609  56.072  1.00  0.00           H  
ATOM   1147 HG21 VAL p  69      -1.745 -66.982  55.942  1.00  0.00           H  
ATOM   1148 HG22 VAL p  69      -2.346 -68.655  55.984  1.00  0.00           H  
ATOM   1149 HG23 VAL p  69      -1.260 -68.103  57.260  1.00  0.00           H  
ATOM   1150  N   ASP p  70      -4.550 -64.458  59.130  1.00  0.00           N  
ATOM   1151  CA  ASP p  70      -5.690 -63.886  59.850  1.00  0.00           C  
ATOM   1152  C   ASP p  70      -6.843 -63.777  58.830  1.00  0.00           C  
ATOM   1153  O   ASP p  70      -6.729 -63.011  57.879  1.00  0.00           O  
ATOM   1154  CB  ASP p  70      -5.299 -62.566  60.460  1.00  0.00           C  
ATOM   1155  CG  ASP p  70      -6.378 -61.936  61.234  1.00  0.00           C  
ATOM   1156  OD1 ASP p  70      -7.554 -62.378  61.107  1.00  0.00           O  
ATOM   1157  OD2 ASP p  70      -5.975 -60.881  61.861  1.00  0.00           O1-
ATOM   1158  H   ASP p  70      -4.146 -63.890  58.392  1.00  0.00           H  
ATOM   1159  HA  ASP p  70      -6.067 -64.505  60.668  1.00  0.00           H  
ATOM   1160  HB2 ASP p  70      -5.010 -61.865  59.673  1.00  0.00           H  
ATOM   1161  HB3 ASP p  70      -4.385 -62.743  61.033  1.00  0.00           H  
ATOM   1162  N   LEU p  71      -7.895 -64.633  59.044  1.00  0.00           N  
ATOM   1163  CA  LEU p  71      -9.037 -64.654  58.119  1.00  0.00           C  
ATOM   1164  C   LEU p  71     -10.206 -63.833  58.687  1.00  0.00           C  
ATOM   1165  O   LEU p  71     -11.394 -63.976  58.461  1.00  0.00           O  
ATOM   1166  CB  LEU p  71      -9.542 -66.064  57.735  1.00  0.00           C  
ATOM   1167  CG  LEU p  71      -8.682 -66.915  56.821  1.00  0.00           C  
ATOM   1168  CD1 LEU p  71      -8.102 -66.032  55.623  1.00  0.00           C  
ATOM   1169  CD2 LEU p  71      -7.538 -67.629  57.531  1.00  0.00           C  
ATOM   1170  H   LEU p  71      -7.913 -65.259  59.842  1.00  0.00           H  
ATOM   1171  HA  LEU p  71      -8.787 -64.076  57.225  1.00  0.00           H  
ATOM   1172  HB2 LEU p  71      -9.807 -66.657  58.614  1.00  0.00           H  
ATOM   1173  HB3 LEU p  71     -10.506 -65.967  57.228  1.00  0.00           H  
ATOM   1174  HG  LEU p  71      -9.328 -67.698  56.414  1.00  0.00           H  
ATOM   1175 HD11 LEU p  71      -7.322 -65.371  56.010  1.00  0.00           H  
ATOM   1176 HD12 LEU p  71      -8.810 -65.398  55.084  1.00  0.00           H  
ATOM   1177 HD13 LEU p  71      -7.545 -66.656  54.919  1.00  0.00           H  
ATOM   1178 HD21 LEU p  71      -6.877 -66.887  57.987  1.00  0.00           H  
ATOM   1179 HD22 LEU p  71      -6.967 -68.277  56.861  1.00  0.00           H  
ATOM   1180 HD23 LEU p  71      -7.881 -68.209  58.391  1.00  0.00           H  
ATOM   1181  N   GLY p  72      -9.903 -62.792  59.599  1.00  0.00           N  
ATOM   1182  CA  GLY p  72     -10.901 -61.886  60.010  1.00  0.00           C  
ATOM   1183  C   GLY p  72     -10.346 -60.732  60.748  1.00  0.00           C  
ATOM   1184  O   GLY p  72     -10.701 -60.503  61.926  1.00  0.00           O  
ATOM   1185  H   GLY p  72      -9.010 -62.685  60.069  1.00  0.00           H  
ATOM   1186  HA2 GLY p  72     -11.449 -61.518  59.139  1.00  0.00           H  
ATOM   1187  HA3 GLY p  72     -11.649 -62.437  60.584  1.00  0.00           H  
ATOM   1188  N   CYS p  73      -9.469 -59.982  59.964  1.00  0.00           N  
ATOM   1189  CA  CYS p  73      -8.696 -58.968  60.708  1.00  0.00           C  
ATOM   1190  C   CYS p  73      -9.487 -57.693  60.874  1.00  0.00           C  
ATOM   1191  O   CYS p  73      -9.078 -56.822  61.672  1.00  0.00           O  
ATOM   1192  CB  CYS p  73      -7.375 -58.650  60.088  1.00  0.00           C  
ATOM   1193  SG  CYS p  73      -7.452 -57.851  58.451  1.00  0.00           S  
ATOM   1194  H   CYS p  73      -9.349 -60.172  58.974  1.00  0.00           H  
ATOM   1195  HA  CYS p  73      -8.439 -59.367  61.693  1.00  0.00           H  
ATOM   1196  HB2 CYS p  73      -6.913 -59.634  59.978  1.00  0.00           H  
ATOM   1197  HB3 CYS p  73      -6.703 -58.041  60.698  1.00  0.00           H  
ATOM   1198  HG  CYS p  73      -7.607 -59.022  57.817  1.00  0.00           H  
ATOM   1199  N   GLY p  74     -10.497 -57.427  59.941  1.00  0.00           N  
ATOM   1200  CA  GLY p  74     -11.289 -56.221  59.841  1.00  0.00           C  
ATOM   1201  C   GLY p  74     -10.390 -55.119  59.248  1.00  0.00           C  
ATOM   1202  O   GLY p  74     -10.639 -54.571  58.177  1.00  0.00           O  
ATOM   1203  H   GLY p  74     -10.668 -58.190  59.294  1.00  0.00           H  
ATOM   1204  HA2 GLY p  74     -12.107 -56.432  59.147  1.00  0.00           H  
ATOM   1205  HA3 GLY p  74     -11.603 -55.920  60.844  1.00  0.00           H  
ATOM   1206  N   ARG p  75      -9.390 -54.737  60.114  1.00  0.00           N  
ATOM   1207  CA  ARG p  75      -8.578 -53.581  60.052  1.00  0.00           C  
ATOM   1208  C   ARG p  75      -7.052 -53.810  59.959  1.00  0.00           C  
ATOM   1209  O   ARG p  75      -6.290 -52.843  60.119  1.00  0.00           O  
ATOM   1210  CB  ARG p  75      -8.719 -52.708  61.317  1.00  0.00           C  
ATOM   1211  CG  ARG p  75     -10.202 -52.230  61.496  1.00  0.00           C  
ATOM   1212  CD  ARG p  75     -10.354 -51.182  62.656  1.00  0.00           C  
ATOM   1213  NE  ARG p  75     -11.524 -50.340  62.431  1.00  0.00           N  
ATOM   1214  CZ  ARG p  75     -11.703 -49.169  63.035  1.00  0.00           C  
ATOM   1215  NH1 ARG p  75     -10.993 -48.764  64.100  1.00  0.00           N  
ATOM   1216  NH2 ARG p  75     -12.667 -48.376  62.543  1.00  0.00           N1+
ATOM   1217  H   ARG p  75      -9.216 -55.343  60.910  1.00  0.00           H  
ATOM   1218  HA  ARG p  75      -8.868 -53.030  59.153  1.00  0.00           H  
ATOM   1219  HB2 ARG p  75      -8.424 -53.241  62.224  1.00  0.00           H  
ATOM   1220  HB3 ARG p  75      -8.064 -51.838  61.228  1.00  0.00           H  
ATOM   1221  HG2 ARG p  75     -10.863 -53.069  61.728  1.00  0.00           H  
ATOM   1222  HG3 ARG p  75     -10.469 -51.823  60.518  1.00  0.00           H  
ATOM   1223  HD2 ARG p  75      -9.424 -50.607  62.629  1.00  0.00           H  
ATOM   1224  HD3 ARG p  75     -10.471 -51.692  63.615  1.00  0.00           H  
ATOM   1225  HE  ARG p  75     -12.159 -50.539  61.662  1.00  0.00           H  
ATOM   1226 HH11 ARG p  75     -11.145 -47.821  64.450  1.00  0.00           H  
ATOM   1227 HH12 ARG p  75     -10.208 -49.268  64.506  1.00  0.00           H  
ATOM   1228 HH21 ARG p  75     -13.161 -48.702  61.715  1.00  0.00           H  
ATOM   1229 HH22 ARG p  75     -12.938 -47.474  62.926  1.00  0.00           H  
ATOM   1230  N   GLY p  76      -6.651 -55.084  59.789  1.00  0.00           N  
ATOM   1231  CA  GLY p  76      -5.280 -55.494  60.160  1.00  0.00           C  
ATOM   1232  C   GLY p  76      -5.248 -55.729  61.688  1.00  0.00           C  
ATOM   1233  O   GLY p  76      -4.219 -55.906  62.342  1.00  0.00           O  
ATOM   1234  H   GLY p  76      -7.275 -55.794  59.420  1.00  0.00           H  
ATOM   1235  HA2 GLY p  76      -5.046 -56.455  59.695  1.00  0.00           H  
ATOM   1236  HA3 GLY p  76      -4.550 -54.757  59.816  1.00  0.00           H  
ATOM   1237  N   GLY p  77      -6.511 -55.698  62.296  1.00  0.00           N  
ATOM   1238  CA  GLY p  77      -6.717 -55.405  63.668  1.00  0.00           C  
ATOM   1239  C   GLY p  77      -6.273 -56.496  64.590  1.00  0.00           C  
ATOM   1240  O   GLY p  77      -5.771 -56.183  65.665  1.00  0.00           O  
ATOM   1241  H   GLY p  77      -7.270 -55.905  61.655  1.00  0.00           H  
ATOM   1242  HA2 GLY p  77      -6.283 -54.448  63.967  1.00  0.00           H  
ATOM   1243  HA3 GLY p  77      -7.808 -55.361  63.712  1.00  0.00           H  
ATOM   1244  N   TRP p  78      -6.601 -57.782  64.258  1.00  0.00           N  
ATOM   1245  CA  TRP p  78      -6.158 -58.951  65.081  1.00  0.00           C  
ATOM   1246  C   TRP p  78      -4.687 -59.192  64.742  1.00  0.00           C  
ATOM   1247  O   TRP p  78      -3.913 -59.752  65.526  1.00  0.00           O  
ATOM   1248  CB  TRP p  78      -7.025 -60.239  64.895  1.00  0.00           C  
ATOM   1249  CG  TRP p  78      -8.156 -60.303  65.871  1.00  0.00           C  
ATOM   1250  CD1 TRP p  78      -9.065 -59.308  66.077  1.00  0.00           C  
ATOM   1251  CD2 TRP p  78      -8.521 -61.392  66.712  1.00  0.00           C  
ATOM   1252  NE1 TRP p  78      -9.967 -59.755  67.051  1.00  0.00           N  
ATOM   1253  CE2 TRP p  78      -9.583 -60.983  67.488  1.00  0.00           C  
ATOM   1254  CE3 TRP p  78      -8.104 -62.723  66.839  1.00  0.00           C  
ATOM   1255  CZ2 TRP p  78     -10.058 -61.731  68.582  1.00  0.00           C  
ATOM   1256  CZ3 TRP p  78      -8.614 -63.537  67.861  1.00  0.00           C  
ATOM   1257  CH2 TRP p  78      -9.595 -63.035  68.713  1.00  0.00           C  
ATOM   1258  H   TRP p  78      -7.137 -57.921  63.408  1.00  0.00           H  
ATOM   1259  HA  TRP p  78      -6.073 -58.579  66.105  1.00  0.00           H  
ATOM   1260  HB2 TRP p  78      -7.392 -60.364  63.874  1.00  0.00           H  
ATOM   1261  HB3 TRP p  78      -6.356 -61.090  65.050  1.00  0.00           H  
ATOM   1262  HD1 TRP p  78      -9.190 -58.356  65.583  1.00  0.00           H  
ATOM   1263  HE1 TRP p  78     -10.789 -59.261  67.374  1.00  0.00           H  
ATOM   1264  HE3 TRP p  78      -7.353 -63.101  66.154  1.00  0.00           H  
ATOM   1265  HZ2 TRP p  78     -10.822 -61.331  69.238  1.00  0.00           H  
ATOM   1266  HZ3 TRP p  78      -8.288 -64.562  67.997  1.00  0.00           H  
ATOM   1267  HH2 TRP p  78      -9.905 -63.658  69.544  1.00  0.00           H  
ATOM   1268  N   SER p  79      -4.245 -58.752  63.518  1.00  0.00           N  
ATOM   1269  CA  SER p  79      -2.976 -59.198  62.920  1.00  0.00           C  
ATOM   1270  C   SER p  79      -1.762 -58.451  63.514  1.00  0.00           C  
ATOM   1271  O   SER p  79      -0.584 -58.827  63.456  1.00  0.00           O  
ATOM   1272  CB  SER p  79      -3.069 -59.242  61.380  1.00  0.00           C  
ATOM   1273  OG  SER p  79      -4.415 -59.333  60.915  1.00  0.00           O  
ATOM   1274  H   SER p  79      -4.834 -58.182  62.918  1.00  0.00           H  
ATOM   1275  HA  SER p  79      -2.798 -60.223  63.254  1.00  0.00           H  
ATOM   1276  HB2 SER p  79      -2.566 -60.138  61.006  1.00  0.00           H  
ATOM   1277  HB3 SER p  79      -2.688 -58.313  60.948  1.00  0.00           H  
ATOM   1278  HG  SER p  79      -4.899 -59.953  61.487  1.00  0.00           H  
ATOM   1279  N   TYR p  80      -1.975 -57.126  63.900  1.00  0.00           N  
ATOM   1280  CA  TYR p  80      -0.875 -56.249  64.379  1.00  0.00           C  
ATOM   1281  C   TYR p  80      -0.271 -56.791  65.687  1.00  0.00           C  
ATOM   1282  O   TYR p  80       0.892 -56.559  65.980  1.00  0.00           O  
ATOM   1283  CB  TYR p  80      -1.425 -54.785  64.605  1.00  0.00           C  
ATOM   1284  CG  TYR p  80      -1.495 -53.872  63.417  1.00  0.00           C  
ATOM   1285  CD1 TYR p  80      -0.380 -53.586  62.629  1.00  0.00           C  
ATOM   1286  CD2 TYR p  80      -2.652 -53.136  63.206  1.00  0.00           C  
ATOM   1287  CE1 TYR p  80      -0.475 -52.617  61.658  1.00  0.00           C  
ATOM   1288  CE2 TYR p  80      -2.790 -52.131  62.257  1.00  0.00           C  
ATOM   1289  CZ  TYR p  80      -1.681 -51.920  61.444  1.00  0.00           C  
ATOM   1290  OH  TYR p  80      -1.676 -50.993  60.422  1.00  0.00           O  
ATOM   1291  H   TYR p  80      -2.899 -56.717  63.807  1.00  0.00           H  
ATOM   1292  HA  TYR p  80      -0.071 -56.248  63.637  1.00  0.00           H  
ATOM   1293  HB2 TYR p  80      -2.407 -54.913  65.068  1.00  0.00           H  
ATOM   1294  HB3 TYR p  80      -0.715 -54.307  65.285  1.00  0.00           H  
ATOM   1295  HD1 TYR p  80       0.579 -54.080  62.744  1.00  0.00           H  
ATOM   1296  HD2 TYR p  80      -3.511 -53.300  63.846  1.00  0.00           H  
ATOM   1297  HE1 TYR p  80       0.400 -52.366  61.070  1.00  0.00           H  
ATOM   1298  HE2 TYR p  80      -3.709 -51.588  62.068  1.00  0.00           H  
ATOM   1299  HH  TYR p  80      -2.519 -50.515  60.510  1.00  0.00           H  
ATOM   1300  N   TYR p  81      -1.183 -57.424  66.522  1.00  0.00           N  
ATOM   1301  CA  TYR p  81      -0.807 -58.083  67.749  1.00  0.00           C  
ATOM   1302  C   TYR p  81      -0.025 -59.305  67.450  1.00  0.00           C  
ATOM   1303  O   TYR p  81       0.827 -59.694  68.246  1.00  0.00           O  
ATOM   1304  CB  TYR p  81      -2.084 -58.332  68.655  1.00  0.00           C  
ATOM   1305  CG  TYR p  81      -1.796 -59.072  69.960  1.00  0.00           C  
ATOM   1306  CD1 TYR p  81      -1.432 -58.355  71.159  1.00  0.00           C  
ATOM   1307  CD2 TYR p  81      -1.786 -60.451  69.993  1.00  0.00           C  
ATOM   1308  CE1 TYR p  81      -0.835 -58.996  72.229  1.00  0.00           C  
ATOM   1309  CE2 TYR p  81      -1.249 -61.053  71.126  1.00  0.00           C  
ATOM   1310  CZ  TYR p  81      -0.688 -60.353  72.173  1.00  0.00           C  
ATOM   1311  OH  TYR p  81      -0.022 -60.916  73.212  1.00  0.00           O  
ATOM   1312  H   TYR p  81      -2.141 -57.426  66.187  1.00  0.00           H  
ATOM   1313  HA  TYR p  81      -0.165 -57.422  68.337  1.00  0.00           H  
ATOM   1314  HB2 TYR p  81      -2.538 -57.377  68.931  1.00  0.00           H  
ATOM   1315  HB3 TYR p  81      -2.885 -58.902  68.178  1.00  0.00           H  
ATOM   1316  HD1 TYR p  81      -1.443 -57.271  71.176  1.00  0.00           H  
ATOM   1317  HD2 TYR p  81      -2.042 -61.058  69.132  1.00  0.00           H  
ATOM   1318  HE1 TYR p  81      -0.473 -58.437  73.085  1.00  0.00           H  
ATOM   1319  HE2 TYR p  81      -1.159 -62.133  71.146  1.00  0.00           H  
ATOM   1320  HH  TYR p  81       0.366 -61.775  72.968  1.00  0.00           H  
ATOM   1321  N   ALA p  82      -0.288 -59.985  66.302  1.00  0.00           N  
ATOM   1322  CA  ALA p  82       0.572 -61.101  65.989  1.00  0.00           C  
ATOM   1323  C   ALA p  82       1.906 -60.534  65.462  1.00  0.00           C  
ATOM   1324  O   ALA p  82       2.938 -61.113  65.826  1.00  0.00           O  
ATOM   1325  CB  ALA p  82       0.040 -62.028  64.899  1.00  0.00           C  
ATOM   1326  H   ALA p  82      -1.042 -59.749  65.665  1.00  0.00           H  
ATOM   1327  HA  ALA p  82       0.760 -61.706  66.880  1.00  0.00           H  
ATOM   1328  HB1 ALA p  82      -0.074 -61.488  63.956  1.00  0.00           H  
ATOM   1329  HB2 ALA p  82      -0.917 -62.435  65.237  1.00  0.00           H  
ATOM   1330  HB3 ALA p  82       0.666 -62.909  64.735  1.00  0.00           H  
ATOM   1331  N   ALA p  83       1.845 -59.492  64.565  1.00  0.00           N  
ATOM   1332  CA  ALA p  83       3.043 -58.984  64.019  1.00  0.00           C  
ATOM   1333  C   ALA p  83       4.004 -58.452  65.113  1.00  0.00           C  
ATOM   1334  O   ALA p  83       5.233 -58.380  64.948  1.00  0.00           O  
ATOM   1335  CB  ALA p  83       2.832 -57.865  63.032  1.00  0.00           C  
ATOM   1336  H   ALA p  83       0.938 -59.140  64.274  1.00  0.00           H  
ATOM   1337  HA  ALA p  83       3.582 -59.829  63.583  1.00  0.00           H  
ATOM   1338  HB1 ALA p  83       2.061 -57.173  63.380  1.00  0.00           H  
ATOM   1339  HB2 ALA p  83       2.431 -58.286  62.106  1.00  0.00           H  
ATOM   1340  HB3 ALA p  83       3.722 -57.276  62.795  1.00  0.00           H  
ATOM   1341  N   SER p  84       3.347 -58.019  66.262  1.00  0.00           N  
ATOM   1342  CA  SER p  84       4.055 -57.635  67.452  1.00  0.00           C  
ATOM   1343  C   SER p  84       4.214 -58.708  68.523  1.00  0.00           C  
ATOM   1344  O   SER p  84       4.455 -58.479  69.690  1.00  0.00           O  
ATOM   1345  CB  SER p  84       3.347 -56.396  68.022  1.00  0.00           C  
ATOM   1346  OG  SER p  84       3.473 -55.338  67.121  1.00  0.00           O  
ATOM   1347  H   SER p  84       2.336 -57.954  66.326  1.00  0.00           H  
ATOM   1348  HA  SER p  84       5.022 -57.223  67.151  1.00  0.00           H  
ATOM   1349  HB2 SER p  84       3.764 -56.089  68.985  1.00  0.00           H  
ATOM   1350  HB3 SER p  84       2.288 -56.605  68.190  1.00  0.00           H  
ATOM   1351  HG  SER p  84       3.532 -55.459  66.158  1.00  0.00           H  
ATOM   1352  N   ARG p  85       4.273 -59.973  68.076  1.00  0.00           N  
ATOM   1353  CA  ARG p  85       5.065 -61.033  68.754  1.00  0.00           C  
ATOM   1354  C   ARG p  85       6.363 -61.218  67.885  1.00  0.00           C  
ATOM   1355  O   ARG p  85       6.377 -61.303  66.684  1.00  0.00           O  
ATOM   1356  CB  ARG p  85       4.398 -62.352  68.955  1.00  0.00           C  
ATOM   1357  CG  ARG p  85       2.926 -62.288  69.318  1.00  0.00           C  
ATOM   1358  CD  ARG p  85       2.352 -61.329  70.340  1.00  0.00           C  
ATOM   1359  NE  ARG p  85       2.762 -61.618  71.776  1.00  0.00           N  
ATOM   1360  CZ  ARG p  85       3.603 -60.962  72.563  1.00  0.00           C  
ATOM   1361  NH1 ARG p  85       3.744 -61.381  73.853  1.00  0.00           N  
ATOM   1362  NH2 ARG p  85       4.217 -59.814  72.083  1.00  0.00           N1+
ATOM   1363  H   ARG p  85       4.002 -60.203  67.126  1.00  0.00           H  
ATOM   1364  HA  ARG p  85       5.353 -60.656  69.739  1.00  0.00           H  
ATOM   1365  HB2 ARG p  85       4.411 -62.886  68.002  1.00  0.00           H  
ATOM   1366  HB3 ARG p  85       4.966 -63.031  69.596  1.00  0.00           H  
ATOM   1367  HG2 ARG p  85       2.657 -63.309  69.598  1.00  0.00           H  
ATOM   1368  HG3 ARG p  85       2.350 -62.154  68.399  1.00  0.00           H  
ATOM   1369  HD2 ARG p  85       1.259 -61.361  70.317  1.00  0.00           H  
ATOM   1370  HD3 ARG p  85       2.604 -60.290  70.116  1.00  0.00           H  
ATOM   1371  HE  ARG p  85       2.215 -62.332  72.252  1.00  0.00           H  
ATOM   1372 HH11 ARG p  85       3.206 -62.137  74.269  1.00  0.00           H  
ATOM   1373 HH12 ARG p  85       4.325 -60.901  74.536  1.00  0.00           H  
ATOM   1374 HH21 ARG p  85       4.175 -59.449  71.135  1.00  0.00           H  
ATOM   1375 HH22 ARG p  85       4.890 -59.316  72.660  1.00  0.00           H  
ATOM   1376  N   PRO p  86       7.557 -61.247  68.560  1.00  0.00           N  
ATOM   1377  CA  PRO p  86       8.807 -61.450  67.829  1.00  0.00           C  
ATOM   1378  C   PRO p  86       8.895 -62.798  67.053  1.00  0.00           C  
ATOM   1379  O   PRO p  86       9.734 -62.990  66.163  1.00  0.00           O  
ATOM   1380  CB  PRO p  86       9.940 -61.411  68.894  1.00  0.00           C  
ATOM   1381  CG  PRO p  86       9.306 -60.563  70.014  1.00  0.00           C  
ATOM   1382  CD  PRO p  86       7.851 -60.997  69.984  1.00  0.00           C  
ATOM   1383  HA  PRO p  86       9.036 -60.603  67.178  1.00  0.00           H  
ATOM   1384  HB2 PRO p  86      10.127 -62.422  69.264  1.00  0.00           H  
ATOM   1385  HB3 PRO p  86      10.891 -60.971  68.583  1.00  0.00           H  
ATOM   1386  HG2 PRO p  86       9.430 -59.503  69.779  1.00  0.00           H  
ATOM   1387  HG3 PRO p  86       9.666 -60.721  71.034  1.00  0.00           H  
ATOM   1388  HD2 PRO p  86       7.178 -60.231  70.377  1.00  0.00           H  
ATOM   1389  HD3 PRO p  86       7.707 -61.965  70.470  1.00  0.00           H  
ATOM   1390  N   ALA p  87       8.092 -63.778  67.599  1.00  0.00           N  
ATOM   1391  CA  ALA p  87       8.143 -65.149  67.058  1.00  0.00           C  
ATOM   1392  C   ALA p  87       7.213 -65.342  65.890  1.00  0.00           C  
ATOM   1393  O   ALA p  87       7.071 -66.433  65.346  1.00  0.00           O  
ATOM   1394  CB  ALA p  87       7.781 -66.141  68.130  1.00  0.00           C  
ATOM   1395  H   ALA p  87       7.410 -63.616  68.332  1.00  0.00           H  
ATOM   1396  HA  ALA p  87       9.141 -65.303  66.639  1.00  0.00           H  
ATOM   1397  HB1 ALA p  87       6.745 -66.038  68.463  1.00  0.00           H  
ATOM   1398  HB2 ALA p  87       8.431 -65.945  68.986  1.00  0.00           H  
ATOM   1399  HB3 ALA p  87       7.745 -67.188  67.818  1.00  0.00           H  
ATOM   1400  N   VAL p  88       6.592 -64.219  65.321  1.00  0.00           N  
ATOM   1401  CA  VAL p  88       5.737 -64.280  64.157  1.00  0.00           C  
ATOM   1402  C   VAL p  88       6.558 -63.520  63.080  1.00  0.00           C  
ATOM   1403  O   VAL p  88       7.048 -62.412  63.330  1.00  0.00           O  
ATOM   1404  CB  VAL p  88       4.339 -63.648  64.371  1.00  0.00           C  
ATOM   1405  CG1 VAL p  88       3.522 -63.650  63.106  1.00  0.00           C  
ATOM   1406  CG2 VAL p  88       3.559 -64.398  65.489  1.00  0.00           C  
ATOM   1407  H   VAL p  88       6.731 -63.299  65.727  1.00  0.00           H  
ATOM   1408  HA  VAL p  88       5.537 -65.303  63.827  1.00  0.00           H  
ATOM   1409  HB  VAL p  88       4.480 -62.608  64.676  1.00  0.00           H  
ATOM   1410 HG11 VAL p  88       3.345 -64.607  62.609  1.00  0.00           H  
ATOM   1411 HG12 VAL p  88       3.960 -62.948  62.393  1.00  0.00           H  
ATOM   1412 HG13 VAL p  88       2.527 -63.276  63.361  1.00  0.00           H  
ATOM   1413 HG21 VAL p  88       3.318 -65.415  65.167  1.00  0.00           H  
ATOM   1414 HG22 VAL p  88       2.594 -63.923  65.682  1.00  0.00           H  
ATOM   1415 HG23 VAL p  88       4.078 -64.431  66.451  1.00  0.00           H  
ATOM   1416  N   MET p  89       6.640 -64.171  61.858  1.00  0.00           N  
ATOM   1417  CA  MET p  89       7.559 -63.740  60.795  1.00  0.00           C  
ATOM   1418  C   MET p  89       6.881 -63.415  59.482  1.00  0.00           C  
ATOM   1419  O   MET p  89       7.509 -62.984  58.518  1.00  0.00           O  
ATOM   1420  CB  MET p  89       8.605 -64.867  60.615  1.00  0.00           C  
ATOM   1421  CG  MET p  89       9.497 -65.162  61.854  1.00  0.00           C  
ATOM   1422  SD  MET p  89      10.420 -63.601  62.293  1.00  0.00           S  
ATOM   1423  CE  MET p  89      11.459 -64.388  63.636  1.00  0.00           C  
ATOM   1424  H   MET p  89       6.067 -65.003  61.757  1.00  0.00           H  
ATOM   1425  HA  MET p  89       8.024 -62.800  61.105  1.00  0.00           H  
ATOM   1426  HB2 MET p  89       9.251 -64.648  59.760  1.00  0.00           H  
ATOM   1427  HB3 MET p  89       8.030 -65.775  60.415  1.00  0.00           H  
ATOM   1428  HG2 MET p  89      10.065 -66.057  61.588  1.00  0.00           H  
ATOM   1429  HG3 MET p  89       8.900 -65.357  62.748  1.00  0.00           H  
ATOM   1430  HE1 MET p  89      12.341 -63.783  63.862  1.00  0.00           H  
ATOM   1431  HE2 MET p  89      11.896 -65.340  63.324  1.00  0.00           H  
ATOM   1432  HE3 MET p  89      10.781 -64.562  64.475  1.00  0.00           H  
ATOM   1433  N   SER p  90       5.494 -63.558  59.434  1.00  0.00           N  
ATOM   1434  CA  SER p  90       4.754 -63.305  58.159  1.00  0.00           C  
ATOM   1435  C   SER p  90       3.298 -63.372  58.591  1.00  0.00           C  
ATOM   1436  O   SER p  90       2.793 -64.264  59.241  1.00  0.00           O  
ATOM   1437  CB  SER p  90       5.167 -64.385  57.151  1.00  0.00           C  
ATOM   1438  OG  SER p  90       4.353 -64.307  55.965  1.00  0.00           O  
ATOM   1439  H   SER p  90       5.031 -63.881  60.278  1.00  0.00           H  
ATOM   1440  HA  SER p  90       4.988 -62.285  57.845  1.00  0.00           H  
ATOM   1441  HB2 SER p  90       4.964 -65.360  57.604  1.00  0.00           H  
ATOM   1442  HB3 SER p  90       6.216 -64.320  56.852  1.00  0.00           H  
ATOM   1443  HG  SER p  90       4.319 -65.207  55.599  1.00  0.00           H  
ATOM   1444  N   VAL p  91       2.603 -62.258  58.236  1.00  0.00           N  
ATOM   1445  CA  VAL p  91       1.278 -62.054  58.664  1.00  0.00           C  
ATOM   1446  C   VAL p  91       0.446 -61.721  57.407  1.00  0.00           C  
ATOM   1447  O   VAL p  91       0.461 -60.621  56.826  1.00  0.00           O  
ATOM   1448  CB  VAL p  91       1.167 -60.936  59.657  1.00  0.00           C  
ATOM   1449  CG1 VAL p  91      -0.240 -60.752  60.202  1.00  0.00           C  
ATOM   1450  CG2 VAL p  91       2.124 -61.187  60.818  1.00  0.00           C  
ATOM   1451  H   VAL p  91       3.080 -61.569  57.662  1.00  0.00           H  
ATOM   1452  HA  VAL p  91       0.869 -62.968  59.101  1.00  0.00           H  
ATOM   1453  HB  VAL p  91       1.418 -59.969  59.213  1.00  0.00           H  
ATOM   1454 HG11 VAL p  91      -0.523 -61.536  60.908  1.00  0.00           H  
ATOM   1455 HG12 VAL p  91      -1.023 -60.848  59.444  1.00  0.00           H  
ATOM   1456 HG13 VAL p  91      -0.310 -59.735  60.597  1.00  0.00           H  
ATOM   1457 HG21 VAL p  91       2.430 -62.234  60.886  1.00  0.00           H  
ATOM   1458 HG22 VAL p  91       1.693 -60.837  61.759  1.00  0.00           H  
ATOM   1459 HG23 VAL p  91       3.030 -60.602  60.643  1.00  0.00           H  
ATOM   1460  N   LYS p  92      -0.225 -62.817  56.909  1.00  0.00           N  
ATOM   1461  CA  LYS p  92      -1.163 -62.733  55.825  1.00  0.00           C  
ATOM   1462  C   LYS p  92      -2.501 -62.332  56.356  1.00  0.00           C  
ATOM   1463  O   LYS p  92      -3.189 -63.157  57.016  1.00  0.00           O  
ATOM   1464  CB  LYS p  92      -1.160 -64.145  55.181  1.00  0.00           C  
ATOM   1465  CG  LYS p  92       0.008 -64.341  54.184  1.00  0.00           C  
ATOM   1466  CD  LYS p  92      -0.066 -65.661  53.426  1.00  0.00           C  
ATOM   1467  CE  LYS p  92       0.584 -66.772  54.214  1.00  0.00           C  
ATOM   1468  NZ  LYS p  92       1.254 -67.797  53.413  1.00  0.00           N1+
ATOM   1469  H   LYS p  92      -0.058 -63.712  57.357  1.00  0.00           H  
ATOM   1470  HA  LYS p  92      -0.804 -62.020  55.078  1.00  0.00           H  
ATOM   1471  HB2 LYS p  92      -1.134 -64.879  55.991  1.00  0.00           H  
ATOM   1472  HB3 LYS p  92      -2.103 -64.275  54.644  1.00  0.00           H  
ATOM   1473  HG2 LYS p  92      -0.078 -63.497  53.495  1.00  0.00           H  
ATOM   1474  HG3 LYS p  92       0.960 -64.275  54.718  1.00  0.00           H  
ATOM   1475  HD2 LYS p  92       0.416 -65.553  52.451  1.00  0.00           H  
ATOM   1476  HD3 LYS p  92      -1.125 -65.911  53.317  1.00  0.00           H  
ATOM   1477  HE2 LYS p  92      -0.069 -67.263  54.941  1.00  0.00           H  
ATOM   1478  HE3 LYS p  92       1.396 -66.313  54.783  1.00  0.00           H  
ATOM   1479  HZ1 LYS p  92       0.712 -68.584  53.034  1.00  0.00           H  
ATOM   1480  HZ2 LYS p  92       1.923 -68.268  54.035  1.00  0.00           H  
ATOM   1481  HZ3 LYS p  92       1.870 -67.395  52.695  1.00  0.00           H  
ATOM   1482  N   ALA p  93      -2.839 -61.010  56.259  1.00  0.00           N  
ATOM   1483  CA  ALA p  93      -3.939 -60.480  57.029  1.00  0.00           C  
ATOM   1484  C   ALA p  93      -5.114 -60.051  56.114  1.00  0.00           C  
ATOM   1485  O   ALA p  93      -5.043 -59.092  55.333  1.00  0.00           O  
ATOM   1486  CB  ALA p  93      -3.421 -59.218  57.705  1.00  0.00           C  
ATOM   1487  H   ALA p  93      -2.317 -60.400  55.638  1.00  0.00           H  
ATOM   1488  HA  ALA p  93      -4.304 -61.214  57.751  1.00  0.00           H  
ATOM   1489  HB1 ALA p  93      -3.087 -58.478  56.973  1.00  0.00           H  
ATOM   1490  HB2 ALA p  93      -2.608 -59.391  58.415  1.00  0.00           H  
ATOM   1491  HB3 ALA p  93      -4.237 -58.806  58.304  1.00  0.00           H  
ATOM   1492  N   TYR p  94      -6.277 -60.768  56.345  1.00  0.00           N  
ATOM   1493  CA  TYR p  94      -7.499 -60.573  55.485  1.00  0.00           C  
ATOM   1494  C   TYR p  94      -8.768 -60.018  56.130  1.00  0.00           C  
ATOM   1495  O   TYR p  94      -9.105 -60.242  57.302  1.00  0.00           O  
ATOM   1496  CB  TYR p  94      -7.895 -61.893  54.791  1.00  0.00           C  
ATOM   1497  CG  TYR p  94      -6.872 -62.642  53.940  1.00  0.00           C  
ATOM   1498  CD1 TYR p  94      -6.844 -62.550  52.519  1.00  0.00           C  
ATOM   1499  CD2 TYR p  94      -5.889 -63.433  54.590  1.00  0.00           C  
ATOM   1500  CE1 TYR p  94      -5.839 -63.299  51.808  1.00  0.00           C  
ATOM   1501  CE2 TYR p  94      -4.929 -64.136  53.841  1.00  0.00           C  
ATOM   1502  CZ  TYR p  94      -4.912 -64.072  52.454  1.00  0.00           C  
ATOM   1503  OH  TYR p  94      -4.118 -64.818  51.676  1.00  0.00           O  
ATOM   1504  H   TYR p  94      -6.336 -61.509  57.036  1.00  0.00           H  
ATOM   1505  HA  TYR p  94      -7.254 -59.871  54.684  1.00  0.00           H  
ATOM   1506  HB2 TYR p  94      -8.243 -62.622  55.528  1.00  0.00           H  
ATOM   1507  HB3 TYR p  94      -8.744 -61.693  54.133  1.00  0.00           H  
ATOM   1508  HD1 TYR p  94      -7.586 -61.943  52.012  1.00  0.00           H  
ATOM   1509  HD2 TYR p  94      -5.828 -63.519  55.669  1.00  0.00           H  
ATOM   1510  HE1 TYR p  94      -5.784 -63.213  50.729  1.00  0.00           H  
ATOM   1511  HE2 TYR p  94      -4.163 -64.739  54.316  1.00  0.00           H  
ATOM   1512  HH  TYR p  94      -3.472 -65.267  52.248  1.00  0.00           H  
ATOM   1513  N   THR p  95      -9.573 -59.341  55.219  1.00  0.00           N  
ATOM   1514  CA  THR p  95     -10.941 -58.794  55.548  1.00  0.00           C  
ATOM   1515  C   THR p  95     -11.711 -58.698  54.194  1.00  0.00           C  
ATOM   1516  O   THR p  95     -11.221 -58.985  53.107  1.00  0.00           O  
ATOM   1517  CB  THR p  95     -10.849 -57.404  56.208  1.00  0.00           C  
ATOM   1518  OG1 THR p  95     -12.184 -57.044  56.534  1.00  0.00           O  
ATOM   1519  CG2 THR p  95     -10.263 -56.334  55.328  1.00  0.00           C  
ATOM   1520  H   THR p  95      -9.260 -59.118  54.279  1.00  0.00           H  
ATOM   1521  HA  THR p  95     -11.466 -59.569  56.114  1.00  0.00           H  
ATOM   1522  HB  THR p  95     -10.260 -57.426  57.129  1.00  0.00           H  
ATOM   1523 HG21 THR p  95     -10.890 -56.088  54.467  1.00  0.00           H  
ATOM   1524 HG22 THR p  95      -9.302 -56.645  54.911  1.00  0.00           H  
ATOM   1525 HG23 THR p  95     -10.106 -55.416  55.901  1.00  0.00           H  
ATOM   1526  HG1 THR p  95     -12.171 -56.088  56.710  1.00  0.00           H  
ATOM   1527  N   ILE p  96     -12.993 -58.190  54.273  1.00  0.00           N  
ATOM   1528  CA  ILE p  96     -13.884 -58.141  53.100  1.00  0.00           C  
ATOM   1529  C   ILE p  96     -13.646 -56.766  52.469  1.00  0.00           C  
ATOM   1530  O   ILE p  96     -12.894 -56.552  51.513  1.00  0.00           O  
ATOM   1531  CB  ILE p  96     -15.371 -58.434  53.377  1.00  0.00           C  
ATOM   1532  CG1 ILE p  96     -15.527 -59.738  54.198  1.00  0.00           C  
ATOM   1533  CG2 ILE p  96     -16.070 -58.554  52.045  1.00  0.00           C  
ATOM   1534  CD1 ILE p  96     -16.926 -60.295  54.349  1.00  0.00           C  
ATOM   1535  H   ILE p  96     -13.221 -57.840  55.198  1.00  0.00           H  
ATOM   1536  HA  ILE p  96     -13.499 -58.881  52.394  1.00  0.00           H  
ATOM   1537  HB  ILE p  96     -15.809 -57.629  53.973  1.00  0.00           H  
ATOM   1538 HG12 ILE p  96     -14.878 -60.524  53.802  1.00  0.00           H  
ATOM   1539 HG13 ILE p  96     -15.172 -59.548  55.214  1.00  0.00           H  
ATOM   1540 HG21 ILE p  96     -15.795 -59.446  51.476  1.00  0.00           H  
ATOM   1541 HG22 ILE p  96     -15.881 -57.683  51.413  1.00  0.00           H  
ATOM   1542 HG23 ILE p  96     -17.152 -58.564  52.201  1.00  0.00           H  
ATOM   1543 HD11 ILE p  96     -17.375 -60.522  53.379  1.00  0.00           H  
ATOM   1544 HD12 ILE p  96     -17.612 -59.652  54.906  1.00  0.00           H  
ATOM   1545 HD13 ILE p  96     -16.857 -61.228  54.913  1.00  0.00           H  
ATOM   1546  N   GLY p  97     -14.255 -55.672  53.125  1.00  0.00           N  
ATOM   1547  CA  GLY p  97     -14.090 -54.318  52.571  1.00  0.00           C  
ATOM   1548  C   GLY p  97     -14.993 -53.986  51.426  1.00  0.00           C  
ATOM   1549  O   GLY p  97     -15.061 -54.716  50.447  1.00  0.00           O  
ATOM   1550  H   GLY p  97     -14.761 -55.775  53.999  1.00  0.00           H  
ATOM   1551  HA2 GLY p  97     -14.305 -53.637  53.398  1.00  0.00           H  
ATOM   1552  HA3 GLY p  97     -13.051 -54.167  52.266  1.00  0.00           H  
ATOM   1553  N   GLY p  98     -15.772 -52.862  51.487  1.00  0.00           N  
ATOM   1554  CA  GLY p  98     -16.655 -52.471  50.420  1.00  0.00           C  
ATOM   1555  C   GLY p  98     -17.389 -51.232  50.889  1.00  0.00           C  
ATOM   1556  O   GLY p  98     -17.162 -50.674  51.981  1.00  0.00           O  
ATOM   1557  H   GLY p  98     -15.807 -52.357  52.367  1.00  0.00           H  
ATOM   1558  HA2 GLY p  98     -16.208 -52.243  49.449  1.00  0.00           H  
ATOM   1559  HA3 GLY p  98     -17.362 -53.250  50.126  1.00  0.00           H  
ATOM   1560  N   LYS p  99     -18.385 -50.746  49.996  1.00  0.00           N  
ATOM   1561  CA  LYS p  99     -19.211 -49.668  50.506  1.00  0.00           C  
ATOM   1562  C   LYS p  99     -20.232 -50.306  51.435  1.00  0.00           C  
ATOM   1563  O   LYS p  99     -21.145 -51.014  51.013  1.00  0.00           O  
ATOM   1564  CB  LYS p  99     -19.878 -48.789  49.431  1.00  0.00           C  
ATOM   1565  CG  LYS p  99     -18.865 -48.049  48.560  1.00  0.00           C  
ATOM   1566  CD  LYS p  99     -19.634 -47.122  47.654  1.00  0.00           C  
ATOM   1567  CE  LYS p  99     -18.654 -46.467  46.698  1.00  0.00           C  
ATOM   1568  NZ  LYS p  99     -19.373 -45.568  45.793  1.00  0.00           N1+
ATOM   1569  H   LYS p  99     -18.519 -51.192  49.094  1.00  0.00           H  
ATOM   1570  HA  LYS p  99     -18.587 -49.004  51.109  1.00  0.00           H  
ATOM   1571  HB2 LYS p  99     -20.609 -49.398  48.894  1.00  0.00           H  
ATOM   1572  HB3 LYS p  99     -20.429 -48.028  49.990  1.00  0.00           H  
ATOM   1573  HG2 LYS p  99     -18.277 -47.471  49.278  1.00  0.00           H  
ATOM   1574  HG3 LYS p  99     -18.251 -48.731  47.966  1.00  0.00           H  
ATOM   1575  HD2 LYS p  99     -20.254 -46.410  48.204  1.00  0.00           H  
ATOM   1576  HD3 LYS p  99     -20.309 -47.719  47.034  1.00  0.00           H  
ATOM   1577  HE2 LYS p  99     -18.093 -47.144  46.049  1.00  0.00           H  
ATOM   1578  HE3 LYS p  99     -17.879 -45.923  47.243  1.00  0.00           H  
ATOM   1579  HZ1 LYS p  99     -20.320 -45.774  45.450  1.00  0.00           H  
ATOM   1580  HZ2 LYS p  99     -18.819 -45.544  44.928  1.00  0.00           H  
ATOM   1581  HZ3 LYS p  99     -19.393 -44.590  46.110  1.00  0.00           H  
ATOM   1582  N   GLY p 100     -19.827 -50.281  52.796  1.00  0.00           N  
ATOM   1583  CA  GLY p 100     -20.506 -50.986  53.849  1.00  0.00           C  
ATOM   1584  C   GLY p 100     -19.812 -52.147  54.590  1.00  0.00           C  
ATOM   1585  O   GLY p 100     -20.444 -52.953  55.317  1.00  0.00           O  
ATOM   1586  H   GLY p 100     -18.995 -49.722  52.957  1.00  0.00           H  
ATOM   1587  HA2 GLY p 100     -20.728 -50.241  54.617  1.00  0.00           H  
ATOM   1588  HA3 GLY p 100     -21.359 -51.514  53.415  1.00  0.00           H  
ATOM   1589  N   HIS p 101     -18.392 -52.212  54.509  1.00  0.00           N  
ATOM   1590  CA  HIS p 101     -17.561 -53.147  55.245  1.00  0.00           C  
ATOM   1591  C   HIS p 101     -16.129 -52.611  55.329  1.00  0.00           C  
ATOM   1592  O   HIS p 101     -15.751 -51.789  54.517  1.00  0.00           O  
ATOM   1593  CB  HIS p 101     -17.557 -54.555  54.578  1.00  0.00           C  
ATOM   1594  CG  HIS p 101     -17.570 -55.667  55.506  1.00  0.00           C  
ATOM   1595  ND1 HIS p 101     -16.593 -55.826  56.459  1.00  0.00           N  
ATOM   1596  CD2 HIS p 101     -18.561 -56.667  55.572  1.00  0.00           C  
ATOM   1597  CE1 HIS p 101     -16.925 -56.951  57.047  1.00  0.00           C  
ATOM   1598  NE2 HIS p 101     -18.084 -57.509  56.562  1.00  0.00           N  
ATOM   1599  H   HIS p 101     -17.978 -51.531  53.880  1.00  0.00           H  
ATOM   1600  HA  HIS p 101     -17.946 -53.165  56.267  1.00  0.00           H  
ATOM   1601  HB2 HIS p 101     -16.680 -54.579  53.926  1.00  0.00           H  
ATOM   1602  HB3 HIS p 101     -18.402 -54.641  53.890  1.00  0.00           H  
ATOM   1603  HD2 HIS p 101     -19.461 -56.847  55.002  1.00  0.00           H  
ATOM   1604  HE2 HIS p 101     -18.493 -58.383  56.868  1.00  0.00           H  
ATOM   1605  HE1 HIS p 101     -16.237 -57.468  57.699  1.00  0.00           H  
ATOM   1606  N   GLU p 102     -15.282 -53.096  56.319  1.00  0.00           N  
ATOM   1607  CA  GLU p 102     -14.040 -52.450  56.781  1.00  0.00           C  
ATOM   1608  C   GLU p 102     -12.825 -52.761  55.871  1.00  0.00           C  
ATOM   1609  O   GLU p 102     -12.743 -53.820  55.254  1.00  0.00           O  
ATOM   1610  CB  GLU p 102     -13.793 -52.730  58.298  1.00  0.00           C  
ATOM   1611  CG  GLU p 102     -14.343 -51.635  59.181  1.00  0.00           C  
ATOM   1612  CD  GLU p 102     -13.253 -50.601  59.432  1.00  0.00           C  
ATOM   1613  OE1 GLU p 102     -12.982 -50.440  60.675  1.00  0.00           O  
ATOM   1614  OE2 GLU p 102     -12.606 -50.096  58.483  1.00  0.00           O1-
ATOM   1615  H   GLU p 102     -15.593 -53.963  56.744  1.00  0.00           H  
ATOM   1616  HA  GLU p 102     -14.188 -51.375  56.646  1.00  0.00           H  
ATOM   1617  HB2 GLU p 102     -14.397 -53.592  58.593  1.00  0.00           H  
ATOM   1618  HB3 GLU p 102     -12.737 -52.983  58.421  1.00  0.00           H  
ATOM   1619  HG2 GLU p 102     -14.645 -52.086  60.130  1.00  0.00           H  
ATOM   1620  HG3 GLU p 102     -15.197 -51.135  58.716  1.00  0.00           H  
ATOM   1621  N   THR p 103     -11.826 -51.783  55.909  1.00  0.00           N  
ATOM   1622  CA  THR p 103     -10.539 -51.834  55.158  1.00  0.00           C  
ATOM   1623  C   THR p 103      -9.363 -51.756  56.198  1.00  0.00           C  
ATOM   1624  O   THR p 103      -9.624 -51.197  57.289  1.00  0.00           O  
ATOM   1625  CB  THR p 103     -10.348 -50.616  54.228  1.00  0.00           C  
ATOM   1626  OG1 THR p 103     -10.189 -49.340  54.895  1.00  0.00           O  
ATOM   1627  CG2 THR p 103     -11.517 -50.577  53.232  1.00  0.00           C  
ATOM   1628  H   THR p 103     -11.985 -51.015  56.553  1.00  0.00           H  
ATOM   1629  HA  THR p 103     -10.546 -52.746  54.554  1.00  0.00           H  
ATOM   1630  HB  THR p 103      -9.422 -50.737  53.661  1.00  0.00           H  
ATOM   1631 HG21 THR p 103     -12.493 -50.441  53.704  1.00  0.00           H  
ATOM   1632 HG22 THR p 103     -11.586 -51.433  52.556  1.00  0.00           H  
ATOM   1633 HG23 THR p 103     -11.404 -49.638  52.685  1.00  0.00           H  
ATOM   1634  HG1 THR p 103      -9.910 -48.734  54.188  1.00  0.00           H  
ATOM   1635  N   PRO p 104      -8.092 -52.085  55.901  1.00  0.00           N  
ATOM   1636  CA  PRO p 104      -7.002 -51.859  56.851  1.00  0.00           C  
ATOM   1637  C   PRO p 104      -6.665 -50.464  57.289  1.00  0.00           C  
ATOM   1638  O   PRO p 104      -6.754 -49.506  56.515  1.00  0.00           O  
ATOM   1639  CB  PRO p 104      -5.731 -52.461  56.236  1.00  0.00           C  
ATOM   1640  CG  PRO p 104      -6.319 -53.389  55.178  1.00  0.00           C  
ATOM   1641  CD  PRO p 104      -7.610 -52.724  54.726  1.00  0.00           C  
ATOM   1642  HA  PRO p 104      -7.282 -52.492  57.697  1.00  0.00           H  
ATOM   1643  HB2 PRO p 104      -5.101 -51.719  55.740  1.00  0.00           H  
ATOM   1644  HB3 PRO p 104      -5.164 -53.033  56.975  1.00  0.00           H  
ATOM   1645  HG2 PRO p 104      -6.490 -54.386  55.593  1.00  0.00           H  
ATOM   1646  HG3 PRO p 104      -5.644 -53.494  54.325  1.00  0.00           H  
ATOM   1647  HD2 PRO p 104      -8.314 -53.442  54.298  1.00  0.00           H  
ATOM   1648  HD3 PRO p 104      -7.472 -51.939  53.978  1.00  0.00           H  
ATOM   1649  N   LYS p 105      -6.262 -50.392  58.657  1.00  0.00           N  
ATOM   1650  CA  LYS p 105      -5.915 -49.106  59.252  1.00  0.00           C  
ATOM   1651  C   LYS p 105      -4.369 -49.088  59.354  1.00  0.00           C  
ATOM   1652  O   LYS p 105      -3.754 -49.705  60.231  1.00  0.00           O  
ATOM   1653  CB  LYS p 105      -6.565 -48.902  60.601  1.00  0.00           C  
ATOM   1654  CG  LYS p 105      -7.953 -48.179  60.555  1.00  0.00           C  
ATOM   1655  CD  LYS p 105      -9.082 -49.014  59.961  1.00  0.00           C  
ATOM   1656  CE  LYS p 105      -9.630 -48.294  58.689  1.00  0.00           C  
ATOM   1657  NZ  LYS p 105     -10.556 -49.154  57.973  1.00  0.00           N1+
ATOM   1658  H   LYS p 105      -6.218 -51.232  59.225  1.00  0.00           H  
ATOM   1659  HA  LYS p 105      -6.199 -48.285  58.589  1.00  0.00           H  
ATOM   1660  HB2 LYS p 105      -6.644 -49.809  61.205  1.00  0.00           H  
ATOM   1661  HB3 LYS p 105      -5.929 -48.206  61.155  1.00  0.00           H  
ATOM   1662  HG2 LYS p 105      -8.320 -48.064  61.578  1.00  0.00           H  
ATOM   1663  HG3 LYS p 105      -7.787 -47.180  60.143  1.00  0.00           H  
ATOM   1664  HD2 LYS p 105      -9.964 -49.009  60.606  1.00  0.00           H  
ATOM   1665  HD3 LYS p 105      -8.751 -50.013  59.664  1.00  0.00           H  
ATOM   1666  HE2 LYS p 105      -8.781 -48.063  58.040  1.00  0.00           H  
ATOM   1667  HE3 LYS p 105     -10.128 -47.356  58.946  1.00  0.00           H  
ATOM   1668  HZ1 LYS p 105     -10.156 -50.077  57.763  1.00  0.00           H  
ATOM   1669  HZ2 LYS p 105     -10.723 -48.822  57.015  1.00  0.00           H  
ATOM   1670  HZ3 LYS p 105     -11.466 -49.444  58.352  1.00  0.00           H  
ATOM   1671  N   MET p 106      -3.719 -48.414  58.337  1.00  0.00           N  
ATOM   1672  CA  MET p 106      -2.288 -48.571  58.174  1.00  0.00           C  
ATOM   1673  C   MET p 106      -1.553 -47.694  59.212  1.00  0.00           C  
ATOM   1674  O   MET p 106      -1.617 -46.469  59.202  1.00  0.00           O  
ATOM   1675  CB  MET p 106      -1.822 -48.133  56.781  1.00  0.00           C  
ATOM   1676  CG  MET p 106      -2.550 -48.864  55.654  1.00  0.00           C  
ATOM   1677  SD  MET p 106      -2.268 -50.635  55.632  1.00  0.00           S  
ATOM   1678  CE  MET p 106      -0.542 -50.619  55.192  1.00  0.00           C  
ATOM   1679  H   MET p 106      -4.251 -47.809  57.719  1.00  0.00           H  
ATOM   1680  HA  MET p 106      -1.954 -49.588  58.392  1.00  0.00           H  
ATOM   1681  HB2 MET p 106      -0.735 -48.243  56.782  1.00  0.00           H  
ATOM   1682  HB3 MET p 106      -1.991 -47.060  56.663  1.00  0.00           H  
ATOM   1683  HG2 MET p 106      -2.140 -48.432  54.737  1.00  0.00           H  
ATOM   1684  HG3 MET p 106      -3.623 -48.656  55.650  1.00  0.00           H  
ATOM   1685  HE1 MET p 106      -0.242 -51.614  54.854  1.00  0.00           H  
ATOM   1686  HE2 MET p 106       0.123 -50.371  56.024  1.00  0.00           H  
ATOM   1687  HE3 MET p 106      -0.404 -49.907  54.374  1.00  0.00           H  
ATOM   1688  N   VAL p 107      -0.813 -48.352  60.155  1.00  0.00           N  
ATOM   1689  CA  VAL p 107      -0.009 -47.680  61.218  1.00  0.00           C  
ATOM   1690  C   VAL p 107       1.354 -48.469  61.321  1.00  0.00           C  
ATOM   1691  O   VAL p 107       1.378 -49.697  61.494  1.00  0.00           O  
ATOM   1692  CB  VAL p 107      -0.723 -47.839  62.587  1.00  0.00           C  
ATOM   1693  CG1 VAL p 107       0.038 -47.036  63.666  1.00  0.00           C  
ATOM   1694  CG2 VAL p 107      -2.124 -47.338  62.550  1.00  0.00           C  
ATOM   1695  H   VAL p 107      -0.791 -49.367  60.160  1.00  0.00           H  
ATOM   1696  HA  VAL p 107       0.228 -46.633  61.013  1.00  0.00           H  
ATOM   1697  HB  VAL p 107      -0.775 -48.895  62.866  1.00  0.00           H  
ATOM   1698 HG11 VAL p 107      -0.139 -45.964  63.538  1.00  0.00           H  
ATOM   1699 HG12 VAL p 107       1.088 -47.335  63.702  1.00  0.00           H  
ATOM   1700 HG13 VAL p 107      -0.389 -47.225  64.654  1.00  0.00           H  
ATOM   1701 HG21 VAL p 107      -2.146 -46.309  62.183  1.00  0.00           H  
ATOM   1702 HG22 VAL p 107      -2.599 -47.462  63.527  1.00  0.00           H  
ATOM   1703 HG23 VAL p 107      -2.722 -47.925  61.848  1.00  0.00           H  
ATOM   1704  N   THR p 108       2.469 -47.697  61.191  1.00  0.00           N  
ATOM   1705  CA  THR p 108       3.828 -48.302  61.138  1.00  0.00           C  
ATOM   1706  C   THR p 108       4.309 -48.804  62.529  1.00  0.00           C  
ATOM   1707  O   THR p 108       5.432 -48.638  62.996  1.00  0.00           O  
ATOM   1708  CB  THR p 108       4.873 -47.390  60.451  1.00  0.00           C  
ATOM   1709  OG1 THR p 108       4.831 -46.067  60.989  1.00  0.00           O  
ATOM   1710  CG2 THR p 108       4.664 -47.294  58.937  1.00  0.00           C  
ATOM   1711  H   THR p 108       2.374 -46.690  61.103  1.00  0.00           H  
ATOM   1712  HA  THR p 108       3.776 -49.220  60.547  1.00  0.00           H  
ATOM   1713  HB  THR p 108       5.857 -47.833  60.629  1.00  0.00           H  
ATOM   1714 HG21 THR p 108       3.650 -47.021  58.633  1.00  0.00           H  
ATOM   1715 HG22 THR p 108       4.896 -48.261  58.484  1.00  0.00           H  
ATOM   1716 HG23 THR p 108       5.335 -46.559  58.486  1.00  0.00           H  
ATOM   1717  HG1 THR p 108       4.085 -45.561  60.624  1.00  0.00           H  
ATOM   1718  N   SER p 109       3.433 -49.766  63.026  1.00  0.00           N  
ATOM   1719  CA  SER p 109       3.541 -50.466  64.286  1.00  0.00           C  
ATOM   1720  C   SER p 109       4.381 -51.798  64.084  1.00  0.00           C  
ATOM   1721  O   SER p 109       4.534 -52.359  62.993  1.00  0.00           O  
ATOM   1722  CB  SER p 109       2.172 -50.738  64.915  1.00  0.00           C  
ATOM   1723  OG  SER p 109       1.310 -51.396  63.998  1.00  0.00           O  
ATOM   1724  H   SER p 109       2.654 -50.039  62.436  1.00  0.00           H  
ATOM   1725  HA  SER p 109       4.053 -49.834  65.016  1.00  0.00           H  
ATOM   1726  HB2 SER p 109       1.755 -49.765  65.187  1.00  0.00           H  
ATOM   1727  HB3 SER p 109       2.267 -51.327  65.831  1.00  0.00           H  
ATOM   1728  HG  SER p 109       0.886 -50.758  63.400  1.00  0.00           H  
ATOM   1729  N   LEU p 110       5.004 -52.216  65.225  1.00  0.00           N  
ATOM   1730  CA  LEU p 110       6.070 -53.203  65.247  1.00  0.00           C  
ATOM   1731  C   LEU p 110       5.812 -54.452  64.433  1.00  0.00           C  
ATOM   1732  O   LEU p 110       4.857 -55.215  64.643  1.00  0.00           O  
ATOM   1733  CB  LEU p 110       6.370 -53.649  66.711  1.00  0.00           C  
ATOM   1734  CG  LEU p 110       7.593 -54.447  67.078  1.00  0.00           C  
ATOM   1735  CD1 LEU p 110       8.889 -53.577  66.825  1.00  0.00           C  
ATOM   1736  CD2 LEU p 110       7.561 -54.737  68.589  1.00  0.00           C  
ATOM   1737  H   LEU p 110       4.700 -51.733  66.064  1.00  0.00           H  
ATOM   1738  HA  LEU p 110       6.908 -52.627  64.846  1.00  0.00           H  
ATOM   1739  HB2 LEU p 110       6.320 -52.768  67.357  1.00  0.00           H  
ATOM   1740  HB3 LEU p 110       5.504 -54.214  67.065  1.00  0.00           H  
ATOM   1741  HG  LEU p 110       7.657 -55.397  66.541  1.00  0.00           H  
ATOM   1742 HD11 LEU p 110       8.988 -52.726  67.504  1.00  0.00           H  
ATOM   1743 HD12 LEU p 110       8.875 -53.209  65.796  1.00  0.00           H  
ATOM   1744 HD13 LEU p 110       9.739 -54.262  66.891  1.00  0.00           H  
ATOM   1745 HD21 LEU p 110       7.515 -53.868  69.250  1.00  0.00           H  
ATOM   1746 HD22 LEU p 110       8.436 -55.280  68.955  1.00  0.00           H  
ATOM   1747 HD23 LEU p 110       6.698 -55.381  68.772  1.00  0.00           H  
ATOM   1748  N   GLY p 111       6.791 -54.647  63.436  1.00  0.00           N  
ATOM   1749  CA  GLY p 111       6.642 -55.710  62.399  1.00  0.00           C  
ATOM   1750  C   GLY p 111       5.808 -55.336  61.169  1.00  0.00           C  
ATOM   1751  O   GLY p 111       5.469 -56.216  60.344  1.00  0.00           O  
ATOM   1752  H   GLY p 111       7.572 -54.013  63.300  1.00  0.00           H  
ATOM   1753  HA2 GLY p 111       7.633 -56.035  62.070  1.00  0.00           H  
ATOM   1754  HA3 GLY p 111       6.220 -56.593  62.887  1.00  0.00           H  
ATOM   1755  N   TRP p 112       5.543 -53.991  60.914  1.00  0.00           N  
ATOM   1756  CA  TRP p 112       4.569 -53.565  59.822  1.00  0.00           C  
ATOM   1757  C   TRP p 112       4.983 -54.165  58.475  1.00  0.00           C  
ATOM   1758  O   TRP p 112       4.250 -54.156  57.486  1.00  0.00           O  
ATOM   1759  CB  TRP p 112       4.371 -52.072  59.664  1.00  0.00           C  
ATOM   1760  CG  TRP p 112       5.574 -51.348  59.221  1.00  0.00           C  
ATOM   1761  CD1 TRP p 112       6.513 -50.756  60.033  1.00  0.00           C  
ATOM   1762  CD2 TRP p 112       5.968 -51.027  57.852  1.00  0.00           C  
ATOM   1763  NE1 TRP p 112       7.498 -50.199  59.270  1.00  0.00           N  
ATOM   1764  CE2 TRP p 112       7.203 -50.391  57.931  1.00  0.00           C  
ATOM   1765  CE3 TRP p 112       5.408 -51.323  56.558  1.00  0.00           C  
ATOM   1766  CZ2 TRP p 112       7.925 -50.107  56.787  1.00  0.00           C  
ATOM   1767  CZ3 TRP p 112       6.141 -51.062  55.443  1.00  0.00           C  
ATOM   1768  CH2 TRP p 112       7.346 -50.411  55.570  1.00  0.00           C  
ATOM   1769  H   TRP p 112       5.892 -53.261  61.527  1.00  0.00           H  
ATOM   1770  HA  TRP p 112       3.610 -53.997  60.122  1.00  0.00           H  
ATOM   1771  HB2 TRP p 112       3.568 -51.902  58.943  1.00  0.00           H  
ATOM   1772  HB3 TRP p 112       4.005 -51.697  60.623  1.00  0.00           H  
ATOM   1773  HD1 TRP p 112       6.431 -50.796  61.109  1.00  0.00           H  
ATOM   1774  HE1 TRP p 112       8.367 -49.784  59.581  1.00  0.00           H  
ATOM   1775  HE3 TRP p 112       4.475 -51.874  56.518  1.00  0.00           H  
ATOM   1776  HZ2 TRP p 112       8.880 -49.596  56.815  1.00  0.00           H  
ATOM   1777  HZ3 TRP p 112       5.738 -51.294  54.464  1.00  0.00           H  
ATOM   1778  HH2 TRP p 112       7.835 -50.239  54.618  1.00  0.00           H  
ATOM   1779  N   ASN p 113       6.348 -54.446  58.345  1.00  0.00           N  
ATOM   1780  CA  ASN p 113       7.067 -54.794  57.087  1.00  0.00           C  
ATOM   1781  C   ASN p 113       7.042 -56.368  56.866  1.00  0.00           C  
ATOM   1782  O   ASN p 113       7.464 -56.846  55.803  1.00  0.00           O  
ATOM   1783  CB  ASN p 113       8.560 -54.357  57.084  1.00  0.00           C  
ATOM   1784  CG  ASN p 113       9.291 -54.908  58.282  1.00  0.00           C  
ATOM   1785  OD1 ASN p 113       9.072 -54.539  59.422  1.00  0.00           O  
ATOM   1786  ND2 ASN p 113      10.271 -55.852  58.056  1.00  0.00           N  
ATOM   1787  H   ASN p 113       6.954 -54.399  59.158  1.00  0.00           H  
ATOM   1788  HA  ASN p 113       6.430 -54.455  56.266  1.00  0.00           H  
ATOM   1789  HB2 ASN p 113       8.645 -53.268  57.030  1.00  0.00           H  
ATOM   1790  HB3 ASN p 113       8.912 -54.747  56.126  1.00  0.00           H  
ATOM   1791 HD21 ASN p 113      10.649 -56.278  58.896  1.00  0.00           H  
ATOM   1792 HD22 ASN p 113      10.637 -56.126  57.150  1.00  0.00           H  
ATOM   1793  N   LEU p 114       6.515 -57.117  57.893  1.00  0.00           N  
ATOM   1794  CA  LEU p 114       6.297 -58.545  57.752  1.00  0.00           C  
ATOM   1795  C   LEU p 114       4.741 -58.832  57.553  1.00  0.00           C  
ATOM   1796  O   LEU p 114       4.201 -59.913  57.398  1.00  0.00           O  
ATOM   1797  CB  LEU p 114       6.724 -59.212  59.060  1.00  0.00           C  
ATOM   1798  CG  LEU p 114       8.255 -59.127  59.318  1.00  0.00           C  
ATOM   1799  CD1 LEU p 114       8.609 -59.654  60.750  1.00  0.00           C  
ATOM   1800  CD2 LEU p 114       9.182 -59.822  58.302  1.00  0.00           C  
ATOM   1801  H   LEU p 114       6.238 -56.677  58.764  1.00  0.00           H  
ATOM   1802  HA  LEU p 114       6.872 -58.891  56.890  1.00  0.00           H  
ATOM   1803  HB2 LEU p 114       6.183 -58.762  59.897  1.00  0.00           H  
ATOM   1804  HB3 LEU p 114       6.395 -60.253  59.021  1.00  0.00           H  
ATOM   1805  HG  LEU p 114       8.615 -58.097  59.378  1.00  0.00           H  
ATOM   1806 HD11 LEU p 114       8.052 -60.552  61.028  1.00  0.00           H  
ATOM   1807 HD12 LEU p 114       8.270 -58.924  61.490  1.00  0.00           H  
ATOM   1808 HD13 LEU p 114       9.679 -59.815  60.904  1.00  0.00           H  
ATOM   1809 HD21 LEU p 114       9.072 -60.908  58.356  1.00  0.00           H  
ATOM   1810 HD22 LEU p 114      10.238 -59.589  58.462  1.00  0.00           H  
ATOM   1811 HD23 LEU p 114       8.919 -59.585  57.268  1.00  0.00           H  
ATOM   1812  N   ILE p 115       3.984 -57.724  57.504  1.00  0.00           N  
ATOM   1813  CA  ILE p 115       2.513 -57.855  57.224  1.00  0.00           C  
ATOM   1814  C   ILE p 115       2.157 -57.737  55.668  1.00  0.00           C  
ATOM   1815  O   ILE p 115       2.796 -57.008  54.907  1.00  0.00           O  
ATOM   1816  CB  ILE p 115       1.658 -56.848  58.100  1.00  0.00           C  
ATOM   1817  CG1 ILE p 115       2.144 -56.789  59.523  1.00  0.00           C  
ATOM   1818  CG2 ILE p 115       0.201 -57.232  58.138  1.00  0.00           C  
ATOM   1819  CD1 ILE p 115       1.449 -55.803  60.461  1.00  0.00           C  
ATOM   1820  H   ILE p 115       4.517 -56.875  57.665  1.00  0.00           H  
ATOM   1821  HA  ILE p 115       2.174 -58.854  57.509  1.00  0.00           H  
ATOM   1822  HB  ILE p 115       1.793 -55.858  57.658  1.00  0.00           H  
ATOM   1823 HG12 ILE p 115       2.154 -57.790  59.961  1.00  0.00           H  
ATOM   1824 HG13 ILE p 115       3.164 -56.396  59.503  1.00  0.00           H  
ATOM   1825 HG21 ILE p 115       0.053 -58.215  58.593  1.00  0.00           H  
ATOM   1826 HG22 ILE p 115      -0.277 -57.147  57.159  1.00  0.00           H  
ATOM   1827 HG23 ILE p 115      -0.381 -56.529  58.740  1.00  0.00           H  
ATOM   1828 HD11 ILE p 115       0.465 -56.183  60.749  1.00  0.00           H  
ATOM   1829 HD12 ILE p 115       1.321 -54.832  59.976  1.00  0.00           H  
ATOM   1830 HD13 ILE p 115       1.994 -55.716  61.404  1.00  0.00           H  
ATOM   1831  N   LYS p 116       1.100 -58.548  55.264  1.00  0.00           N  
ATOM   1832  CA  LYS p 116       0.529 -58.495  53.908  1.00  0.00           C  
ATOM   1833  C   LYS p 116      -0.959 -58.418  54.144  1.00  0.00           C  
ATOM   1834  O   LYS p 116      -1.598 -59.265  54.775  1.00  0.00           O  
ATOM   1835  CB  LYS p 116       0.960 -59.663  53.055  1.00  0.00           C  
ATOM   1836  CG  LYS p 116       0.501 -59.589  51.554  1.00  0.00           C  
ATOM   1837  CD  LYS p 116       0.961 -58.304  50.864  1.00  0.00           C  
ATOM   1838  CE  LYS p 116       0.559 -58.268  49.340  1.00  0.00           C  
ATOM   1839  NZ  LYS p 116       0.874 -56.880  48.817  1.00  0.00           N1+
ATOM   1840  H   LYS p 116       0.765 -59.202  55.965  1.00  0.00           H  
ATOM   1841  HA  LYS p 116       0.895 -57.557  53.481  1.00  0.00           H  
ATOM   1842  HB2 LYS p 116       2.050 -59.743  53.064  1.00  0.00           H  
ATOM   1843  HB3 LYS p 116       0.536 -60.578  53.476  1.00  0.00           H  
ATOM   1844  HG2 LYS p 116       0.904 -60.385  50.923  1.00  0.00           H  
ATOM   1845  HG3 LYS p 116      -0.590 -59.650  51.549  1.00  0.00           H  
ATOM   1846  HD2 LYS p 116       2.003 -58.032  51.049  1.00  0.00           H  
ATOM   1847  HD3 LYS p 116       0.396 -57.464  51.275  1.00  0.00           H  
ATOM   1848  HE2 LYS p 116      -0.507 -58.432  49.165  1.00  0.00           H  
ATOM   1849  HE3 LYS p 116       1.198 -58.906  48.723  1.00  0.00           H  
ATOM   1850  HZ1 LYS p 116       0.409 -56.111  49.318  1.00  0.00           H  
ATOM   1851  HZ2 LYS p 116       0.568 -56.920  47.836  1.00  0.00           H  
ATOM   1852  HZ3 LYS p 116       1.880 -56.699  48.921  1.00  0.00           H  
ATOM   1853  N   PHE p 117      -1.518 -57.130  53.744  1.00  0.00           N  
ATOM   1854  CA  PHE p 117      -2.885 -56.728  54.133  1.00  0.00           C  
ATOM   1855  C   PHE p 117      -3.747 -56.895  52.877  1.00  0.00           C  
ATOM   1856  O   PHE p 117      -3.340 -56.652  51.737  1.00  0.00           O  
ATOM   1857  CB  PHE p 117      -2.859 -55.274  54.528  1.00  0.00           C  
ATOM   1858  CG  PHE p 117      -1.999 -54.813  55.687  1.00  0.00           C  
ATOM   1859  CD1 PHE p 117      -0.666 -54.605  55.500  1.00  0.00           C  
ATOM   1860  CD2 PHE p 117      -2.588 -54.447  56.906  1.00  0.00           C  
ATOM   1861  CE1 PHE p 117       0.089 -53.948  56.488  1.00  0.00           C  
ATOM   1862  CE2 PHE p 117      -1.832 -53.794  57.893  1.00  0.00           C  
ATOM   1863  CZ  PHE p 117      -0.534 -53.529  57.669  1.00  0.00           C  
ATOM   1864  H   PHE p 117      -0.908 -56.592  53.137  1.00  0.00           H  
ATOM   1865  HA  PHE p 117      -3.228 -57.408  54.916  1.00  0.00           H  
ATOM   1866  HB2 PHE p 117      -2.521 -54.682  53.674  1.00  0.00           H  
ATOM   1867  HB3 PHE p 117      -3.866 -54.872  54.666  1.00  0.00           H  
ATOM   1868  HD1 PHE p 117      -0.207 -54.881  54.557  1.00  0.00           H  
ATOM   1869  HD2 PHE p 117      -3.659 -54.608  56.934  1.00  0.00           H  
ATOM   1870  HE1 PHE p 117       1.128 -53.688  56.317  1.00  0.00           H  
ATOM   1871  HE2 PHE p 117      -2.330 -53.466  58.798  1.00  0.00           H  
ATOM   1872  HZ  PHE p 117       0.094 -52.955  58.340  1.00  0.00           H  
ATOM   1873  N   ARG p 118      -4.976 -57.419  53.090  1.00  0.00           N  
ATOM   1874  CA  ARG p 118      -5.826 -57.711  51.957  1.00  0.00           C  
ATOM   1875  C   ARG p 118      -7.342 -57.459  52.280  1.00  0.00           C  
ATOM   1876  O   ARG p 118      -8.030 -58.205  52.973  1.00  0.00           O  
ATOM   1877  CB  ARG p 118      -5.606 -59.135  51.443  1.00  0.00           C  
ATOM   1878  CG  ARG p 118      -6.511 -59.564  50.266  1.00  0.00           C  
ATOM   1879  CD  ARG p 118      -6.856 -58.586  49.177  1.00  0.00           C  
ATOM   1880  NE  ARG p 118      -5.625 -57.966  48.627  1.00  0.00           N  
ATOM   1881  CZ  ARG p 118      -5.308 -56.672  48.446  1.00  0.00           C  
ATOM   1882  NH1 ARG p 118      -4.067 -56.320  48.012  1.00  0.00           N  
ATOM   1883  NH2 ARG p 118      -6.198 -55.631  48.536  1.00  0.00           N1+
ATOM   1884  H   ARG p 118      -5.301 -57.647  54.024  1.00  0.00           H  
ATOM   1885  HA  ARG p 118      -5.637 -57.004  51.145  1.00  0.00           H  
ATOM   1886  HB2 ARG p 118      -4.570 -59.227  51.108  1.00  0.00           H  
ATOM   1887  HB3 ARG p 118      -5.693 -59.833  52.279  1.00  0.00           H  
ATOM   1888  HG2 ARG p 118      -7.413 -59.959  50.740  1.00  0.00           H  
ATOM   1889  HG3 ARG p 118      -6.015 -60.426  49.812  1.00  0.00           H  
ATOM   1890  HD2 ARG p 118      -7.548 -57.839  49.575  1.00  0.00           H  
ATOM   1891  HD3 ARG p 118      -7.347 -59.159  48.386  1.00  0.00           H  
ATOM   1892  HE  ARG p 118      -4.847 -58.583  48.408  1.00  0.00           H  
ATOM   1893 HH11 ARG p 118      -3.303 -56.950  47.780  1.00  0.00           H  
ATOM   1894 HH12 ARG p 118      -3.951 -55.325  47.835  1.00  0.00           H  
ATOM   1895 HH21 ARG p 118      -7.208 -55.736  48.601  1.00  0.00           H  
ATOM   1896 HH22 ARG p 118      -5.763 -54.723  48.395  1.00  0.00           H  
ATOM   1897  N   ALA p 119      -7.804 -56.296  51.701  1.00  0.00           N  
ATOM   1898  CA  ALA p 119      -9.243 -56.007  51.566  1.00  0.00           C  
ATOM   1899  C   ALA p 119      -9.629 -56.114  50.073  1.00  0.00           C  
ATOM   1900  O   ALA p 119      -8.762 -55.852  49.233  1.00  0.00           O  
ATOM   1901  CB  ALA p 119      -9.614 -54.679  52.152  1.00  0.00           C  
ATOM   1902  H   ALA p 119      -7.177 -55.673  51.202  1.00  0.00           H  
ATOM   1903  HA  ALA p 119      -9.828 -56.811  52.019  1.00  0.00           H  
ATOM   1904  HB1 ALA p 119      -8.961 -53.866  51.823  1.00  0.00           H  
ATOM   1905  HB2 ALA p 119      -9.667 -54.779  53.239  1.00  0.00           H  
ATOM   1906  HB3 ALA p 119     -10.619 -54.318  51.921  1.00  0.00           H  
ATOM   1907  N   GLY p 120     -10.926 -56.482  49.840  1.00  0.00           N  
ATOM   1908  CA  GLY p 120     -11.341 -56.850  48.499  1.00  0.00           C  
ATOM   1909  C   GLY p 120     -11.232 -58.365  48.405  1.00  0.00           C  
ATOM   1910  O   GLY p 120     -10.418 -58.929  47.664  1.00  0.00           O  
ATOM   1911  H   GLY p 120     -11.580 -56.567  50.611  1.00  0.00           H  
ATOM   1912  HA2 GLY p 120     -12.393 -56.596  48.348  1.00  0.00           H  
ATOM   1913  HA3 GLY p 120     -10.781 -56.373  47.691  1.00  0.00           H  
ATOM   1914  N   MET p 121     -12.039 -59.132  49.257  1.00  0.00           N  
ATOM   1915  CA  MET p 121     -12.074 -60.590  49.273  1.00  0.00           C  
ATOM   1916  C   MET p 121     -13.229 -61.083  50.109  1.00  0.00           C  
ATOM   1917  O   MET p 121     -13.488 -60.644  51.220  1.00  0.00           O  
ATOM   1918  CB  MET p 121     -10.707 -61.098  49.932  1.00  0.00           C  
ATOM   1919  CG  MET p 121     -10.623 -62.609  49.805  1.00  0.00           C  
ATOM   1920  SD  MET p 121     -10.607 -63.274  48.128  1.00  0.00           S  
ATOM   1921  CE  MET p 121      -9.310 -62.147  47.344  1.00  0.00           C  
ATOM   1922  H   MET p 121     -12.680 -58.628  49.862  1.00  0.00           H  
ATOM   1923  HA  MET p 121     -12.204 -60.961  48.253  1.00  0.00           H  
ATOM   1924  HB2 MET p 121     -10.745 -60.840  50.993  1.00  0.00           H  
ATOM   1925  HB3 MET p 121      -9.818 -60.593  49.546  1.00  0.00           H  
ATOM   1926  HG2 MET p 121     -11.370 -63.143  50.397  1.00  0.00           H  
ATOM   1927  HG3 MET p 121      -9.671 -62.945  50.223  1.00  0.00           H  
ATOM   1928  HE1 MET p 121      -8.860 -62.646  46.482  1.00  0.00           H  
ATOM   1929  HE2 MET p 121      -8.566 -61.897  48.104  1.00  0.00           H  
ATOM   1930  HE3 MET p 121      -9.737 -61.206  46.987  1.00  0.00           H  
ATOM   1931  N   ASP p 122     -14.035 -62.103  49.588  1.00  0.00           N  
ATOM   1932  CA  ASP p 122     -15.048 -62.807  50.334  1.00  0.00           C  
ATOM   1933  C   ASP p 122     -14.129 -63.910  50.899  1.00  0.00           C  
ATOM   1934  O   ASP p 122     -13.845 -64.811  50.094  1.00  0.00           O  
ATOM   1935  CB  ASP p 122     -16.241 -63.309  49.463  1.00  0.00           C  
ATOM   1936  CG  ASP p 122     -17.309 -64.168  50.092  1.00  0.00           C  
ATOM   1937  OD1 ASP p 122     -17.621 -63.918  51.347  1.00  0.00           O  
ATOM   1938  OD2 ASP p 122     -17.722 -65.162  49.429  1.00  0.00           O1-
ATOM   1939  H   ASP p 122     -13.901 -62.289  48.599  1.00  0.00           H  
ATOM   1940  HA  ASP p 122     -15.386 -62.263  51.220  1.00  0.00           H  
ATOM   1941  HB2 ASP p 122     -15.798 -63.898  48.656  1.00  0.00           H  
ATOM   1942  HB3 ASP p 122     -16.753 -62.459  49.004  1.00  0.00           H  
ATOM   1943  N   VAL p 123     -13.459 -63.643  52.092  1.00  0.00           N  
ATOM   1944  CA  VAL p 123     -12.370 -64.516  52.484  1.00  0.00           C  
ATOM   1945  C   VAL p 123     -12.805 -66.029  52.638  1.00  0.00           C  
ATOM   1946  O   VAL p 123     -12.013 -66.956  52.679  1.00  0.00           O  
ATOM   1947  CB  VAL p 123     -11.669 -63.943  53.737  1.00  0.00           C  
ATOM   1948  CG1 VAL p 123     -11.277 -62.444  53.593  1.00  0.00           C  
ATOM   1949  CG2 VAL p 123     -12.524 -64.060  54.989  1.00  0.00           C  
ATOM   1950  H   VAL p 123     -13.793 -62.818  52.581  1.00  0.00           H  
ATOM   1951  HA  VAL p 123     -11.597 -64.514  51.711  1.00  0.00           H  
ATOM   1952  HB  VAL p 123     -10.800 -64.583  53.912  1.00  0.00           H  
ATOM   1953 HG11 VAL p 123     -12.153 -61.851  53.321  1.00  0.00           H  
ATOM   1954 HG12 VAL p 123     -10.590 -62.279  52.760  1.00  0.00           H  
ATOM   1955 HG13 VAL p 123     -10.797 -62.060  54.497  1.00  0.00           H  
ATOM   1956 HG21 VAL p 123     -13.527 -63.655  54.831  1.00  0.00           H  
ATOM   1957 HG22 VAL p 123     -12.004 -63.622  55.845  1.00  0.00           H  
ATOM   1958 HG23 VAL p 123     -12.702 -65.114  55.220  1.00  0.00           H  
ATOM   1959  N   PHE p 124     -14.160 -66.128  52.708  1.00  0.00           N  
ATOM   1960  CA  PHE p 124     -14.892 -67.349  52.684  1.00  0.00           C  
ATOM   1961  C   PHE p 124     -14.691 -68.077  51.325  1.00  0.00           C  
ATOM   1962  O   PHE p 124     -15.019 -69.272  51.255  1.00  0.00           O  
ATOM   1963  CB  PHE p 124     -16.390 -66.988  52.821  1.00  0.00           C  
ATOM   1964  CG  PHE p 124     -16.756 -66.425  54.193  1.00  0.00           C  
ATOM   1965  CD1 PHE p 124     -17.015 -67.208  55.292  1.00  0.00           C  
ATOM   1966  CD2 PHE p 124     -16.881 -65.043  54.391  1.00  0.00           C  
ATOM   1967  CE1 PHE p 124     -17.451 -66.678  56.508  1.00  0.00           C  
ATOM   1968  CE2 PHE p 124     -17.332 -64.493  55.646  1.00  0.00           C  
ATOM   1969  CZ  PHE p 124     -17.649 -65.346  56.735  1.00  0.00           C  
ATOM   1970  H   PHE p 124     -14.685 -65.261  52.772  1.00  0.00           H  
ATOM   1971  HA  PHE p 124     -14.599 -68.026  53.490  1.00  0.00           H  
ATOM   1972  HB2 PHE p 124     -16.701 -66.236  52.091  1.00  0.00           H  
ATOM   1973  HB3 PHE p 124     -16.974 -67.885  52.597  1.00  0.00           H  
ATOM   1974  HD1 PHE p 124     -16.882 -68.283  55.271  1.00  0.00           H  
ATOM   1975  HD2 PHE p 124     -16.621 -64.368  53.584  1.00  0.00           H  
ATOM   1976  HE1 PHE p 124     -17.704 -67.354  57.317  1.00  0.00           H  
ATOM   1977  HE2 PHE p 124     -17.488 -63.433  55.806  1.00  0.00           H  
ATOM   1978  HZ  PHE p 124     -17.962 -64.999  57.713  1.00  0.00           H  
ATOM   1979  N   GLY p 125     -14.141 -67.385  50.265  1.00  0.00           N  
ATOM   1980  CA  GLY p 125     -13.757 -68.054  49.020  1.00  0.00           C  
ATOM   1981  C   GLY p 125     -12.286 -67.826  48.599  1.00  0.00           C  
ATOM   1982  O   GLY p 125     -11.851 -68.239  47.514  1.00  0.00           O  
ATOM   1983  H   GLY p 125     -13.931 -66.393  50.318  1.00  0.00           H  
ATOM   1984  HA2 GLY p 125     -13.831 -69.145  49.025  1.00  0.00           H  
ATOM   1985  HA3 GLY p 125     -14.372 -67.630  48.221  1.00  0.00           H  
ATOM   1986  N   MET p 126     -11.428 -67.320  49.552  1.00  0.00           N  
ATOM   1987  CA  MET p 126     -10.020 -67.063  49.221  1.00  0.00           C  
ATOM   1988  C   MET p 126      -9.334 -68.435  49.070  1.00  0.00           C  
ATOM   1989  O   MET p 126      -9.637 -69.463  49.659  1.00  0.00           O  
ATOM   1990  CB  MET p 126      -9.296 -66.360  50.391  1.00  0.00           C  
ATOM   1991  CG  MET p 126      -7.759 -66.120  50.235  1.00  0.00           C  
ATOM   1992  SD  MET p 126      -7.435 -65.062  48.727  1.00  0.00           S  
ATOM   1993  CE  MET p 126      -5.692 -65.527  48.481  1.00  0.00           C  
ATOM   1994  H   MET p 126     -11.781 -67.086  50.474  1.00  0.00           H  
ATOM   1995  HA  MET p 126     -10.070 -66.467  48.306  1.00  0.00           H  
ATOM   1996  HB2 MET p 126      -9.552 -66.893  51.311  1.00  0.00           H  
ATOM   1997  HB3 MET p 126      -9.787 -65.393  50.526  1.00  0.00           H  
ATOM   1998  HG2 MET p 126      -7.238 -67.077  50.157  1.00  0.00           H  
ATOM   1999  HG3 MET p 126      -7.275 -65.653  51.097  1.00  0.00           H  
ATOM   2000  HE1 MET p 126      -5.397 -65.271  47.460  1.00  0.00           H  
ATOM   2001  HE2 MET p 126      -5.558 -66.596  48.665  1.00  0.00           H  
ATOM   2002  HE3 MET p 126      -5.044 -64.964  49.157  1.00  0.00           H  
ATOM   2003  N   GLN p 127      -8.186 -68.396  48.252  1.00  0.00           N  
ATOM   2004  CA  GLN p 127      -7.429 -69.610  47.918  1.00  0.00           C  
ATOM   2005  C   GLN p 127      -6.530 -69.975  49.108  1.00  0.00           C  
ATOM   2006  O   GLN p 127      -5.618 -69.220  49.518  1.00  0.00           O  
ATOM   2007  CB  GLN p 127      -6.570 -69.385  46.613  1.00  0.00           C  
ATOM   2008  CG  GLN p 127      -7.360 -69.209  45.293  1.00  0.00           C  
ATOM   2009  CD  GLN p 127      -8.148 -67.922  45.279  1.00  0.00           C  
ATOM   2010  OE1 GLN p 127      -7.831 -66.901  45.883  1.00  0.00           O  
ATOM   2011  NE2 GLN p 127      -9.260 -67.938  44.499  1.00  0.00           N  
ATOM   2012  H   GLN p 127      -7.961 -67.537  47.761  1.00  0.00           H  
ATOM   2013  HA  GLN p 127      -8.117 -70.441  47.738  1.00  0.00           H  
ATOM   2014  HB2 GLN p 127      -5.895 -68.562  46.864  1.00  0.00           H  
ATOM   2015  HB3 GLN p 127      -5.932 -70.272  46.616  1.00  0.00           H  
ATOM   2016  HG2 GLN p 127      -7.992 -70.088  45.139  1.00  0.00           H  
ATOM   2017  HG3 GLN p 127      -6.658 -69.157  44.458  1.00  0.00           H  
ATOM   2018 HE21 GLN p 127      -9.881 -67.139  44.575  1.00  0.00           H  
ATOM   2019 HE22 GLN p 127      -9.590 -68.733  43.960  1.00  0.00           H  
ATOM   2020  N   PRO p 128      -6.761 -71.165  49.786  1.00  0.00           N  
ATOM   2021  CA  PRO p 128      -6.149 -71.490  51.080  1.00  0.00           C  
ATOM   2022  C   PRO p 128      -4.695 -72.108  51.064  1.00  0.00           C  
ATOM   2023  O   PRO p 128      -4.322 -73.042  50.346  1.00  0.00           O  
ATOM   2024  CB  PRO p 128      -7.122 -72.488  51.693  1.00  0.00           C  
ATOM   2025  CG  PRO p 128      -7.467 -73.295  50.447  1.00  0.00           C  
ATOM   2026  CD  PRO p 128      -7.675 -72.207  49.409  1.00  0.00           C  
ATOM   2027  HA  PRO p 128      -6.108 -70.560  51.651  1.00  0.00           H  
ATOM   2028  HB2 PRO p 128      -6.642 -73.071  52.483  1.00  0.00           H  
ATOM   2029  HB3 PRO p 128      -8.020 -71.992  52.070  1.00  0.00           H  
ATOM   2030  HG2 PRO p 128      -8.285 -74.011  50.558  1.00  0.00           H  
ATOM   2031  HG3 PRO p 128      -6.578 -73.800  50.061  1.00  0.00           H  
ATOM   2032  HD2 PRO p 128      -8.672 -71.777  49.284  1.00  0.00           H  
ATOM   2033  HD3 PRO p 128      -7.437 -72.654  48.441  1.00  0.00           H  
ATOM   2034  N   HIS p 129      -3.848 -71.459  51.973  1.00  0.00           N  
ATOM   2035  CA  HIS p 129      -2.394 -71.579  52.064  1.00  0.00           C  
ATOM   2036  C   HIS p 129      -1.928 -72.070  53.473  1.00  0.00           C  
ATOM   2037  O   HIS p 129      -2.749 -72.352  54.356  1.00  0.00           O  
ATOM   2038  CB  HIS p 129      -1.839 -70.252  51.674  1.00  0.00           C  
ATOM   2039  CG  HIS p 129      -0.437 -70.302  51.188  1.00  0.00           C  
ATOM   2040  ND1 HIS p 129       0.590 -70.069  52.079  1.00  0.00           N  
ATOM   2041  CD2 HIS p 129       0.006 -70.623  49.927  1.00  0.00           C  
ATOM   2042  CE1 HIS p 129       1.672 -70.333  51.351  1.00  0.00           C  
ATOM   2043  NE2 HIS p 129       1.383 -70.695  50.049  1.00  0.00           N  
ATOM   2044  H   HIS p 129      -4.341 -70.959  52.706  1.00  0.00           H  
ATOM   2045  HA  HIS p 129      -2.083 -72.317  51.321  1.00  0.00           H  
ATOM   2046  HB2 HIS p 129      -1.913 -69.563  52.519  1.00  0.00           H  
ATOM   2047  HB3 HIS p 129      -2.442 -69.759  50.907  1.00  0.00           H  
ATOM   2048  HD2 HIS p 129      -0.437 -70.876  48.975  1.00  0.00           H  
ATOM   2049  HE2 HIS p 129       2.078 -70.922  49.348  1.00  0.00           H  
ATOM   2050  HE1 HIS p 129       2.714 -70.280  51.628  1.00  0.00           H  
ATOM   2051  N   ARG p 130      -0.551 -72.101  53.704  1.00  0.00           N  
ATOM   2052  CA  ARG p 130       0.037 -72.516  54.964  1.00  0.00           C  
ATOM   2053  C   ARG p 130      -0.138 -71.428  56.036  1.00  0.00           C  
ATOM   2054  O   ARG p 130      -0.128 -70.235  55.703  1.00  0.00           O  
ATOM   2055  CB  ARG p 130       1.535 -72.849  54.848  1.00  0.00           C  
ATOM   2056  CG  ARG p 130       2.131 -73.269  56.206  1.00  0.00           C  
ATOM   2057  CD  ARG p 130       3.508 -73.850  56.230  1.00  0.00           C  
ATOM   2058  NE  ARG p 130       3.742 -74.436  57.517  1.00  0.00           N  
ATOM   2059  CZ  ARG p 130       4.203 -73.768  58.594  1.00  0.00           C  
ATOM   2060  NH1 ARG p 130       4.293 -74.351  59.821  1.00  0.00           N  
ATOM   2061  NH2 ARG p 130       4.552 -72.486  58.471  1.00  0.00           N1+
ATOM   2062  H   ARG p 130       0.074 -71.715  53.003  1.00  0.00           H  
ATOM   2063  HA  ARG p 130      -0.551 -73.379  55.285  1.00  0.00           H  
ATOM   2064  HB2 ARG p 130       1.672 -73.684  54.156  1.00  0.00           H  
ATOM   2065  HB3 ARG p 130       2.085 -72.009  54.417  1.00  0.00           H  
ATOM   2066  HG2 ARG p 130       1.440 -73.945  56.715  1.00  0.00           H  
ATOM   2067  HG3 ARG p 130       2.206 -72.397  56.862  1.00  0.00           H  
ATOM   2068  HD2 ARG p 130       4.288 -73.128  55.977  1.00  0.00           H  
ATOM   2069  HD3 ARG p 130       3.570 -74.673  55.514  1.00  0.00           H  
ATOM   2070  HE  ARG p 130       3.711 -75.446  57.639  1.00  0.00           H  
ATOM   2071 HH11 ARG p 130       3.972 -75.314  59.893  1.00  0.00           H  
ATOM   2072 HH12 ARG p 130       4.286 -73.784  60.665  1.00  0.00           H  
ATOM   2073 HH21 ARG p 130       4.624 -71.980  57.592  1.00  0.00           H  
ATOM   2074 HH22 ARG p 130       4.589 -71.909  59.308  1.00  0.00           H  
ATOM   2075  N   ALA p 131      -0.259 -71.982  57.293  1.00  0.00           N  
ATOM   2076  CA  ALA p 131      -0.093 -71.145  58.477  1.00  0.00           C  
ATOM   2077  C   ALA p 131       0.564 -71.993  59.592  1.00  0.00           C  
ATOM   2078  O   ALA p 131       0.728 -73.211  59.515  1.00  0.00           O  
ATOM   2079  CB  ALA p 131      -1.455 -70.581  58.893  1.00  0.00           C  
ATOM   2080  H   ALA p 131      -0.421 -72.971  57.460  1.00  0.00           H  
ATOM   2081  HA  ALA p 131       0.546 -70.296  58.222  1.00  0.00           H  
ATOM   2082  HB1 ALA p 131      -2.021 -71.265  59.531  1.00  0.00           H  
ATOM   2083  HB2 ALA p 131      -2.127 -70.351  58.062  1.00  0.00           H  
ATOM   2084  HB3 ALA p 131      -1.287 -69.660  59.457  1.00  0.00           H  
ATOM   2085  N   ASP p 132       1.000 -71.224  60.649  1.00  0.00           N  
ATOM   2086  CA  ASP p 132       1.428 -71.851  61.892  1.00  0.00           C  
ATOM   2087  C   ASP p 132       0.321 -71.660  62.875  1.00  0.00           C  
ATOM   2088  O   ASP p 132       0.005 -72.524  63.707  1.00  0.00           O  
ATOM   2089  CB  ASP p 132       2.713 -71.316  62.476  1.00  0.00           C  
ATOM   2090  CG  ASP p 132       3.718 -71.929  61.586  1.00  0.00           C  
ATOM   2091  OD1 ASP p 132       3.946 -73.121  61.881  1.00  0.00           O  
ATOM   2092  OD2 ASP p 132       4.222 -71.319  60.582  1.00  0.00           O1-
ATOM   2093  H   ASP p 132       1.051 -70.219  60.520  1.00  0.00           H  
ATOM   2094  HA  ASP p 132       1.542 -72.934  61.807  1.00  0.00           H  
ATOM   2095  HB2 ASP p 132       2.882 -71.659  63.500  1.00  0.00           H  
ATOM   2096  HB3 ASP p 132       2.814 -70.229  62.432  1.00  0.00           H  
ATOM   2097  N   THR p 133      -0.181 -70.326  62.960  1.00  0.00           N  
ATOM   2098  CA  THR p 133      -1.261 -69.974  63.852  1.00  0.00           C  
ATOM   2099  C   THR p 133      -2.348 -69.257  63.031  1.00  0.00           C  
ATOM   2100  O   THR p 133      -2.141 -68.161  62.497  1.00  0.00           O  
ATOM   2101  CB  THR p 133      -0.769 -69.073  64.970  1.00  0.00           C  
ATOM   2102  OG1 THR p 133       0.319 -69.760  65.667  1.00  0.00           O  
ATOM   2103  CG2 THR p 133      -1.874 -68.764  65.942  1.00  0.00           C  
ATOM   2104  H   THR p 133       0.238 -69.579  62.417  1.00  0.00           H  
ATOM   2105  HA  THR p 133      -1.611 -70.908  64.298  1.00  0.00           H  
ATOM   2106  HB  THR p 133      -0.354 -68.135  64.594  1.00  0.00           H  
ATOM   2107 HG21 THR p 133      -2.392 -69.661  66.289  1.00  0.00           H  
ATOM   2108 HG22 THR p 133      -2.605 -68.091  65.485  1.00  0.00           H  
ATOM   2109 HG23 THR p 133      -1.570 -68.304  66.886  1.00  0.00           H  
ATOM   2110  HG1 THR p 133       0.163 -69.729  66.626  1.00  0.00           H  
ATOM   2111  N   ILE p 134      -3.485 -70.033  62.944  1.00  0.00           N  
ATOM   2112  CA  ILE p 134      -4.598 -69.710  62.127  1.00  0.00           C  
ATOM   2113  C   ILE p 134      -5.738 -68.991  62.865  1.00  0.00           C  
ATOM   2114  O   ILE p 134      -6.259 -69.437  63.889  1.00  0.00           O  
ATOM   2115  CB  ILE p 134      -5.132 -70.911  61.305  1.00  0.00           C  
ATOM   2116  CG1 ILE p 134      -6.137 -70.556  60.141  1.00  0.00           C  
ATOM   2117  CG2 ILE p 134      -5.739 -72.030  62.151  1.00  0.00           C  
ATOM   2118  CD1 ILE p 134      -5.413 -69.903  58.970  1.00  0.00           C  
ATOM   2119  H   ILE p 134      -3.551 -70.909  63.453  1.00  0.00           H  
ATOM   2120  HA  ILE p 134      -4.207 -68.993  61.401  1.00  0.00           H  
ATOM   2121  HB  ILE p 134      -4.242 -71.313  60.814  1.00  0.00           H  
ATOM   2122 HG12 ILE p 134      -6.638 -71.466  59.800  1.00  0.00           H  
ATOM   2123 HG13 ILE p 134      -6.890 -69.922  60.616  1.00  0.00           H  
ATOM   2124 HG21 ILE p 134      -6.610 -71.699  62.722  1.00  0.00           H  
ATOM   2125 HG22 ILE p 134      -4.938 -72.470  62.751  1.00  0.00           H  
ATOM   2126 HG23 ILE p 134      -6.060 -72.866  61.524  1.00  0.00           H  
ATOM   2127 HD11 ILE p 134      -4.375 -70.235  58.885  1.00  0.00           H  
ATOM   2128 HD12 ILE p 134      -5.335 -68.840  59.213  1.00  0.00           H  
ATOM   2129 HD13 ILE p 134      -6.032 -70.079  58.087  1.00  0.00           H  
ATOM   2130  N   MET p 135      -6.093 -67.759  62.298  1.00  0.00           N  
ATOM   2131  CA  MET p 135      -6.873 -66.730  63.037  1.00  0.00           C  
ATOM   2132  C   MET p 135      -8.090 -66.123  62.307  1.00  0.00           C  
ATOM   2133  O   MET p 135      -8.163 -66.158  61.074  1.00  0.00           O  
ATOM   2134  CB  MET p 135      -5.957 -65.578  63.551  1.00  0.00           C  
ATOM   2135  CG  MET p 135      -4.564 -66.087  63.789  1.00  0.00           C  
ATOM   2136  SD  MET p 135      -3.426 -64.922  64.569  1.00  0.00           S  
ATOM   2137  CE  MET p 135      -3.931 -65.136  66.266  1.00  0.00           C  
ATOM   2138  H   MET p 135      -5.737 -67.487  61.388  1.00  0.00           H  
ATOM   2139  HA  MET p 135      -7.273 -67.240  63.918  1.00  0.00           H  
ATOM   2140  HB2 MET p 135      -6.456 -65.122  64.410  1.00  0.00           H  
ATOM   2141  HB3 MET p 135      -5.954 -64.772  62.814  1.00  0.00           H  
ATOM   2142  HG2 MET p 135      -4.109 -66.355  62.832  1.00  0.00           H  
ATOM   2143  HG3 MET p 135      -4.543 -67.001  64.388  1.00  0.00           H  
ATOM   2144  HE1 MET p 135      -3.428 -64.391  66.887  1.00  0.00           H  
ATOM   2145  HE2 MET p 135      -3.672 -66.099  66.715  1.00  0.00           H  
ATOM   2146  HE3 MET p 135      -5.011 -64.974  66.306  1.00  0.00           H  
ATOM   2147  N   CYS p 136      -9.076 -65.554  63.149  1.00  0.00           N  
ATOM   2148  CA  CYS p 136     -10.310 -64.892  62.627  1.00  0.00           C  
ATOM   2149  C   CYS p 136     -11.250 -64.401  63.729  1.00  0.00           C  
ATOM   2150  O   CYS p 136     -11.485 -65.147  64.685  1.00  0.00           O  
ATOM   2151  CB  CYS p 136     -11.158 -65.880  61.820  1.00  0.00           C  
ATOM   2152  SG  CYS p 136     -12.730 -65.303  61.117  1.00  0.00           S  
ATOM   2153  H   CYS p 136      -9.008 -65.634  64.158  1.00  0.00           H  
ATOM   2154  HA  CYS p 136      -9.990 -64.050  62.009  1.00  0.00           H  
ATOM   2155  HB2 CYS p 136     -11.404 -66.730  62.462  1.00  0.00           H  
ATOM   2156  HB3 CYS p 136     -10.522 -66.310  61.042  1.00  0.00           H  
ATOM   2157  HG  CYS p 136     -12.192 -64.682  60.057  1.00  0.00           H  
ATOM   2158  N   ASP p 137     -11.802 -63.127  63.687  1.00  0.00           N  
ATOM   2159  CA  ASP p 137     -12.907 -62.659  64.588  1.00  0.00           C  
ATOM   2160  C   ASP p 137     -13.998 -61.984  63.852  1.00  0.00           C  
ATOM   2161  O   ASP p 137     -14.432 -60.907  64.249  1.00  0.00           O  
ATOM   2162  CB  ASP p 137     -12.493 -61.743  65.743  1.00  0.00           C  
ATOM   2163  CG  ASP p 137     -13.520 -61.480  66.928  1.00  0.00           C  
ATOM   2164  OD1 ASP p 137     -14.451 -62.332  67.115  1.00  0.00           O  
ATOM   2165  OD2 ASP p 137     -13.220 -60.495  67.678  1.00  0.00           O1-
ATOM   2166  H   ASP p 137     -11.489 -62.486  62.966  1.00  0.00           H  
ATOM   2167  HA  ASP p 137     -13.270 -63.596  65.017  1.00  0.00           H  
ATOM   2168  HB2 ASP p 137     -12.273 -60.717  65.437  1.00  0.00           H  
ATOM   2169  HB3 ASP p 137     -11.615 -62.223  66.183  1.00  0.00           H  
ATOM   2170  N   ILE p 138     -14.615 -62.707  62.867  1.00  0.00           N  
ATOM   2171  CA  ILE p 138     -15.832 -62.263  62.122  1.00  0.00           C  
ATOM   2172  C   ILE p 138     -17.050 -62.466  63.226  1.00  0.00           C  
ATOM   2173  O   ILE p 138     -17.119 -63.402  64.052  1.00  0.00           O  
ATOM   2174  CB  ILE p 138     -16.029 -63.019  60.775  1.00  0.00           C  
ATOM   2175  CG1 ILE p 138     -14.952 -62.463  59.840  1.00  0.00           C  
ATOM   2176  CG2 ILE p 138     -17.414 -62.792  60.157  1.00  0.00           C  
ATOM   2177  CD1 ILE p 138     -14.843 -63.166  58.495  1.00  0.00           C  
ATOM   2178  H   ILE p 138     -14.286 -63.648  62.678  1.00  0.00           H  
ATOM   2179  HA  ILE p 138     -15.613 -61.205  61.952  1.00  0.00           H  
ATOM   2180  HB  ILE p 138     -15.897 -64.099  60.880  1.00  0.00           H  
ATOM   2181 HG12 ILE p 138     -15.164 -61.412  59.629  1.00  0.00           H  
ATOM   2182 HG13 ILE p 138     -13.978 -62.506  60.336  1.00  0.00           H  
ATOM   2183 HG21 ILE p 138     -17.611 -61.735  59.960  1.00  0.00           H  
ATOM   2184 HG22 ILE p 138     -18.238 -63.149  60.779  1.00  0.00           H  
ATOM   2185 HG23 ILE p 138     -17.396 -63.365  59.226  1.00  0.00           H  
ATOM   2186 HD11 ILE p 138     -15.648 -62.891  57.809  1.00  0.00           H  
ATOM   2187 HD12 ILE p 138     -14.896 -64.252  58.606  1.00  0.00           H  
ATOM   2188 HD13 ILE p 138     -13.905 -62.905  58.001  1.00  0.00           H  
ATOM   2189  N   GLY p 139     -18.109 -61.469  63.116  1.00  0.00           N  
ATOM   2190  CA  GLY p 139     -19.226 -61.451  64.071  1.00  0.00           C  
ATOM   2191  C   GLY p 139     -20.345 -60.685  63.394  1.00  0.00           C  
ATOM   2192  O   GLY p 139     -20.919 -59.728  63.909  1.00  0.00           O  
ATOM   2193  H   GLY p 139     -18.121 -60.845  62.315  1.00  0.00           H  
ATOM   2194  HA2 GLY p 139     -19.532 -62.449  64.394  1.00  0.00           H  
ATOM   2195  HA3 GLY p 139     -18.996 -60.901  64.988  1.00  0.00           H  
ATOM   2196  N   GLU p 140     -20.647 -61.235  62.139  1.00  0.00           N  
ATOM   2197  CA  GLU p 140     -21.447 -60.528  61.140  1.00  0.00           C  
ATOM   2198  C   GLU p 140     -22.845 -61.126  61.268  1.00  0.00           C  
ATOM   2199  O   GLU p 140     -23.307 -61.903  60.436  1.00  0.00           O  
ATOM   2200  CB  GLU p 140     -20.764 -60.761  59.789  1.00  0.00           C  
ATOM   2201  CG  GLU p 140     -21.031 -59.545  58.898  1.00  0.00           C  
ATOM   2202  CD  GLU p 140     -20.690 -59.935  57.464  1.00  0.00           C  
ATOM   2203  OE1 GLU p 140     -19.548 -59.529  57.049  1.00  0.00           O  
ATOM   2204  OE2 GLU p 140     -21.639 -60.592  56.894  1.00  0.00           O1-
ATOM   2205  H   GLU p 140     -20.299 -62.160  61.909  1.00  0.00           H  
ATOM   2206  HA  GLU p 140     -21.499 -59.477  61.434  1.00  0.00           H  
ATOM   2207  HB2 GLU p 140     -19.690 -60.948  59.872  1.00  0.00           H  
ATOM   2208  HB3 GLU p 140     -21.171 -61.669  59.336  1.00  0.00           H  
ATOM   2209  HG2 GLU p 140     -20.456 -58.654  59.165  1.00  0.00           H  
ATOM   2210  HG3 GLU p 140     -22.097 -59.306  58.873  1.00  0.00           H  
ATOM   2211  N   SER p 141     -23.396 -60.877  62.541  1.00  0.00           N  
ATOM   2212  CA  SER p 141     -24.590 -61.509  63.155  1.00  0.00           C  
ATOM   2213  C   SER p 141     -25.834 -61.221  62.242  1.00  0.00           C  
ATOM   2214  O   SER p 141     -25.794 -60.313  61.398  1.00  0.00           O  
ATOM   2215  CB  SER p 141     -24.753 -61.011  64.583  1.00  0.00           C  
ATOM   2216  OG  SER p 141     -24.608 -59.581  64.589  1.00  0.00           O  
ATOM   2217  H   SER p 141     -22.850 -60.288  63.162  1.00  0.00           H  
ATOM   2218  HA  SER p 141     -24.416 -62.588  63.173  1.00  0.00           H  
ATOM   2219  HB2 SER p 141     -23.901 -61.417  65.135  1.00  0.00           H  
ATOM   2220  HB3 SER p 141     -25.665 -61.351  65.080  1.00  0.00           H  
ATOM   2221  HG  SER p 141     -24.933 -59.254  63.733  1.00  0.00           H  
ATOM   2222  N   SER p 142     -26.894 -62.095  62.410  1.00  0.00           N  
ATOM   2223  CA  SER p 142     -28.121 -62.089  61.648  1.00  0.00           C  
ATOM   2224  C   SER p 142     -29.208 -61.916  62.625  1.00  0.00           C  
ATOM   2225  O   SER p 142     -29.116 -62.326  63.809  1.00  0.00           O  
ATOM   2226  CB  SER p 142     -28.357 -63.402  60.858  1.00  0.00           C  
ATOM   2227  OG  SER p 142     -29.638 -63.871  60.760  1.00  0.00           O  
ATOM   2228  H   SER p 142     -26.818 -62.847  63.088  1.00  0.00           H  
ATOM   2229  HA  SER p 142     -28.134 -61.268  60.926  1.00  0.00           H  
ATOM   2230  HB2 SER p 142     -27.710 -64.220  61.184  1.00  0.00           H  
ATOM   2231  HB3 SER p 142     -28.109 -63.211  59.811  1.00  0.00           H  
ATOM   2232  HG  SER p 142     -29.737 -64.540  61.457  1.00  0.00           H  
ATOM   2233  N   PRO p 143     -30.424 -61.337  62.125  1.00  0.00           N  
ATOM   2234  CA  PRO p 143     -31.631 -61.379  62.999  1.00  0.00           C  
ATOM   2235  C   PRO p 143     -32.088 -62.833  63.330  1.00  0.00           C  
ATOM   2236  O   PRO p 143     -32.697 -63.071  64.388  1.00  0.00           O  
ATOM   2237  CB  PRO p 143     -32.658 -60.579  62.232  1.00  0.00           C  
ATOM   2238  CG  PRO p 143     -31.942 -59.860  61.109  1.00  0.00           C  
ATOM   2239  CD  PRO p 143     -30.784 -60.752  60.837  1.00  0.00           C  
ATOM   2240  HA  PRO p 143     -31.396 -60.961  63.981  1.00  0.00           H  
ATOM   2241  HB2 PRO p 143     -33.389 -61.243  61.763  1.00  0.00           H  
ATOM   2242  HB3 PRO p 143     -33.208 -59.904  62.893  1.00  0.00           H  
ATOM   2243  HG2 PRO p 143     -31.565 -58.876  61.396  1.00  0.00           H  
ATOM   2244  HG3 PRO p 143     -32.599 -59.668  60.257  1.00  0.00           H  
ATOM   2245  HD2 PRO p 143     -29.959 -60.195  60.387  1.00  0.00           H  
ATOM   2246  HD3 PRO p 143     -31.073 -61.557  60.156  1.00  0.00           H  
ATOM   2247  N   ASP p 144     -32.081 -63.688  62.222  1.00  0.00           N  
ATOM   2248  CA  ASP p 144     -32.681 -64.987  62.257  1.00  0.00           C  
ATOM   2249  C   ASP p 144     -31.578 -65.967  62.820  1.00  0.00           C  
ATOM   2250  O   ASP p 144     -30.405 -65.783  62.453  1.00  0.00           O  
ATOM   2251  CB  ASP p 144     -33.237 -65.462  60.935  1.00  0.00           C  
ATOM   2252  CG  ASP p 144     -33.379 -66.998  61.102  1.00  0.00           C  
ATOM   2253  OD2 ASP p 144     -32.610 -67.745  60.485  1.00  0.00           O1-
ATOM   2254  OD1 ASP p 144     -34.163 -67.269  62.053  1.00  0.00           O  
ATOM   2255  H   ASP p 144     -31.552 -63.476  61.382  1.00  0.00           H  
ATOM   2256  HA  ASP p 144     -33.495 -64.915  62.983  1.00  0.00           H  
ATOM   2257  HB2 ASP p 144     -32.581 -65.195  60.103  1.00  0.00           H  
ATOM   2258  HB3 ASP p 144     -34.180 -64.985  60.656  1.00  0.00           H  
ATOM   2259  N   ALA p 145     -32.042 -67.019  63.599  1.00  0.00           N  
ATOM   2260  CA  ALA p 145     -31.289 -67.941  64.442  1.00  0.00           C  
ATOM   2261  C   ALA p 145     -30.526 -69.038  63.576  1.00  0.00           C  
ATOM   2262  O   ALA p 145     -29.515 -69.653  63.934  1.00  0.00           O  
ATOM   2263  CB  ALA p 145     -32.140 -68.710  65.399  1.00  0.00           C  
ATOM   2264  H   ALA p 145     -33.036 -67.198  63.501  1.00  0.00           H  
ATOM   2265  HA  ALA p 145     -30.500 -67.331  64.888  1.00  0.00           H  
ATOM   2266  HB1 ALA p 145     -33.066 -69.129  64.998  1.00  0.00           H  
ATOM   2267  HB2 ALA p 145     -32.620 -68.050  66.126  1.00  0.00           H  
ATOM   2268  HB3 ALA p 145     -31.565 -69.530  65.837  1.00  0.00           H  
ATOM   2269  N   ALA p 146     -31.221 -69.388  62.404  1.00  0.00           N  
ATOM   2270  CA  ALA p 146     -30.720 -70.512  61.526  1.00  0.00           C  
ATOM   2271  C   ALA p 146     -29.823 -69.886  60.472  1.00  0.00           C  
ATOM   2272  O   ALA p 146     -28.898 -70.515  59.972  1.00  0.00           O  
ATOM   2273  CB  ALA p 146     -31.762 -71.290  60.823  1.00  0.00           C  
ATOM   2274  H   ALA p 146     -32.028 -68.842  62.122  1.00  0.00           H  
ATOM   2275  HA  ALA p 146     -30.185 -71.183  62.203  1.00  0.00           H  
ATOM   2276  HB1 ALA p 146     -32.330 -70.743  60.066  1.00  0.00           H  
ATOM   2277  HB2 ALA p 146     -32.377 -71.856  61.527  1.00  0.00           H  
ATOM   2278  HB3 ALA p 146     -31.223 -72.066  60.274  1.00  0.00           H  
ATOM   2279  N   VAL p 147     -30.102 -68.624  60.043  1.00  0.00           N  
ATOM   2280  CA  VAL p 147     -29.172 -67.814  59.222  1.00  0.00           C  
ATOM   2281  C   VAL p 147     -27.881 -67.605  60.037  1.00  0.00           C  
ATOM   2282  O   VAL p 147     -26.761 -67.643  59.516  1.00  0.00           O  
ATOM   2283  CB  VAL p 147     -29.762 -66.527  58.730  1.00  0.00           C  
ATOM   2284  CG1 VAL p 147     -28.765 -65.630  57.967  1.00  0.00           C  
ATOM   2285  CG2 VAL p 147     -30.935 -66.739  57.780  1.00  0.00           C  
ATOM   2286  H   VAL p 147     -31.024 -68.249  60.242  1.00  0.00           H  
ATOM   2287  HA  VAL p 147     -28.885 -68.334  58.304  1.00  0.00           H  
ATOM   2288  HB  VAL p 147     -30.108 -66.002  59.624  1.00  0.00           H  
ATOM   2289 HG11 VAL p 147     -28.248 -66.224  57.209  1.00  0.00           H  
ATOM   2290 HG12 VAL p 147     -27.992 -65.346  58.685  1.00  0.00           H  
ATOM   2291 HG13 VAL p 147     -29.183 -64.724  57.521  1.00  0.00           H  
ATOM   2292 HG21 VAL p 147     -30.615 -67.235  56.860  1.00  0.00           H  
ATOM   2293 HG22 VAL p 147     -31.512 -65.849  57.520  1.00  0.00           H  
ATOM   2294 HG23 VAL p 147     -31.655 -67.399  58.271  1.00  0.00           H  
ATOM   2295  N   GLU p 148     -28.060 -67.320  61.369  1.00  0.00           N  
ATOM   2296  CA  GLU p 148     -26.868 -67.249  62.199  1.00  0.00           C  
ATOM   2297  C   GLU p 148     -25.986 -68.537  62.203  1.00  0.00           C  
ATOM   2298  O   GLU p 148     -24.766 -68.574  62.429  1.00  0.00           O  
ATOM   2299  CB  GLU p 148     -27.036 -66.797  63.677  1.00  0.00           C  
ATOM   2300  CG  GLU p 148     -27.793 -65.567  63.968  1.00  0.00           C  
ATOM   2301  CD  GLU p 148     -27.206 -64.638  64.983  1.00  0.00           C  
ATOM   2302  OE1 GLU p 148     -27.544 -64.803  66.197  1.00  0.00           O  
ATOM   2303  OE2 GLU p 148     -26.663 -63.609  64.475  1.00  0.00           O1-
ATOM   2304  H   GLU p 148     -28.965 -67.143  61.791  1.00  0.00           H  
ATOM   2305  HA  GLU p 148     -26.308 -66.518  61.611  1.00  0.00           H  
ATOM   2306  HB2 GLU p 148     -27.537 -67.607  64.213  1.00  0.00           H  
ATOM   2307  HB3 GLU p 148     -26.044 -66.658  64.113  1.00  0.00           H  
ATOM   2308  HG2 GLU p 148     -28.812 -65.819  64.271  1.00  0.00           H  
ATOM   2309  HG3 GLU p 148     -27.902 -65.008  63.035  1.00  0.00           H  
ATOM   2310  N   GLY p 149     -26.710 -69.681  62.002  1.00  0.00           N  
ATOM   2311  CA  GLY p 149     -26.193 -71.014  62.025  1.00  0.00           C  
ATOM   2312  C   GLY p 149     -25.435 -71.315  60.773  1.00  0.00           C  
ATOM   2313  O   GLY p 149     -24.268 -71.702  60.801  1.00  0.00           O  
ATOM   2314  H   GLY p 149     -27.703 -69.534  61.852  1.00  0.00           H  
ATOM   2315  HA2 GLY p 149     -25.527 -71.145  62.881  1.00  0.00           H  
ATOM   2316  HA3 GLY p 149     -26.996 -71.748  62.130  1.00  0.00           H  
ATOM   2317  N   GLU p 150     -26.133 -71.122  59.617  1.00  0.00           N  
ATOM   2318  CA  GLU p 150     -25.407 -71.379  58.338  1.00  0.00           C  
ATOM   2319  C   GLU p 150     -24.359 -70.221  58.078  1.00  0.00           C  
ATOM   2320  O   GLU p 150     -23.418 -70.339  57.280  1.00  0.00           O  
ATOM   2321  CB  GLU p 150     -26.385 -71.526  57.185  1.00  0.00           C  
ATOM   2322  CG  GLU p 150     -25.782 -72.055  55.921  1.00  0.00           C  
ATOM   2323  CD  GLU p 150     -24.916 -73.377  56.069  1.00  0.00           C  
ATOM   2324  OE1 GLU p 150     -23.826 -73.308  55.398  1.00  0.00           O  
ATOM   2325  OE2 GLU p 150     -25.433 -74.313  56.742  1.00  0.00           O1-
ATOM   2326  H   GLU p 150     -27.110 -70.856  59.686  1.00  0.00           H  
ATOM   2327  HA  GLU p 150     -24.819 -72.287  58.493  1.00  0.00           H  
ATOM   2328  HB2 GLU p 150     -27.153 -72.188  57.591  1.00  0.00           H  
ATOM   2329  HB3 GLU p 150     -26.806 -70.532  57.015  1.00  0.00           H  
ATOM   2330  HG2 GLU p 150     -25.143 -71.260  55.529  1.00  0.00           H  
ATOM   2331  HG3 GLU p 150     -26.532 -72.212  55.142  1.00  0.00           H  
ATOM   2332  N   ARG p 151     -24.466 -69.052  58.826  1.00  0.00           N  
ATOM   2333  CA  ARG p 151     -23.432 -68.071  58.753  1.00  0.00           C  
ATOM   2334  C   ARG p 151     -22.199 -68.476  59.575  1.00  0.00           C  
ATOM   2335  O   ARG p 151     -21.053 -68.114  59.301  1.00  0.00           O  
ATOM   2336  CB  ARG p 151     -23.877 -66.654  59.104  1.00  0.00           C  
ATOM   2337  CG  ARG p 151     -24.466 -65.866  57.926  1.00  0.00           C  
ATOM   2338  CD  ARG p 151     -24.873 -64.410  58.293  1.00  0.00           C  
ATOM   2339  NE  ARG p 151     -24.833 -63.598  57.050  1.00  0.00           N  
ATOM   2340  CZ  ARG p 151     -24.028 -62.484  56.898  1.00  0.00           C  
ATOM   2341  NH1 ARG p 151     -23.319 -61.876  57.885  1.00  0.00           N  
ATOM   2342  NH2 ARG p 151     -23.896 -62.009  55.680  1.00  0.00           N1+
ATOM   2343  H   ARG p 151     -25.328 -68.876  59.332  1.00  0.00           H  
ATOM   2344  HA  ARG p 151     -23.103 -68.073  57.710  1.00  0.00           H  
ATOM   2345  HB2 ARG p 151     -24.587 -66.682  59.935  1.00  0.00           H  
ATOM   2346  HB3 ARG p 151     -22.995 -66.142  59.495  1.00  0.00           H  
ATOM   2347  HG2 ARG p 151     -25.355 -66.378  57.548  1.00  0.00           H  
ATOM   2348  HG3 ARG p 151     -23.759 -65.928  57.095  1.00  0.00           H  
ATOM   2349  HD2 ARG p 151     -24.129 -64.087  59.026  1.00  0.00           H  
ATOM   2350  HD3 ARG p 151     -25.913 -64.348  58.625  1.00  0.00           H  
ATOM   2351  HE  ARG p 151     -25.470 -63.783  56.279  1.00  0.00           H  
ATOM   2352 HH11 ARG p 151     -22.590 -61.249  57.553  1.00  0.00           H  
ATOM   2353 HH12 ARG p 151     -23.458 -61.939  58.890  1.00  0.00           H  
ATOM   2354 HH21 ARG p 151     -24.281 -62.498  54.876  1.00  0.00           H  
ATOM   2355 HH22 ARG p 151     -23.189 -61.301  55.496  1.00  0.00           H  
ATOM   2356  N   THR p 152     -22.441 -69.217  60.749  1.00  0.00           N  
ATOM   2357  CA  THR p 152     -21.343 -69.785  61.552  1.00  0.00           C  
ATOM   2358  C   THR p 152     -20.773 -70.980  60.784  1.00  0.00           C  
ATOM   2359  O   THR p 152     -19.563 -71.161  60.791  1.00  0.00           O  
ATOM   2360  CB  THR p 152     -21.878 -70.160  62.960  1.00  0.00           C  
ATOM   2361  OG1 THR p 152     -22.402 -69.000  63.662  1.00  0.00           O  
ATOM   2362  CG2 THR p 152     -20.875 -70.791  63.869  1.00  0.00           C  
ATOM   2363  H   THR p 152     -23.401 -69.296  61.067  1.00  0.00           H  
ATOM   2364  HA  THR p 152     -20.543 -69.041  61.603  1.00  0.00           H  
ATOM   2365  HB  THR p 152     -22.723 -70.844  62.845  1.00  0.00           H  
ATOM   2366 HG21 THR p 152     -20.020 -70.129  64.020  1.00  0.00           H  
ATOM   2367 HG22 THR p 152     -20.494 -71.716  63.429  1.00  0.00           H  
ATOM   2368 HG23 THR p 152     -21.238 -70.968  64.885  1.00  0.00           H  
ATOM   2369  HG1 THR p 152     -23.226 -68.756  63.209  1.00  0.00           H  
ATOM   2370  N   ARG p 153     -21.669 -71.699  60.107  1.00  0.00           N  
ATOM   2371  CA  ARG p 153     -21.230 -72.811  59.235  1.00  0.00           C  
ATOM   2372  C   ARG p 153     -20.295 -72.331  58.097  1.00  0.00           C  
ATOM   2373  O   ARG p 153     -19.323 -73.037  57.796  1.00  0.00           O  
ATOM   2374  CB  ARG p 153     -22.434 -73.614  58.683  1.00  0.00           C  
ATOM   2375  CG  ARG p 153     -22.078 -75.030  58.129  1.00  0.00           C  
ATOM   2376  CD  ARG p 153     -21.926 -76.041  59.310  1.00  0.00           C  
ATOM   2377  NE  ARG p 153     -21.642 -77.372  58.771  1.00  0.00           N  
ATOM   2378  CZ  ARG p 153     -20.471 -77.678  58.241  1.00  0.00           C  
ATOM   2379  NH1 ARG p 153     -20.251 -78.894  57.633  1.00  0.00           N  
ATOM   2380  NH2 ARG p 153     -19.396 -76.845  58.305  1.00  0.00           N1+
ATOM   2381  H   ARG p 153     -22.645 -71.443  60.215  1.00  0.00           H  
ATOM   2382  HA  ARG p 153     -20.652 -73.462  59.896  1.00  0.00           H  
ATOM   2383  HB2 ARG p 153     -23.233 -73.694  59.425  1.00  0.00           H  
ATOM   2384  HB3 ARG p 153     -22.820 -73.047  57.832  1.00  0.00           H  
ATOM   2385  HG2 ARG p 153     -21.253 -74.927  57.420  1.00  0.00           H  
ATOM   2386  HG3 ARG p 153     -22.872 -75.473  57.521  1.00  0.00           H  
ATOM   2387  HD2 ARG p 153     -22.937 -76.083  59.723  1.00  0.00           H  
ATOM   2388  HD3 ARG p 153     -21.228 -75.742  60.096  1.00  0.00           H  
ATOM   2389  HE  ARG p 153     -22.404 -78.045  58.753  1.00  0.00           H  
ATOM   2390 HH11 ARG p 153     -21.002 -79.576  57.561  1.00  0.00           H  
ATOM   2391 HH12 ARG p 153     -19.325 -79.062  57.248  1.00  0.00           H  
ATOM   2392 HH21 ARG p 153     -19.437 -75.978  58.835  1.00  0.00           H  
ATOM   2393 HH22 ARG p 153     -18.520 -77.134  57.876  1.00  0.00           H  
ATOM   2394  N   ARG p 154     -20.551 -71.133  57.454  1.00  0.00           N  
ATOM   2395  CA  ARG p 154     -19.606 -70.681  56.441  1.00  0.00           C  
ATOM   2396  C   ARG p 154     -18.158 -70.495  57.020  1.00  0.00           C  
ATOM   2397  O   ARG p 154     -17.176 -70.716  56.308  1.00  0.00           O  
ATOM   2398  CB  ARG p 154     -20.093 -69.346  55.745  1.00  0.00           C  
ATOM   2399  CG  ARG p 154     -19.807 -69.246  54.266  1.00  0.00           C  
ATOM   2400  CD  ARG p 154     -20.314 -67.921  53.732  1.00  0.00           C  
ATOM   2401  NE  ARG p 154     -19.910 -67.760  52.300  1.00  0.00           N  
ATOM   2402  CZ  ARG p 154     -19.381 -66.636  51.766  1.00  0.00           C  
ATOM   2403  NH1 ARG p 154     -19.268 -65.440  52.393  1.00  0.00           N  
ATOM   2404  NH2 ARG p 154     -18.978 -66.724  50.498  1.00  0.00           N1+
ATOM   2405  H   ARG p 154     -21.407 -70.615  57.622  1.00  0.00           H  
ATOM   2406  HA  ARG p 154     -19.524 -71.503  55.724  1.00  0.00           H  
ATOM   2407  HB2 ARG p 154     -21.170 -69.272  55.915  1.00  0.00           H  
ATOM   2408  HB3 ARG p 154     -19.645 -68.495  56.264  1.00  0.00           H  
ATOM   2409  HG2 ARG p 154     -20.286 -70.073  53.737  1.00  0.00           H  
ATOM   2410  HG3 ARG p 154     -18.744 -69.406  54.066  1.00  0.00           H  
ATOM   2411  HD2 ARG p 154     -19.755 -67.123  54.228  1.00  0.00           H  
ATOM   2412  HD3 ARG p 154     -21.375 -67.692  53.860  1.00  0.00           H  
ATOM   2413  HE  ARG p 154     -19.834 -68.601  51.733  1.00  0.00           H  
ATOM   2414 HH11 ARG p 154     -18.648 -64.737  51.999  1.00  0.00           H  
ATOM   2415 HH12 ARG p 154     -19.674 -65.301  53.315  1.00  0.00           H  
ATOM   2416 HH21 ARG p 154     -19.100 -67.561  49.932  1.00  0.00           H  
ATOM   2417 HH22 ARG p 154     -18.492 -65.984  49.998  1.00  0.00           H  
ATOM   2418  N   VAL p 155     -18.075 -70.018  58.302  1.00  0.00           N  
ATOM   2419  CA  VAL p 155     -16.789 -69.817  59.020  1.00  0.00           C  
ATOM   2420  C   VAL p 155     -16.147 -71.183  59.236  1.00  0.00           C  
ATOM   2421  O   VAL p 155     -14.966 -71.409  58.993  1.00  0.00           O  
ATOM   2422  CB  VAL p 155     -17.015 -69.034  60.308  1.00  0.00           C  
ATOM   2423  CG1 VAL p 155     -15.661 -68.848  61.080  1.00  0.00           C  
ATOM   2424  CG2 VAL p 155     -17.564 -67.636  60.073  1.00  0.00           C  
ATOM   2425  H   VAL p 155     -18.910 -69.874  58.862  1.00  0.00           H  
ATOM   2426  HA  VAL p 155     -16.215 -69.239  58.291  1.00  0.00           H  
ATOM   2427  HB  VAL p 155     -17.704 -69.644  60.899  1.00  0.00           H  
ATOM   2428 HG11 VAL p 155     -14.919 -68.269  60.524  1.00  0.00           H  
ATOM   2429 HG12 VAL p 155     -15.289 -69.856  61.277  1.00  0.00           H  
ATOM   2430 HG13 VAL p 155     -15.753 -68.327  62.037  1.00  0.00           H  
ATOM   2431 HG21 VAL p 155     -16.887 -67.033  59.462  1.00  0.00           H  
ATOM   2432 HG22 VAL p 155     -17.747 -67.136  61.028  1.00  0.00           H  
ATOM   2433 HG23 VAL p 155     -18.509 -67.702  59.527  1.00  0.00           H  
ATOM   2434  N   ILE p 156     -17.024 -72.104  59.821  1.00  0.00           N  
ATOM   2435  CA  ILE p 156     -16.548 -73.446  60.116  1.00  0.00           C  
ATOM   2436  C   ILE p 156     -15.943 -74.117  58.847  1.00  0.00           C  
ATOM   2437  O   ILE p 156     -14.867 -74.707  58.830  1.00  0.00           O  
ATOM   2438  CB  ILE p 156     -17.649 -74.298  60.840  1.00  0.00           C  
ATOM   2439  CG1 ILE p 156     -17.894 -73.764  62.270  1.00  0.00           C  
ATOM   2440  CG2 ILE p 156     -17.459 -75.814  60.709  1.00  0.00           C  
ATOM   2441  CD1 ILE p 156     -19.005 -74.568  63.038  1.00  0.00           C  
ATOM   2442  H   ILE p 156     -17.976 -71.840  60.055  1.00  0.00           H  
ATOM   2443  HA  ILE p 156     -15.734 -73.300  60.831  1.00  0.00           H  
ATOM   2444  HB  ILE p 156     -18.568 -74.056  60.300  1.00  0.00           H  
ATOM   2445 HG12 ILE p 156     -16.976 -73.799  62.862  1.00  0.00           H  
ATOM   2446 HG13 ILE p 156     -18.093 -72.693  62.173  1.00  0.00           H  
ATOM   2447 HG21 ILE p 156     -16.574 -76.160  61.249  1.00  0.00           H  
ATOM   2448 HG22 ILE p 156     -17.356 -76.069  59.651  1.00  0.00           H  
ATOM   2449 HG23 ILE p 156     -18.331 -76.360  61.078  1.00  0.00           H  
ATOM   2450 HD11 ILE p 156     -18.637 -75.593  63.133  1.00  0.00           H  
ATOM   2451 HD12 ILE p 156     -19.969 -74.510  62.527  1.00  0.00           H  
ATOM   2452 HD13 ILE p 156     -19.148 -74.158  64.041  1.00  0.00           H  
ATOM   2453  N   LEU p 157     -16.781 -74.062  57.769  1.00  0.00           N  
ATOM   2454  CA  LEU p 157     -16.585 -74.876  56.602  1.00  0.00           C  
ATOM   2455  C   LEU p 157     -15.397 -74.295  55.827  1.00  0.00           C  
ATOM   2456  O   LEU p 157     -14.784 -75.024  55.036  1.00  0.00           O  
ATOM   2457  CB  LEU p 157     -17.835 -74.850  55.753  1.00  0.00           C  
ATOM   2458  CG  LEU p 157     -17.853 -75.860  54.545  1.00  0.00           C  
ATOM   2459  CD1 LEU p 157     -17.849 -77.339  54.951  1.00  0.00           C  
ATOM   2460  CD2 LEU p 157     -19.094 -75.573  53.680  1.00  0.00           C  
ATOM   2461  H   LEU p 157     -17.667 -73.580  57.888  1.00  0.00           H  
ATOM   2462  HA  LEU p 157     -16.195 -75.849  56.911  1.00  0.00           H  
ATOM   2463  HB2 LEU p 157     -18.676 -75.108  56.400  1.00  0.00           H  
ATOM   2464  HB3 LEU p 157     -18.007 -73.846  55.358  1.00  0.00           H  
ATOM   2465  HG  LEU p 157     -16.962 -75.616  53.961  1.00  0.00           H  
ATOM   2466 HD11 LEU p 157     -18.803 -77.526  55.452  1.00  0.00           H  
ATOM   2467 HD12 LEU p 157     -16.971 -77.563  55.562  1.00  0.00           H  
ATOM   2468 HD13 LEU p 157     -17.867 -78.037  54.110  1.00  0.00           H  
ATOM   2469 HD21 LEU p 157     -20.052 -75.746  54.176  1.00  0.00           H  
ATOM   2470 HD22 LEU p 157     -19.100 -76.224  52.802  1.00  0.00           H  
ATOM   2471 HD23 LEU p 157     -19.059 -74.569  53.251  1.00  0.00           H  
ATOM   2472  N   LEU p 158     -15.176 -72.912  56.003  1.00  0.00           N  
ATOM   2473  CA  LEU p 158     -14.012 -72.317  55.469  1.00  0.00           C  
ATOM   2474  C   LEU p 158     -12.837 -72.871  56.243  1.00  0.00           C  
ATOM   2475  O   LEU p 158     -11.881 -73.335  55.633  1.00  0.00           O  
ATOM   2476  CB  LEU p 158     -14.064 -70.802  55.492  1.00  0.00           C  
ATOM   2477  CG  LEU p 158     -12.711 -70.142  55.067  1.00  0.00           C  
ATOM   2478  CD1 LEU p 158     -12.447 -70.292  53.508  1.00  0.00           C  
ATOM   2479  CD2 LEU p 158     -12.613 -68.689  55.512  1.00  0.00           C  
ATOM   2480  H   LEU p 158     -15.813 -72.364  56.573  1.00  0.00           H  
ATOM   2481  HA  LEU p 158     -13.874 -72.684  54.448  1.00  0.00           H  
ATOM   2482  HB2 LEU p 158     -14.849 -70.431  54.829  1.00  0.00           H  
ATOM   2483  HB3 LEU p 158     -14.350 -70.393  56.464  1.00  0.00           H  
ATOM   2484  HG  LEU p 158     -11.854 -70.563  55.598  1.00  0.00           H  
ATOM   2485 HD11 LEU p 158     -13.347 -70.091  52.921  1.00  0.00           H  
ATOM   2486 HD12 LEU p 158     -12.091 -71.292  53.248  1.00  0.00           H  
ATOM   2487 HD13 LEU p 158     -11.727 -69.530  53.198  1.00  0.00           H  
ATOM   2488 HD21 LEU p 158     -13.446 -68.096  55.124  1.00  0.00           H  
ATOM   2489 HD22 LEU p 158     -11.644 -68.227  55.308  1.00  0.00           H  
ATOM   2490 HD23 LEU p 158     -12.694 -68.762  56.600  1.00  0.00           H  
ATOM   2491  N   MET p 159     -12.914 -72.665  57.597  1.00  0.00           N  
ATOM   2492  CA  MET p 159     -11.719 -72.744  58.394  1.00  0.00           C  
ATOM   2493  C   MET p 159     -11.150 -74.144  58.453  1.00  0.00           C  
ATOM   2494  O   MET p 159      -9.946 -74.378  58.613  1.00  0.00           O  
ATOM   2495  CB  MET p 159     -11.908 -72.061  59.768  1.00  0.00           C  
ATOM   2496  CG  MET p 159     -12.015 -70.485  59.688  1.00  0.00           C  
ATOM   2497  SD  MET p 159     -10.402 -69.766  59.247  1.00  0.00           S  
ATOM   2498  CE  MET p 159      -9.781 -69.398  60.891  1.00  0.00           C  
ATOM   2499  H   MET p 159     -13.797 -72.404  58.024  1.00  0.00           H  
ATOM   2500  HA  MET p 159     -10.941 -72.243  57.812  1.00  0.00           H  
ATOM   2501  HB2 MET p 159     -11.087 -72.372  60.419  1.00  0.00           H  
ATOM   2502  HB3 MET p 159     -12.847 -72.379  60.230  1.00  0.00           H  
ATOM   2503  HG2 MET p 159     -12.427 -70.122  60.633  1.00  0.00           H  
ATOM   2504  HG3 MET p 159     -12.683 -70.154  58.889  1.00  0.00           H  
ATOM   2505  HE1 MET p 159      -8.861 -68.807  60.877  1.00  0.00           H  
ATOM   2506  HE2 MET p 159      -9.446 -70.332  61.349  1.00  0.00           H  
ATOM   2507  HE3 MET p 159     -10.566 -68.847  61.416  1.00  0.00           H  
ATOM   2508  N   GLU p 160     -12.101 -75.120  58.149  1.00  0.00           N  
ATOM   2509  CA  GLU p 160     -11.755 -76.514  58.040  1.00  0.00           C  
ATOM   2510  C   GLU p 160     -10.687 -76.784  56.946  1.00  0.00           C  
ATOM   2511  O   GLU p 160      -9.934 -77.748  57.058  1.00  0.00           O  
ATOM   2512  CB  GLU p 160     -13.059 -77.380  57.891  1.00  0.00           C  
ATOM   2513  CG  GLU p 160     -12.904 -78.898  57.923  1.00  0.00           C  
ATOM   2514  CD  GLU p 160     -13.992 -79.784  58.619  1.00  0.00           C  
ATOM   2515  OE1 GLU p 160     -13.699 -80.987  58.685  1.00  0.00           O  
ATOM   2516  OE2 GLU p 160     -15.085 -79.128  58.929  1.00  0.00           O1-
ATOM   2517  H   GLU p 160     -13.035 -74.815  57.896  1.00  0.00           H  
ATOM   2518  HA  GLU p 160     -11.348 -76.754  59.026  1.00  0.00           H  
ATOM   2519  HB2 GLU p 160     -13.763 -77.138  58.691  1.00  0.00           H  
ATOM   2520  HB3 GLU p 160     -13.631 -77.032  57.027  1.00  0.00           H  
ATOM   2521  HG2 GLU p 160     -12.017 -79.146  58.511  1.00  0.00           H  
ATOM   2522  HG3 GLU p 160     -12.815 -79.305  56.912  1.00  0.00           H  
ATOM   2523  N   GLN p 161     -10.691 -75.866  55.950  1.00  0.00           N  
ATOM   2524  CA  GLN p 161      -9.851 -76.021  54.810  1.00  0.00           C  
ATOM   2525  C   GLN p 161      -8.408 -75.484  55.008  1.00  0.00           C  
ATOM   2526  O   GLN p 161      -7.480 -75.820  54.258  1.00  0.00           O  
ATOM   2527  CB  GLN p 161     -10.459 -75.342  53.539  1.00  0.00           C  
ATOM   2528  CG  GLN p 161     -11.908 -75.645  53.161  1.00  0.00           C  
ATOM   2529  CD  GLN p 161     -12.360 -77.072  53.362  1.00  0.00           C  
ATOM   2530  OE1 GLN p 161     -11.794 -78.102  52.943  1.00  0.00           O  
ATOM   2531  NE2 GLN p 161     -13.627 -77.087  53.974  1.00  0.00           N  
ATOM   2532  H   GLN p 161     -11.275 -75.040  56.034  1.00  0.00           H  
ATOM   2533  HA  GLN p 161      -9.713 -77.087  54.610  1.00  0.00           H  
ATOM   2534  HB2 GLN p 161     -10.390 -74.263  53.704  1.00  0.00           H  
ATOM   2535  HB3 GLN p 161      -9.766 -75.529  52.715  1.00  0.00           H  
ATOM   2536  HG2 GLN p 161     -11.969 -75.427  52.092  1.00  0.00           H  
ATOM   2537  HG3 GLN p 161     -12.670 -74.992  53.593  1.00  0.00           H  
ATOM   2538 HE21 GLN p 161     -14.082 -77.976  54.155  1.00  0.00           H  
ATOM   2539 HE22 GLN p 161     -14.106 -76.245  54.277  1.00  0.00           H  
ATOM   2540  N   TRP p 162      -8.231 -74.507  55.999  1.00  0.00           N  
ATOM   2541  CA  TRP p 162      -6.937 -74.011  56.266  1.00  0.00           C  
ATOM   2542  C   TRP p 162      -6.291 -74.809  57.344  1.00  0.00           C  
ATOM   2543  O   TRP p 162      -5.067 -74.956  57.370  1.00  0.00           O  
ATOM   2544  CB  TRP p 162      -6.941 -72.499  56.712  1.00  0.00           C  
ATOM   2545  CG  TRP p 162      -7.582 -71.575  55.773  1.00  0.00           C  
ATOM   2546  CD1 TRP p 162      -8.861 -71.433  55.406  1.00  0.00           C  
ATOM   2547  CD2 TRP p 162      -6.900 -70.560  54.991  1.00  0.00           C  
ATOM   2548  NE1 TRP p 162      -9.035 -70.431  54.494  1.00  0.00           N  
ATOM   2549  CE2 TRP p 162      -7.827 -69.838  54.226  1.00  0.00           C  
ATOM   2550  CE3 TRP p 162      -5.554 -70.163  54.861  1.00  0.00           C  
ATOM   2551  CZ2 TRP p 162      -7.507 -68.822  53.323  1.00  0.00           C  
ATOM   2552  CZ3 TRP p 162      -5.233 -69.063  53.991  1.00  0.00           C  
ATOM   2553  CH2 TRP p 162      -6.215 -68.442  53.195  1.00  0.00           C  
ATOM   2554  H   TRP p 162      -9.044 -74.150  56.490  1.00  0.00           H  
ATOM   2555  HA  TRP p 162      -6.349 -74.104  55.349  1.00  0.00           H  
ATOM   2556  HB2 TRP p 162      -7.467 -72.479  57.671  1.00  0.00           H  
ATOM   2557  HB3 TRP p 162      -5.947 -72.146  56.997  1.00  0.00           H  
ATOM   2558  HD1 TRP p 162      -9.736 -71.983  55.718  1.00  0.00           H  
ATOM   2559  HE1 TRP p 162      -9.930 -70.187  54.090  1.00  0.00           H  
ATOM   2560  HE3 TRP p 162      -4.763 -70.594  55.463  1.00  0.00           H  
ATOM   2561  HZ2 TRP p 162      -8.230 -68.395  52.638  1.00  0.00           H  
ATOM   2562  HZ3 TRP p 162      -4.228 -68.657  54.003  1.00  0.00           H  
ATOM   2563  HH2 TRP p 162      -5.986 -67.670  52.470  1.00  0.00           H  
ATOM   2564  N   LYS p 163      -7.151 -75.338  58.324  1.00  0.00           N  
ATOM   2565  CA  LYS p 163      -6.598 -76.057  59.471  1.00  0.00           C  
ATOM   2566  C   LYS p 163      -5.737 -77.339  59.173  1.00  0.00           C  
ATOM   2567  O   LYS p 163      -4.962 -77.831  59.997  1.00  0.00           O  
ATOM   2568  CB  LYS p 163      -7.662 -76.349  60.534  1.00  0.00           C  
ATOM   2569  CG  LYS p 163      -7.148 -77.158  61.772  1.00  0.00           C  
ATOM   2570  CD  LYS p 163      -6.136 -76.547  62.753  1.00  0.00           C  
ATOM   2571  CE  LYS p 163      -5.207 -77.604  63.465  1.00  0.00           C  
ATOM   2572  NZ  LYS p 163      -4.279 -78.160  62.451  1.00  0.00           N1+
ATOM   2573  H   LYS p 163      -8.156 -75.231  58.231  1.00  0.00           H  
ATOM   2574  HA  LYS p 163      -5.916 -75.359  59.963  1.00  0.00           H  
ATOM   2575  HB2 LYS p 163      -8.081 -75.378  60.808  1.00  0.00           H  
ATOM   2576  HB3 LYS p 163      -8.461 -76.971  60.122  1.00  0.00           H  
ATOM   2577  HG2 LYS p 163      -8.038 -77.410  62.355  1.00  0.00           H  
ATOM   2578  HG3 LYS p 163      -6.796 -78.147  61.465  1.00  0.00           H  
ATOM   2579  HD2 LYS p 163      -6.719 -76.031  63.521  1.00  0.00           H  
ATOM   2580  HD3 LYS p 163      -5.468 -75.815  62.292  1.00  0.00           H  
ATOM   2581  HE2 LYS p 163      -5.734 -78.408  63.986  1.00  0.00           H  
ATOM   2582  HE3 LYS p 163      -4.564 -77.085  64.180  1.00  0.00           H  
ATOM   2583  HZ1 LYS p 163      -4.606 -78.133  61.477  1.00  0.00           H  
ATOM   2584  HZ2 LYS p 163      -4.225 -79.167  62.654  1.00  0.00           H  
ATOM   2585  HZ3 LYS p 163      -3.335 -77.751  62.454  1.00  0.00           H  
ATOM   2586  N   ASN p 164      -5.979 -77.845  57.951  1.00  0.00           N  
ATOM   2587  CA  ASN p 164      -5.217 -78.953  57.401  1.00  0.00           C  
ATOM   2588  C   ASN p 164      -3.755 -78.556  57.143  1.00  0.00           C  
ATOM   2589  O   ASN p 164      -2.834 -79.348  57.337  1.00  0.00           O  
ATOM   2590  CB  ASN p 164      -5.915 -79.387  56.069  1.00  0.00           C  
ATOM   2591  CG  ASN p 164      -5.064 -80.221  55.103  1.00  0.00           C  
ATOM   2592  OD1 ASN p 164      -4.391 -79.710  54.233  1.00  0.00           O  
ATOM   2593  ND2 ASN p 164      -5.087 -81.573  55.340  1.00  0.00           N  
ATOM   2594  H   ASN p 164      -6.764 -77.468  57.430  1.00  0.00           H  
ATOM   2595  HA  ASN p 164      -5.290 -79.854  58.015  1.00  0.00           H  
ATOM   2596  HB2 ASN p 164      -6.220 -78.485  55.532  1.00  0.00           H  
ATOM   2597  HB3 ASN p 164      -6.805 -79.930  56.397  1.00  0.00           H  
ATOM   2598 HD21 ASN p 164      -4.600 -82.160  54.670  1.00  0.00           H  
ATOM   2599 HD22 ASN p 164      -5.544 -82.007  56.136  1.00  0.00           H  
ATOM   2600  N   ARG p 165      -3.548 -77.306  56.593  1.00  0.00           N  
ATOM   2601  CA  ARG p 165      -2.334 -76.913  55.859  1.00  0.00           C  
ATOM   2602  C   ARG p 165      -1.112 -76.574  56.716  1.00  0.00           C  
ATOM   2603  O   ARG p 165      -0.419 -75.578  56.495  1.00  0.00           O  
ATOM   2604  CB  ARG p 165      -2.634 -75.756  54.888  1.00  0.00           C  
ATOM   2605  CG  ARG p 165      -3.788 -76.143  53.922  1.00  0.00           C  
ATOM   2606  CD  ARG p 165      -4.417 -74.931  53.260  1.00  0.00           C  
ATOM   2607  NE  ARG p 165      -5.677 -75.364  52.651  1.00  0.00           N  
ATOM   2608  CZ  ARG p 165      -5.725 -75.882  51.423  1.00  0.00           C  
ATOM   2609  NH1 ARG p 165      -4.795 -75.619  50.506  1.00  0.00           N  
ATOM   2610  NH2 ARG p 165      -6.802 -76.619  51.062  1.00  0.00           N1+
ATOM   2611  H   ARG p 165      -4.265 -76.595  56.702  1.00  0.00           H  
ATOM   2612  HA  ARG p 165      -2.064 -77.766  55.232  1.00  0.00           H  
ATOM   2613  HB2 ARG p 165      -2.883 -74.926  55.554  1.00  0.00           H  
ATOM   2614  HB3 ARG p 165      -1.780 -75.473  54.268  1.00  0.00           H  
ATOM   2615  HG2 ARG p 165      -4.580 -76.530  54.568  1.00  0.00           H  
ATOM   2616  HG3 ARG p 165      -3.493 -76.957  53.255  1.00  0.00           H  
ATOM   2617  HD2 ARG p 165      -3.821 -74.441  52.486  1.00  0.00           H  
ATOM   2618  HD3 ARG p 165      -4.650 -74.179  54.019  1.00  0.00           H  
ATOM   2619  HE  ARG p 165      -6.444 -75.567  53.288  1.00  0.00           H  
ATOM   2620 HH11 ARG p 165      -4.894 -76.036  49.584  1.00  0.00           H  
ATOM   2621 HH12 ARG p 165      -4.234 -74.774  50.572  1.00  0.00           H  
ATOM   2622 HH21 ARG p 165      -7.389 -76.935  51.830  1.00  0.00           H  
ATOM   2623 HH22 ARG p 165      -6.913 -76.858  50.080  1.00  0.00           H  
ATOM   2624  N   ASN p 166      -0.927 -77.400  57.781  1.00  0.00           N  
ATOM   2625  CA  ASN p 166       0.117 -77.301  58.805  1.00  0.00           C  
ATOM   2626  C   ASN p 166      -0.010 -76.152  59.841  1.00  0.00           C  
ATOM   2627  O   ASN p 166       0.974 -75.919  60.562  1.00  0.00           O  
ATOM   2628  CB  ASN p 166       1.494 -77.239  58.121  1.00  0.00           C  
ATOM   2629  CG  ASN p 166       2.703 -77.525  59.046  1.00  0.00           C  
ATOM   2630  OD1 ASN p 166       3.658 -76.736  59.114  1.00  0.00           O  
ATOM   2631  ND2 ASN p 166       2.720 -78.727  59.705  1.00  0.00           N  
ATOM   2632  H   ASN p 166      -1.550 -78.200  57.821  1.00  0.00           H  
ATOM   2633  HA  ASN p 166      -0.010 -78.227  59.370  1.00  0.00           H  
ATOM   2634  HB2 ASN p 166       1.564 -76.199  57.794  1.00  0.00           H  
ATOM   2635  HB3 ASN p 166       1.544 -77.796  57.182  1.00  0.00           H  
ATOM   2636 HD21 ASN p 166       3.514 -78.914  60.309  1.00  0.00           H  
ATOM   2637 HD22 ASN p 166       1.953 -79.390  59.651  1.00  0.00           H  
ATOM   2638  N   PRO p 167      -1.248 -75.572  60.141  1.00  0.00           N  
ATOM   2639  CA  PRO p 167      -1.459 -74.783  61.314  1.00  0.00           C  
ATOM   2640  C   PRO p 167      -1.340 -75.740  62.472  1.00  0.00           C  
ATOM   2641  O   PRO p 167      -2.064 -76.749  62.570  1.00  0.00           O  
ATOM   2642  CB  PRO p 167      -2.906 -74.196  61.168  1.00  0.00           C  
ATOM   2643  CG  PRO p 167      -3.171 -74.307  59.697  1.00  0.00           C  
ATOM   2644  CD  PRO p 167      -2.459 -75.600  59.318  1.00  0.00           C  
ATOM   2645  HA  PRO p 167      -0.734 -73.978  61.465  1.00  0.00           H  
ATOM   2646  HB2 PRO p 167      -3.663 -74.725  61.752  1.00  0.00           H  
ATOM   2647  HB3 PRO p 167      -2.891 -73.126  61.389  1.00  0.00           H  
ATOM   2648  HG2 PRO p 167      -2.689 -73.446  59.227  1.00  0.00           H  
ATOM   2649  HG3 PRO p 167      -4.228 -74.270  59.421  1.00  0.00           H  
ATOM   2650  HD2 PRO p 167      -2.310 -75.427  58.249  1.00  0.00           H  
ATOM   2651  HD3 PRO p 167      -3.059 -76.486  59.539  1.00  0.00           H  
ATOM   2652  N   THR p 168      -0.300 -75.318  63.308  1.00  0.00           N  
ATOM   2653  CA  THR p 168       0.071 -76.076  64.489  1.00  0.00           C  
ATOM   2654  C   THR p 168      -0.895 -75.555  65.568  1.00  0.00           C  
ATOM   2655  O   THR p 168      -1.317 -76.306  66.449  1.00  0.00           O  
ATOM   2656  CB  THR p 168       1.545 -75.792  65.022  1.00  0.00           C  
ATOM   2657  OG1 THR p 168       1.778 -74.347  65.125  1.00  0.00           O  
ATOM   2658  CG2 THR p 168       2.659 -76.471  64.160  1.00  0.00           C  
ATOM   2659  H   THR p 168       0.161 -74.419  63.208  1.00  0.00           H  
ATOM   2660  HA  THR p 168      -0.119 -77.132  64.280  1.00  0.00           H  
ATOM   2661  HB  THR p 168       1.597 -76.142  66.057  1.00  0.00           H  
ATOM   2662 HG21 THR p 168       2.640 -76.087  63.137  1.00  0.00           H  
ATOM   2663 HG22 THR p 168       2.555 -77.559  64.173  1.00  0.00           H  
ATOM   2664 HG23 THR p 168       3.642 -76.222  64.568  1.00  0.00           H  
ATOM   2665  HG1 THR p 168       2.587 -74.107  64.642  1.00  0.00           H  
ATOM   2666  N   ALA p 169      -1.280 -74.238  65.471  1.00  0.00           N  
ATOM   2667  CA  ALA p 169      -2.284 -73.676  66.373  1.00  0.00           C  
ATOM   2668  C   ALA p 169      -3.417 -73.022  65.590  1.00  0.00           C  
ATOM   2669  O   ALA p 169      -3.219 -72.502  64.487  1.00  0.00           O  
ATOM   2670  CB  ALA p 169      -1.586 -72.703  67.234  1.00  0.00           C  
ATOM   2671  H   ALA p 169      -0.895 -73.610  64.772  1.00  0.00           H  
ATOM   2672  HA  ALA p 169      -2.702 -74.448  67.023  1.00  0.00           H  
ATOM   2673  HB1 ALA p 169      -1.156 -71.863  66.682  1.00  0.00           H  
ATOM   2674  HB2 ALA p 169      -0.765 -73.153  67.796  1.00  0.00           H  
ATOM   2675  HB3 ALA p 169      -2.378 -72.343  67.895  1.00  0.00           H  
ATOM   2676  N   SER p 170      -4.621 -73.078  66.295  1.00  0.00           N  
ATOM   2677  CA  SER p 170      -5.812 -72.494  65.744  1.00  0.00           C  
ATOM   2678  C   SER p 170      -6.344 -71.621  66.878  1.00  0.00           C  
ATOM   2679  O   SER p 170      -6.554 -72.076  67.997  1.00  0.00           O  
ATOM   2680  CB  SER p 170      -6.878 -73.486  65.291  1.00  0.00           C  
ATOM   2681  OG  SER p 170      -7.023 -74.645  66.030  1.00  0.00           O  
ATOM   2682  H   SER p 170      -4.618 -73.459  67.236  1.00  0.00           H  
ATOM   2683  HA  SER p 170      -5.526 -71.863  64.898  1.00  0.00           H  
ATOM   2684  HB2 SER p 170      -6.679 -73.747  64.249  1.00  0.00           H  
ATOM   2685  HB3 SER p 170      -7.822 -72.937  65.334  1.00  0.00           H  
ATOM   2686  HG  SER p 170      -6.180 -75.012  66.346  1.00  0.00           H  
ATOM   2687  N   CYS p 171      -6.550 -70.323  66.515  1.00  0.00           N  
ATOM   2688  CA  CYS p 171      -6.808 -69.254  67.461  1.00  0.00           C  
ATOM   2689  C   CYS p 171      -7.297 -68.058  66.612  1.00  0.00           C  
ATOM   2690  O   CYS p 171      -6.547 -67.120  66.317  1.00  0.00           O  
ATOM   2691  CB  CYS p 171      -5.486 -68.862  68.202  1.00  0.00           C  
ATOM   2692  SG  CYS p 171      -5.764 -67.560  69.466  1.00  0.00           S  
ATOM   2693  H   CYS p 171      -6.479 -70.061  65.537  1.00  0.00           H  
ATOM   2694  HA  CYS p 171      -7.587 -69.506  68.185  1.00  0.00           H  
ATOM   2695  HB2 CYS p 171      -4.748 -68.496  67.484  1.00  0.00           H  
ATOM   2696  HB3 CYS p 171      -5.036 -69.721  68.706  1.00  0.00           H  
ATOM   2697  HG  CYS p 171      -6.522 -68.329  70.261  1.00  0.00           H  
ATOM   2698  N   VAL p 172      -8.537 -68.080  66.049  1.00  0.00           N  
ATOM   2699  CA  VAL p 172      -9.730 -68.824  66.483  1.00  0.00           C  
ATOM   2700  C   VAL p 172     -10.260 -69.557  65.194  1.00  0.00           C  
ATOM   2701  O   VAL p 172     -10.316 -69.069  64.077  1.00  0.00           O  
ATOM   2702  CB  VAL p 172     -10.873 -67.874  66.892  1.00  0.00           C  
ATOM   2703  CG1 VAL p 172     -11.752 -68.521  67.908  1.00  0.00           C  
ATOM   2704  CG2 VAL p 172     -10.344 -66.514  67.376  1.00  0.00           C  
ATOM   2705  H   VAL p 172      -8.698 -67.437  65.281  1.00  0.00           H  
ATOM   2706  HA  VAL p 172      -9.483 -69.545  67.267  1.00  0.00           H  
ATOM   2707  HB  VAL p 172     -11.489 -67.718  66.003  1.00  0.00           H  
ATOM   2708 HG11 VAL p 172     -11.370 -68.575  68.931  1.00  0.00           H  
ATOM   2709 HG12 VAL p 172     -12.039 -69.516  67.558  1.00  0.00           H  
ATOM   2710 HG13 VAL p 172     -12.668 -67.927  67.953  1.00  0.00           H  
ATOM   2711 HG21 VAL p 172      -9.807 -66.544  68.328  1.00  0.00           H  
ATOM   2712 HG22 VAL p 172     -11.178 -65.809  67.424  1.00  0.00           H  
ATOM   2713 HG23 VAL p 172      -9.666 -66.097  66.626  1.00  0.00           H  
ATOM   2714  N   PHE p 173     -10.766 -70.819  65.519  1.00  0.00           N  
ATOM   2715  CA  PHE p 173     -11.828 -71.500  64.769  1.00  0.00           C  
ATOM   2716  C   PHE p 173     -13.141 -71.035  65.410  1.00  0.00           C  
ATOM   2717  O   PHE p 173     -13.596 -71.551  66.435  1.00  0.00           O  
ATOM   2718  CB  PHE p 173     -11.596 -72.987  64.833  1.00  0.00           C  
ATOM   2719  CG  PHE p 173     -12.754 -73.833  64.390  1.00  0.00           C  
ATOM   2720  CD1 PHE p 173     -13.006 -74.096  63.036  1.00  0.00           C  
ATOM   2721  CD2 PHE p 173     -13.583 -74.401  65.405  1.00  0.00           C  
ATOM   2722  CE1 PHE p 173     -14.055 -74.978  62.680  1.00  0.00           C  
ATOM   2723  CE2 PHE p 173     -14.613 -75.253  65.043  1.00  0.00           C  
ATOM   2724  CZ  PHE p 173     -14.820 -75.540  63.662  1.00  0.00           C  
ATOM   2725  H   PHE p 173     -10.343 -71.286  66.315  1.00  0.00           H  
ATOM   2726  HA  PHE p 173     -11.854 -71.223  63.712  1.00  0.00           H  
ATOM   2727  HB2 PHE p 173     -10.745 -73.335  64.242  1.00  0.00           H  
ATOM   2728  HB3 PHE p 173     -11.353 -73.204  65.876  1.00  0.00           H  
ATOM   2729  HD1 PHE p 173     -12.398 -73.644  62.261  1.00  0.00           H  
ATOM   2730  HD2 PHE p 173     -13.378 -74.098  66.425  1.00  0.00           H  
ATOM   2731  HE1 PHE p 173     -14.202 -75.199  61.629  1.00  0.00           H  
ATOM   2732  HE2 PHE p 173     -15.177 -75.724  65.841  1.00  0.00           H  
ATOM   2733  HZ  PHE p 173     -15.570 -76.274  63.392  1.00  0.00           H  
ATOM   2734  N   LYS p 174     -13.553 -69.766  64.942  1.00  0.00           N  
ATOM   2735  CA  LYS p 174     -14.581 -69.064  65.643  1.00  0.00           C  
ATOM   2736  C   LYS p 174     -15.917 -69.705  65.348  1.00  0.00           C  
ATOM   2737  O   LYS p 174     -16.235 -70.313  64.333  1.00  0.00           O  
ATOM   2738  CB  LYS p 174     -14.599 -67.639  65.150  1.00  0.00           C  
ATOM   2739  CG  LYS p 174     -15.425 -66.790  66.110  1.00  0.00           C  
ATOM   2740  CD  LYS p 174     -15.362 -65.270  65.893  1.00  0.00           C  
ATOM   2741  CE  LYS p 174     -16.387 -64.642  66.799  1.00  0.00           C  
ATOM   2742  NZ  LYS p 174     -16.465 -63.233  66.573  1.00  0.00           N1+
ATOM   2743  H   LYS p 174     -13.074 -69.351  64.150  1.00  0.00           H  
ATOM   2744  HA  LYS p 174     -14.300 -69.080  66.700  1.00  0.00           H  
ATOM   2745  HB2 LYS p 174     -13.561 -67.301  65.212  1.00  0.00           H  
ATOM   2746  HB3 LYS p 174     -14.929 -67.498  64.118  1.00  0.00           H  
ATOM   2747  HG2 LYS p 174     -16.474 -67.084  66.028  1.00  0.00           H  
ATOM   2748  HG3 LYS p 174     -15.067 -66.948  67.130  1.00  0.00           H  
ATOM   2749  HD2 LYS p 174     -15.487 -65.023  64.836  1.00  0.00           H  
ATOM   2750  HD3 LYS p 174     -14.362 -64.923  66.165  1.00  0.00           H  
ATOM   2751  HE2 LYS p 174     -16.026 -64.782  67.820  1.00  0.00           H  
ATOM   2752  HE3 LYS p 174     -17.400 -65.021  66.639  1.00  0.00           H  
ATOM   2753  HZ1 LYS p 174     -15.578 -62.729  66.697  1.00  0.00           H  
ATOM   2754  HZ2 LYS p 174     -17.098 -62.682  67.167  1.00  0.00           H  
ATOM   2755  HZ3 LYS p 174     -16.723 -63.071  65.591  1.00  0.00           H  
ATOM   2756  N   VAL p 175     -16.762 -69.402  66.393  1.00  0.00           N  
ATOM   2757  CA  VAL p 175     -18.184 -69.876  66.423  1.00  0.00           C  
ATOM   2758  C   VAL p 175     -19.017 -68.567  66.752  1.00  0.00           C  
ATOM   2759  O   VAL p 175     -19.095 -68.066  67.879  1.00  0.00           O  
ATOM   2760  CB  VAL p 175     -18.190 -70.925  67.488  1.00  0.00           C  
ATOM   2761  CG1 VAL p 175     -19.519 -71.712  67.343  1.00  0.00           C  
ATOM   2762  CG2 VAL p 175     -17.052 -71.874  67.528  1.00  0.00           C  
ATOM   2763  H   VAL p 175     -16.422 -68.887  67.200  1.00  0.00           H  
ATOM   2764  HA  VAL p 175     -18.406 -70.306  65.443  1.00  0.00           H  
ATOM   2765  HB  VAL p 175     -18.186 -70.431  68.463  1.00  0.00           H  
ATOM   2766 HG11 VAL p 175     -19.453 -72.410  66.504  1.00  0.00           H  
ATOM   2767 HG12 VAL p 175     -20.402 -71.088  67.178  1.00  0.00           H  
ATOM   2768 HG13 VAL p 175     -19.677 -72.295  68.253  1.00  0.00           H  
ATOM   2769 HG21 VAL p 175     -16.836 -72.252  66.526  1.00  0.00           H  
ATOM   2770 HG22 VAL p 175     -17.153 -72.697  68.240  1.00  0.00           H  
ATOM   2771 HG23 VAL p 175     -16.169 -71.320  67.858  1.00  0.00           H  
ATOM   2772  N   LEU p 176     -19.627 -67.950  65.650  1.00  0.00           N  
ATOM   2773  CA  LEU p 176     -20.423 -66.685  65.710  1.00  0.00           C  
ATOM   2774  C   LEU p 176     -21.713 -66.956  66.525  1.00  0.00           C  
ATOM   2775  O   LEU p 176     -22.037 -66.132  67.384  1.00  0.00           O  
ATOM   2776  CB  LEU p 176     -20.730 -66.124  64.305  1.00  0.00           C  
ATOM   2777  CG  LEU p 176     -22.112 -65.319  64.070  1.00  0.00           C  
ATOM   2778  CD1 LEU p 176     -22.218 -64.043  64.815  1.00  0.00           C  
ATOM   2779  CD2 LEU p 176     -22.322 -65.059  62.550  1.00  0.00           C  
ATOM   2780  H   LEU p 176     -19.521 -68.367  64.731  1.00  0.00           H  
ATOM   2781  HA  LEU p 176     -19.799 -65.989  66.276  1.00  0.00           H  
ATOM   2782  HB2 LEU p 176     -19.893 -65.477  64.030  1.00  0.00           H  
ATOM   2783  HB3 LEU p 176     -20.677 -66.979  63.627  1.00  0.00           H  
ATOM   2784  HG  LEU p 176     -22.958 -65.950  64.350  1.00  0.00           H  
ATOM   2785 HD11 LEU p 176     -21.633 -63.276  64.301  1.00  0.00           H  
ATOM   2786 HD12 LEU p 176     -21.953 -64.041  65.875  1.00  0.00           H  
ATOM   2787 HD13 LEU p 176     -23.231 -63.640  64.736  1.00  0.00           H  
ATOM   2788 HD21 LEU p 176     -21.522 -64.480  62.082  1.00  0.00           H  
ATOM   2789 HD22 LEU p 176     -23.273 -64.575  62.312  1.00  0.00           H  
ATOM   2790 HD23 LEU p 176     -22.344 -66.048  62.086  1.00  0.00           H  
ATOM   2791  N   ALA p 177     -22.424 -68.079  66.139  1.00  0.00           N  
ATOM   2792  CA  ALA p 177     -23.584 -68.489  66.899  1.00  0.00           C  
ATOM   2793  C   ALA p 177     -23.386 -69.960  67.195  1.00  0.00           C  
ATOM   2794  O   ALA p 177     -23.617 -70.841  66.368  1.00  0.00           O  
ATOM   2795  CB  ALA p 177     -24.868 -68.359  66.096  1.00  0.00           C  
ATOM   2796  H   ALA p 177     -22.161 -68.626  65.325  1.00  0.00           H  
ATOM   2797  HA  ALA p 177     -23.700 -67.898  67.812  1.00  0.00           H  
ATOM   2798  HB1 ALA p 177     -24.754 -68.633  65.044  1.00  0.00           H  
ATOM   2799  HB2 ALA p 177     -25.125 -67.297  66.061  1.00  0.00           H  
ATOM   2800  HB3 ALA p 177     -25.686 -68.946  66.521  1.00  0.00           H  
ATOM   2801  N   PRO p 178     -22.878 -70.245  68.439  1.00  0.00           N  
ATOM   2802  CA  PRO p 178     -22.809 -71.603  68.963  1.00  0.00           C  
ATOM   2803  C   PRO p 178     -24.237 -72.227  69.201  1.00  0.00           C  
ATOM   2804  O   PRO p 178     -24.398 -73.444  69.233  1.00  0.00           O  
ATOM   2805  CB  PRO p 178     -22.044 -71.530  70.282  1.00  0.00           C  
ATOM   2806  CG  PRO p 178     -21.320 -70.156  70.186  1.00  0.00           C  
ATOM   2807  CD  PRO p 178     -22.206 -69.254  69.338  1.00  0.00           C  
ATOM   2808  HA  PRO p 178     -22.271 -72.205  68.226  1.00  0.00           H  
ATOM   2809  HB2 PRO p 178     -22.747 -71.624  71.113  1.00  0.00           H  
ATOM   2810  HB3 PRO p 178     -21.356 -72.375  70.370  1.00  0.00           H  
ATOM   2811  HG2 PRO p 178     -20.336 -70.311  69.735  1.00  0.00           H  
ATOM   2812  HG3 PRO p 178     -21.120 -69.740  71.176  1.00  0.00           H  
ATOM   2813  HD2 PRO p 178     -21.542 -68.559  68.818  1.00  0.00           H  
ATOM   2814  HD3 PRO p 178     -23.094 -68.859  69.838  1.00  0.00           H  
ATOM   2815  N   TYR p 179     -25.204 -71.328  69.575  1.00  0.00           N  
ATOM   2816  CA  TYR p 179     -26.527 -71.740  70.080  1.00  0.00           C  
ATOM   2817  C   TYR p 179     -27.378 -72.487  69.038  1.00  0.00           C  
ATOM   2818  O   TYR p 179     -28.601 -72.389  69.131  1.00  0.00           O  
ATOM   2819  CB  TYR p 179     -27.279 -70.505  70.605  1.00  0.00           C  
ATOM   2820  CG  TYR p 179     -27.667 -69.398  69.615  1.00  0.00           C  
ATOM   2821  CD1 TYR p 179     -28.930 -69.443  69.018  1.00  0.00           C  
ATOM   2822  CD2 TYR p 179     -26.857 -68.314  69.283  1.00  0.00           C  
ATOM   2823  CE1 TYR p 179     -29.443 -68.459  68.150  1.00  0.00           C  
ATOM   2824  CE2 TYR p 179     -27.309 -67.312  68.387  1.00  0.00           C  
ATOM   2825  CZ  TYR p 179     -28.588 -67.429  67.825  1.00  0.00           C  
ATOM   2826  OH  TYR p 179     -29.003 -66.495  66.903  1.00  0.00           O  
ATOM   2827  H   TYR p 179     -24.904 -70.358  69.590  1.00  0.00           H  
ATOM   2828  HA  TYR p 179     -26.491 -72.496  70.868  1.00  0.00           H  
ATOM   2829  HB2 TYR p 179     -28.161 -70.932  71.089  1.00  0.00           H  
ATOM   2830  HB3 TYR p 179     -26.743 -70.017  71.424  1.00  0.00           H  
ATOM   2831  HD1 TYR p 179     -29.574 -70.240  69.369  1.00  0.00           H  
ATOM   2832  HD2 TYR p 179     -25.849 -68.207  69.665  1.00  0.00           H  
ATOM   2833  HE1 TYR p 179     -30.417 -68.540  67.683  1.00  0.00           H  
ATOM   2834  HE2 TYR p 179     -26.676 -66.444  68.243  1.00  0.00           H  
ATOM   2835  HH  TYR p 179     -28.229 -65.937  66.713  1.00  0.00           H  
ATOM   2836  N   ARG p 180     -26.781 -73.393  68.253  1.00  0.00           N  
ATOM   2837  CA  ARG p 180     -27.530 -74.062  67.144  1.00  0.00           C  
ATOM   2838  C   ARG p 180     -27.020 -75.537  66.923  1.00  0.00           C  
ATOM   2839  O   ARG p 180     -25.813 -75.790  66.877  1.00  0.00           O  
ATOM   2840  CB  ARG p 180     -27.352 -73.321  65.828  1.00  0.00           C  
ATOM   2841  CG  ARG p 180     -28.331 -72.195  65.578  1.00  0.00           C  
ATOM   2842  CD  ARG p 180     -29.850 -72.574  65.654  1.00  0.00           C  
ATOM   2843  NE  ARG p 180     -30.264 -73.603  64.652  1.00  0.00           N  
ATOM   2844  CZ  ARG p 180     -31.588 -73.805  64.248  1.00  0.00           C  
ATOM   2845  NH1 ARG p 180     -31.881 -74.758  63.324  1.00  0.00           N  
ATOM   2846  NH2 ARG p 180     -32.602 -73.184  64.895  1.00  0.00           N1+
ATOM   2847  H   ARG p 180     -25.799 -73.604  68.398  1.00  0.00           H  
ATOM   2848  HA  ARG p 180     -28.592 -74.071  67.404  1.00  0.00           H  
ATOM   2849  HB2 ARG p 180     -26.348 -72.889  65.814  1.00  0.00           H  
ATOM   2850  HB3 ARG p 180     -27.373 -74.032  64.997  1.00  0.00           H  
ATOM   2851  HG2 ARG p 180     -28.106 -71.779  64.593  1.00  0.00           H  
ATOM   2852  HG3 ARG p 180     -28.177 -71.368  66.276  1.00  0.00           H  
ATOM   2853  HD2 ARG p 180     -30.407 -71.642  65.530  1.00  0.00           H  
ATOM   2854  HD3 ARG p 180     -30.113 -72.957  66.643  1.00  0.00           H  
ATOM   2855  HE  ARG p 180     -29.629 -74.320  64.311  1.00  0.00           H  
ATOM   2856 HH11 ARG p 180     -31.143 -75.145  62.740  1.00  0.00           H  
ATOM   2857 HH12 ARG p 180     -32.766 -74.826  62.828  1.00  0.00           H  
ATOM   2858 HH21 ARG p 180     -32.426 -72.412  65.533  1.00  0.00           H  
ATOM   2859 HH22 ARG p 180     -33.542 -73.531  64.719  1.00  0.00           H  
ATOM   2860  N   PRO p 181     -28.021 -76.466  66.690  1.00  0.00           N  
ATOM   2861  CA  PRO p 181     -27.606 -77.879  66.276  1.00  0.00           C  
ATOM   2862  C   PRO p 181     -26.903 -78.003  64.887  1.00  0.00           C  
ATOM   2863  O   PRO p 181     -26.133 -78.991  64.644  1.00  0.00           O  
ATOM   2864  CB  PRO p 181     -28.905 -78.686  66.547  1.00  0.00           C  
ATOM   2865  CG  PRO p 181     -30.034 -77.749  66.413  1.00  0.00           C  
ATOM   2866  CD  PRO p 181     -29.445 -76.380  66.752  1.00  0.00           C  
ATOM   2867  HA  PRO p 181     -26.809 -78.181  66.960  1.00  0.00           H  
ATOM   2868  HB2 PRO p 181     -28.908 -79.528  65.849  1.00  0.00           H  
ATOM   2869  HB3 PRO p 181     -28.777 -79.103  67.549  1.00  0.00           H  
ATOM   2870  HG2 PRO p 181     -30.909 -77.924  67.045  1.00  0.00           H  
ATOM   2871  HG3 PRO p 181     -30.421 -77.589  65.404  1.00  0.00           H  
ATOM   2872  HD2 PRO p 181     -29.726 -76.011  67.741  1.00  0.00           H  
ATOM   2873  HD3 PRO p 181     -29.819 -75.603  66.081  1.00  0.00           H  
ATOM   2874  N   GLU p 182     -27.078 -77.025  63.943  1.00  0.00           N  
ATOM   2875  CA  GLU p 182     -26.332 -76.961  62.675  1.00  0.00           C  
ATOM   2876  C   GLU p 182     -25.003 -76.192  62.855  1.00  0.00           C  
ATOM   2877  O   GLU p 182     -24.354 -75.787  61.884  1.00  0.00           O  
ATOM   2878  CB  GLU p 182     -27.082 -76.642  61.393  1.00  0.00           C  
ATOM   2879  CG  GLU p 182     -27.786 -75.316  61.364  1.00  0.00           C  
ATOM   2880  CD  GLU p 182     -28.955 -75.179  62.349  1.00  0.00           C  
ATOM   2881  OE1 GLU p 182     -28.707 -75.053  63.582  1.00  0.00           O  
ATOM   2882  OE2 GLU p 182     -30.121 -75.182  61.905  1.00  0.00           O1-
ATOM   2883  H   GLU p 182     -27.756 -76.312  64.189  1.00  0.00           H  
ATOM   2884  HA  GLU p 182     -26.005 -78.003  62.675  1.00  0.00           H  
ATOM   2885  HB2 GLU p 182     -26.344 -76.663  60.587  1.00  0.00           H  
ATOM   2886  HB3 GLU p 182     -27.880 -77.355  61.170  1.00  0.00           H  
ATOM   2887  HG2 GLU p 182     -28.276 -75.223  60.392  1.00  0.00           H  
ATOM   2888  HG3 GLU p 182     -27.079 -74.512  61.586  1.00  0.00           H  
ATOM   2889  N   VAL p 183     -24.532 -76.076  64.176  1.00  0.00           N  
ATOM   2890  CA  VAL p 183     -23.239 -75.627  64.625  1.00  0.00           C  
ATOM   2891  C   VAL p 183     -22.716 -76.662  65.640  1.00  0.00           C  
ATOM   2892  O   VAL p 183     -21.594 -77.131  65.457  1.00  0.00           O  
ATOM   2893  CB  VAL p 183     -23.211 -74.204  65.190  1.00  0.00           C  
ATOM   2894  CG1 VAL p 183     -21.860 -73.812  65.820  1.00  0.00           C  
ATOM   2895  CG2 VAL p 183     -23.550 -73.248  64.025  1.00  0.00           C  
ATOM   2896  H   VAL p 183     -25.124 -76.373  64.944  1.00  0.00           H  
ATOM   2897  HA  VAL p 183     -22.515 -75.639  63.806  1.00  0.00           H  
ATOM   2898  HB  VAL p 183     -23.952 -74.085  65.985  1.00  0.00           H  
ATOM   2899 HG11 VAL p 183     -20.991 -74.100  65.222  1.00  0.00           H  
ATOM   2900 HG12 VAL p 183     -21.793 -74.348  66.770  1.00  0.00           H  
ATOM   2901 HG13 VAL p 183     -21.798 -72.739  66.019  1.00  0.00           H  
ATOM   2902 HG21 VAL p 183     -22.925 -73.413  63.144  1.00  0.00           H  
ATOM   2903 HG22 VAL p 183     -23.480 -72.205  64.343  1.00  0.00           H  
ATOM   2904 HG23 VAL p 183     -24.572 -73.410  63.675  1.00  0.00           H  
ATOM   2905  N   ILE p 184     -23.439 -76.873  66.741  1.00  0.00           N  
ATOM   2906  CA  ILE p 184     -22.921 -77.688  67.932  1.00  0.00           C  
ATOM   2907  C   ILE p 184     -22.269 -79.019  67.551  1.00  0.00           C  
ATOM   2908  O   ILE p 184     -21.320 -79.504  68.157  1.00  0.00           O  
ATOM   2909  CB  ILE p 184     -24.138 -78.010  68.899  1.00  0.00           C  
ATOM   2910  CG1 ILE p 184     -24.570 -76.800  69.778  1.00  0.00           C  
ATOM   2911  CG2 ILE p 184     -23.881 -79.215  69.779  1.00  0.00           C  
ATOM   2912  CD1 ILE p 184     -23.535 -76.236  70.729  1.00  0.00           C  
ATOM   2913  H   ILE p 184     -24.346 -76.431  66.853  1.00  0.00           H  
ATOM   2914  HA  ILE p 184     -22.135 -77.144  68.463  1.00  0.00           H  
ATOM   2915  HB  ILE p 184     -24.944 -78.248  68.200  1.00  0.00           H  
ATOM   2916 HG12 ILE p 184     -24.830 -75.926  69.175  1.00  0.00           H  
ATOM   2917 HG13 ILE p 184     -25.444 -77.032  70.393  1.00  0.00           H  
ATOM   2918 HG21 ILE p 184     -22.964 -79.164  70.373  1.00  0.00           H  
ATOM   2919 HG22 ILE p 184     -23.735 -80.173  69.274  1.00  0.00           H  
ATOM   2920 HG23 ILE p 184     -24.711 -79.334  70.481  1.00  0.00           H  
ATOM   2921 HD11 ILE p 184     -22.872 -75.670  70.069  1.00  0.00           H  
ATOM   2922 HD12 ILE p 184     -23.176 -77.052  71.360  1.00  0.00           H  
ATOM   2923 HD13 ILE p 184     -24.014 -75.511  71.393  1.00  0.00           H  
ATOM   2924  N   GLU p 185     -22.787 -79.586  66.456  1.00  0.00           N  
ATOM   2925  CA  GLU p 185     -22.382 -80.863  65.922  1.00  0.00           C  
ATOM   2926  C   GLU p 185     -20.908 -80.739  65.357  1.00  0.00           C  
ATOM   2927  O   GLU p 185     -20.130 -81.692  65.424  1.00  0.00           O  
ATOM   2928  CB  GLU p 185     -23.381 -81.261  64.851  1.00  0.00           C  
ATOM   2929  CG  GLU p 185     -23.226 -82.692  64.356  1.00  0.00           C  
ATOM   2930  CD  GLU p 185     -22.260 -82.899  63.246  1.00  0.00           C  
ATOM   2931  OE1 GLU p 185     -22.220 -81.961  62.391  1.00  0.00           O  
ATOM   2932  OE2 GLU p 185     -21.504 -83.928  63.284  1.00  0.00           O1-
ATOM   2933  H   GLU p 185     -23.615 -79.157  66.055  1.00  0.00           H  
ATOM   2934  HA  GLU p 185     -22.408 -81.613  66.716  1.00  0.00           H  
ATOM   2935  HB2 GLU p 185     -24.383 -81.231  65.288  1.00  0.00           H  
ATOM   2936  HB3 GLU p 185     -23.430 -80.530  64.040  1.00  0.00           H  
ATOM   2937  HG2 GLU p 185     -24.163 -83.046  63.920  1.00  0.00           H  
ATOM   2938  HG3 GLU p 185     -22.995 -83.301  65.234  1.00  0.00           H  
ATOM   2939  N   ALA p 186     -20.608 -79.576  64.753  1.00  0.00           N  
ATOM   2940  CA  ALA p 186     -19.415 -79.359  63.968  1.00  0.00           C  
ATOM   2941  C   ALA p 186     -18.300 -78.892  64.931  1.00  0.00           C  
ATOM   2942  O   ALA p 186     -17.110 -78.999  64.578  1.00  0.00           O  
ATOM   2943  CB  ALA p 186     -19.683 -78.346  62.905  1.00  0.00           C  
ATOM   2944  H   ALA p 186     -21.278 -78.815  64.804  1.00  0.00           H  
ATOM   2945  HA  ALA p 186     -18.958 -80.273  63.580  1.00  0.00           H  
ATOM   2946  HB1 ALA p 186     -19.856 -77.358  63.339  1.00  0.00           H  
ATOM   2947  HB2 ALA p 186     -20.570 -78.681  62.361  1.00  0.00           H  
ATOM   2948  HB3 ALA p 186     -18.816 -78.228  62.250  1.00  0.00           H  
ATOM   2949  N   LEU p 187     -18.705 -78.333  66.146  1.00  0.00           N  
ATOM   2950  CA  LEU p 187     -17.639 -78.055  67.172  1.00  0.00           C  
ATOM   2951  C   LEU p 187     -17.117 -79.422  67.719  1.00  0.00           C  
ATOM   2952  O   LEU p 187     -15.915 -79.601  68.004  1.00  0.00           O  
ATOM   2953  CB  LEU p 187     -18.240 -77.302  68.316  1.00  0.00           C  
ATOM   2954  CG  LEU p 187     -18.986 -76.040  67.898  1.00  0.00           C  
ATOM   2955  CD1 LEU p 187     -19.546 -75.294  69.093  1.00  0.00           C  
ATOM   2956  CD2 LEU p 187     -18.131 -75.050  67.067  1.00  0.00           C  
ATOM   2957  H   LEU p 187     -19.677 -78.152  66.379  1.00  0.00           H  
ATOM   2958  HA  LEU p 187     -16.839 -77.492  66.685  1.00  0.00           H  
ATOM   2959  HB2 LEU p 187     -18.884 -77.948  68.919  1.00  0.00           H  
ATOM   2960  HB3 LEU p 187     -17.426 -76.999  68.979  1.00  0.00           H  
ATOM   2961  HG  LEU p 187     -19.857 -76.275  67.281  1.00  0.00           H  
ATOM   2962 HD11 LEU p 187     -18.713 -74.958  69.715  1.00  0.00           H  
ATOM   2963 HD12 LEU p 187     -20.190 -75.928  69.707  1.00  0.00           H  
ATOM   2964 HD13 LEU p 187     -20.154 -74.437  68.792  1.00  0.00           H  
ATOM   2965 HD21 LEU p 187     -17.372 -74.629  67.732  1.00  0.00           H  
ATOM   2966 HD22 LEU p 187     -18.791 -74.260  66.701  1.00  0.00           H  
ATOM   2967 HD23 LEU p 187     -17.626 -75.469  66.193  1.00  0.00           H  
ATOM   2968  N   HIS p 188     -18.127 -80.404  67.911  1.00  0.00           N  
ATOM   2969  CA  HIS p 188     -17.803 -81.759  68.519  1.00  0.00           C  
ATOM   2970  C   HIS p 188     -16.779 -82.404  67.595  1.00  0.00           C  
ATOM   2971  O   HIS p 188     -15.734 -82.911  68.013  1.00  0.00           O  
ATOM   2972  CB  HIS p 188     -19.122 -82.527  68.783  1.00  0.00           C  
ATOM   2973  CG  HIS p 188     -18.970 -83.945  68.986  1.00  0.00           C  
ATOM   2974  ND1 HIS p 188     -18.425 -84.512  70.115  1.00  0.00           N  
ATOM   2975  CD2 HIS p 188     -19.473 -84.974  68.191  1.00  0.00           C  
ATOM   2976  CE1 HIS p 188     -18.506 -85.810  69.977  1.00  0.00           C  
ATOM   2977  NE2 HIS p 188     -19.095 -86.124  68.824  1.00  0.00           N  
ATOM   2978  H   HIS p 188     -19.100 -80.181  67.730  1.00  0.00           H  
ATOM   2979  HA  HIS p 188     -17.331 -81.542  69.480  1.00  0.00           H  
ATOM   2980  HB2 HIS p 188     -19.674 -82.261  67.878  1.00  0.00           H  
ATOM   2981  HB3 HIS p 188     -19.625 -82.109  69.659  1.00  0.00           H  
ATOM   2982  HD2 HIS p 188     -19.997 -84.841  67.256  1.00  0.00           H  
ATOM   2983  HE2 HIS p 188     -19.194 -87.063  68.460  1.00  0.00           H  
ATOM   2984  HE1 HIS p 188     -17.940 -86.469  70.619  1.00  0.00           H  
ATOM   2985  N   ARG p 189     -17.147 -82.408  66.232  1.00  0.00           N  
ATOM   2986  CA  ARG p 189     -16.342 -82.972  65.175  1.00  0.00           C  
ATOM   2987  C   ARG p 189     -14.988 -82.334  65.105  1.00  0.00           C  
ATOM   2988  O   ARG p 189     -13.985 -83.043  65.023  1.00  0.00           O  
ATOM   2989  CB  ARG p 189     -17.022 -82.802  63.827  1.00  0.00           C  
ATOM   2990  CG  ARG p 189     -16.583 -83.776  62.710  1.00  0.00           C  
ATOM   2991  CD  ARG p 189     -16.803 -83.154  61.337  1.00  0.00           C  
ATOM   2992  NE  ARG p 189     -17.950 -82.295  61.154  1.00  0.00           N  
ATOM   2993  CZ  ARG p 189     -19.251 -82.567  61.528  1.00  0.00           C  
ATOM   2994  NH1 ARG p 189     -20.174 -81.607  61.443  1.00  0.00           N  
ATOM   2995  NH2 ARG p 189     -19.666 -83.807  61.858  1.00  0.00           N1+
ATOM   2996  H   ARG p 189     -18.095 -82.143  65.985  1.00  0.00           H  
ATOM   2997  HA  ARG p 189     -16.177 -84.026  65.413  1.00  0.00           H  
ATOM   2998  HB2 ARG p 189     -18.097 -82.932  63.972  1.00  0.00           H  
ATOM   2999  HB3 ARG p 189     -16.826 -81.798  63.441  1.00  0.00           H  
ATOM   3000  HG2 ARG p 189     -17.094 -84.714  62.943  1.00  0.00           H  
ATOM   3001  HG3 ARG p 189     -15.514 -83.974  62.828  1.00  0.00           H  
ATOM   3002  HD2 ARG p 189     -16.779 -83.889  60.529  1.00  0.00           H  
ATOM   3003  HD3 ARG p 189     -15.966 -82.480  61.142  1.00  0.00           H  
ATOM   3004  HE  ARG p 189     -17.831 -81.376  60.734  1.00  0.00           H  
ATOM   3005 HH11 ARG p 189     -20.020 -80.710  60.989  1.00  0.00           H  
ATOM   3006 HH12 ARG p 189     -21.135 -81.701  61.762  1.00  0.00           H  
ATOM   3007 HH21 ARG p 189     -19.021 -84.593  61.827  1.00  0.00           H  
ATOM   3008 HH22 ARG p 189     -20.514 -83.935  62.405  1.00  0.00           H  
ATOM   3009  N   PHE p 190     -14.936 -80.937  65.074  1.00  0.00           N  
ATOM   3010  CA  PHE p 190     -13.653 -80.280  64.943  1.00  0.00           C  
ATOM   3011  C   PHE p 190     -12.783 -80.616  66.125  1.00  0.00           C  
ATOM   3012  O   PHE p 190     -11.568 -80.746  65.949  1.00  0.00           O  
ATOM   3013  CB  PHE p 190     -13.834 -78.797  64.766  1.00  0.00           C  
ATOM   3014  CG  PHE p 190     -12.627 -77.916  64.623  1.00  0.00           C  
ATOM   3015  CD1 PHE p 190     -12.090 -77.606  63.387  1.00  0.00           C  
ATOM   3016  CD2 PHE p 190     -11.867 -77.575  65.751  1.00  0.00           C  
ATOM   3017  CE1 PHE p 190     -10.928 -76.841  63.288  1.00  0.00           C  
ATOM   3018  CE2 PHE p 190     -10.721 -76.871  65.651  1.00  0.00           C  
ATOM   3019  CZ  PHE p 190     -10.205 -76.493  64.392  1.00  0.00           C  
ATOM   3020  H   PHE p 190     -15.783 -80.380  65.126  1.00  0.00           H  
ATOM   3021  HA  PHE p 190     -13.206 -80.693  64.035  1.00  0.00           H  
ATOM   3022  HB2 PHE p 190     -14.436 -78.542  63.890  1.00  0.00           H  
ATOM   3023  HB3 PHE p 190     -14.446 -78.388  65.573  1.00  0.00           H  
ATOM   3024  HD1 PHE p 190     -12.590 -77.969  62.496  1.00  0.00           H  
ATOM   3025  HD2 PHE p 190     -12.176 -77.867  66.748  1.00  0.00           H  
ATOM   3026  HE1 PHE p 190     -10.593 -76.570  62.294  1.00  0.00           H  
ATOM   3027  HE2 PHE p 190     -10.174 -76.586  66.543  1.00  0.00           H  
ATOM   3028  HZ  PHE p 190      -9.366 -75.808  64.373  1.00  0.00           H  
ATOM   3029  N   GLN p 191     -13.429 -80.691  67.345  1.00  0.00           N  
ATOM   3030  CA  GLN p 191     -12.693 -80.985  68.567  1.00  0.00           C  
ATOM   3031  C   GLN p 191     -12.052 -82.378  68.462  1.00  0.00           C  
ATOM   3032  O   GLN p 191     -10.923 -82.595  68.887  1.00  0.00           O  
ATOM   3033  CB  GLN p 191     -13.525 -80.929  69.854  1.00  0.00           C  
ATOM   3034  CG  GLN p 191     -12.633 -80.939  71.123  1.00  0.00           C  
ATOM   3035  CD  GLN p 191     -13.409 -80.661  72.411  1.00  0.00           C  
ATOM   3036  OE1 GLN p 191     -14.606 -80.922  72.501  1.00  0.00           O  
ATOM   3037  NE2 GLN p 191     -12.669 -80.218  73.470  1.00  0.00           N  
ATOM   3038  H   GLN p 191     -14.437 -80.572  67.347  1.00  0.00           H  
ATOM   3039  HA  GLN p 191     -11.855 -80.283  68.574  1.00  0.00           H  
ATOM   3040  HB2 GLN p 191     -14.119 -80.013  69.917  1.00  0.00           H  
ATOM   3041  HB3 GLN p 191     -14.245 -81.751  69.860  1.00  0.00           H  
ATOM   3042  HG2 GLN p 191     -11.890 -80.145  71.006  1.00  0.00           H  
ATOM   3043  HG3 GLN p 191     -12.161 -81.923  71.194  1.00  0.00           H  
ATOM   3044 HE21 GLN p 191     -13.164 -80.049  74.340  1.00  0.00           H  
ATOM   3045 HE22 GLN p 191     -11.667 -80.057  73.441  1.00  0.00           H  
ATOM   3046  N   LEU p 192     -12.804 -83.374  67.905  1.00  0.00           N  
ATOM   3047  CA  LEU p 192     -12.260 -84.723  67.689  1.00  0.00           C  
ATOM   3048  C   LEU p 192     -11.175 -84.777  66.580  1.00  0.00           C  
ATOM   3049  O   LEU p 192     -10.223 -85.565  66.571  1.00  0.00           O  
ATOM   3050  CB  LEU p 192     -13.358 -85.719  67.280  1.00  0.00           C  
ATOM   3051  CG  LEU p 192     -14.393 -85.985  68.379  1.00  0.00           C  
ATOM   3052  CD1 LEU p 192     -15.481 -86.852  67.775  1.00  0.00           C  
ATOM   3053  CD2 LEU p 192     -13.798 -86.758  69.590  1.00  0.00           C  
ATOM   3054  H   LEU p 192     -13.752 -83.104  67.663  1.00  0.00           H  
ATOM   3055  HA  LEU p 192     -11.699 -85.153  68.523  1.00  0.00           H  
ATOM   3056  HB2 LEU p 192     -13.846 -85.324  66.386  1.00  0.00           H  
ATOM   3057  HB3 LEU p 192     -12.933 -86.667  66.940  1.00  0.00           H  
ATOM   3058  HG  LEU p 192     -14.894 -85.064  68.687  1.00  0.00           H  
ATOM   3059 HD11 LEU p 192     -15.113 -87.791  67.355  1.00  0.00           H  
ATOM   3060 HD12 LEU p 192     -16.041 -86.263  67.043  1.00  0.00           H  
ATOM   3061 HD13 LEU p 192     -16.244 -87.239  68.455  1.00  0.00           H  
ATOM   3062 HD21 LEU p 192     -13.600 -87.807  69.359  1.00  0.00           H  
ATOM   3063 HD22 LEU p 192     -14.518 -86.666  70.408  1.00  0.00           H  
ATOM   3064 HD23 LEU p 192     -12.846 -86.350  69.939  1.00  0.00           H  
ATOM   3065  N   GLN p 193     -11.496 -83.979  65.521  1.00  0.00           N  
ATOM   3066  CA  GLN p 193     -10.667 -83.886  64.328  1.00  0.00           C  
ATOM   3067  C   GLN p 193      -9.255 -83.323  64.644  1.00  0.00           C  
ATOM   3068  O   GLN p 193      -8.292 -83.640  63.955  1.00  0.00           O  
ATOM   3069  CB  GLN p 193     -11.411 -83.058  63.277  1.00  0.00           C  
ATOM   3070  CG  GLN p 193     -10.828 -83.186  61.880  1.00  0.00           C  
ATOM   3071  CD  GLN p 193     -11.521 -82.135  60.952  1.00  0.00           C  
ATOM   3072  OE1 GLN p 193     -11.552 -80.923  61.226  1.00  0.00           O  
ATOM   3073  NE2 GLN p 193     -12.242 -82.703  59.933  1.00  0.00           N  
ATOM   3074  H   GLN p 193     -12.392 -83.502  65.524  1.00  0.00           H  
ATOM   3075  HA  GLN p 193     -10.554 -84.902  63.941  1.00  0.00           H  
ATOM   3076  HB2 GLN p 193     -12.473 -83.308  63.219  1.00  0.00           H  
ATOM   3077  HB3 GLN p 193     -11.340 -82.019  63.611  1.00  0.00           H  
ATOM   3078  HG2 GLN p 193     -11.024 -84.189  61.493  1.00  0.00           H  
ATOM   3079  HG3 GLN p 193      -9.745 -83.060  61.798  1.00  0.00           H  
ATOM   3080 HE21 GLN p 193     -12.739 -82.011  59.380  1.00  0.00           H  
ATOM   3081 HE22 GLN p 193     -12.250 -83.702  59.757  1.00  0.00           H  
ATOM   3082  N   TRP p 194      -9.195 -82.386  65.650  1.00  0.00           N  
ATOM   3083  CA  TRP p 194      -7.942 -81.653  65.925  1.00  0.00           C  
ATOM   3084  C   TRP p 194      -7.509 -81.385  67.401  1.00  0.00           C  
ATOM   3085  O   TRP p 194      -6.393 -80.913  67.637  1.00  0.00           O  
ATOM   3086  CB  TRP p 194      -7.940 -80.235  65.309  1.00  0.00           C  
ATOM   3087  CG  TRP p 194      -8.039 -80.261  63.823  1.00  0.00           C  
ATOM   3088  CD1 TRP p 194      -9.163 -79.934  63.110  1.00  0.00           C  
ATOM   3089  CD2 TRP p 194      -7.084 -80.774  62.845  1.00  0.00           C  
ATOM   3090  NE1 TRP p 194      -8.976 -80.197  61.804  1.00  0.00           N  
ATOM   3091  CE2 TRP p 194      -7.713 -80.708  61.598  1.00  0.00           C  
ATOM   3092  CE3 TRP p 194      -5.818 -81.365  62.981  1.00  0.00           C  
ATOM   3093  CZ2 TRP p 194      -7.084 -81.108  60.447  1.00  0.00           C  
ATOM   3094  CZ3 TRP p 194      -5.277 -81.900  61.816  1.00  0.00           C  
ATOM   3095  CH2 TRP p 194      -5.920 -81.831  60.585  1.00  0.00           C  
ATOM   3096  H   TRP p 194     -10.075 -82.136  66.089  1.00  0.00           H  
ATOM   3097  HA  TRP p 194      -7.180 -82.368  65.607  1.00  0.00           H  
ATOM   3098  HB2 TRP p 194      -8.791 -79.681  65.713  1.00  0.00           H  
ATOM   3099  HB3 TRP p 194      -7.051 -79.699  65.653  1.00  0.00           H  
ATOM   3100  HD1 TRP p 194     -10.115 -79.601  63.497  1.00  0.00           H  
ATOM   3101  HE1 TRP p 194      -9.631 -80.069  61.044  1.00  0.00           H  
ATOM   3102  HE3 TRP p 194      -5.335 -81.478  63.944  1.00  0.00           H  
ATOM   3103  HZ2 TRP p 194      -7.532 -81.119  59.460  1.00  0.00           H  
ATOM   3104  HZ3 TRP p 194      -4.328 -82.423  61.870  1.00  0.00           H  
ATOM   3105  HH2 TRP p 194      -5.498 -82.258  59.683  1.00  0.00           H  
ATOM   3106  N   GLY p 195      -8.409 -81.641  68.417  1.00  0.00           N  
ATOM   3107  CA  GLY p 195      -7.934 -81.376  69.749  1.00  0.00           C  
ATOM   3108  C   GLY p 195      -8.104 -79.864  70.243  1.00  0.00           C  
ATOM   3109  O   GLY p 195      -8.596 -78.979  69.515  1.00  0.00           O  
ATOM   3110  H   GLY p 195      -9.351 -81.999  68.297  1.00  0.00           H  
ATOM   3111  HA2 GLY p 195      -8.541 -82.013  70.398  1.00  0.00           H  
ATOM   3112  HA3 GLY p 195      -6.894 -81.696  69.858  1.00  0.00           H  
ATOM   3113  N   GLY p 196      -7.725 -79.701  71.551  1.00  0.00           N  
ATOM   3114  CA  GLY p 196      -7.970 -78.447  72.223  1.00  0.00           C  
ATOM   3115  C   GLY p 196      -9.416 -78.359  72.630  1.00  0.00           C  
ATOM   3116  O   GLY p 196     -10.100 -79.332  72.981  1.00  0.00           O  
ATOM   3117  H   GLY p 196      -7.230 -80.387  72.113  1.00  0.00           H  
ATOM   3118  HA2 GLY p 196      -7.448 -78.358  73.179  1.00  0.00           H  
ATOM   3119  HA3 GLY p 196      -7.722 -77.663  71.503  1.00  0.00           H  
ATOM   3120  N   GLY p 197      -9.925 -77.061  72.609  1.00  0.00           N  
ATOM   3121  CA  GLY p 197     -11.262 -76.762  73.063  1.00  0.00           C  
ATOM   3122  C   GLY p 197     -11.742 -75.318  72.844  1.00  0.00           C  
ATOM   3123  O   GLY p 197     -11.098 -74.425  72.283  1.00  0.00           O  
ATOM   3124  H   GLY p 197      -9.426 -76.235  72.293  1.00  0.00           H  
ATOM   3125  HA2 GLY p 197     -11.851 -77.420  72.418  1.00  0.00           H  
ATOM   3126  HA3 GLY p 197     -11.322 -77.047  74.116  1.00  0.00           H  
ATOM   3127  N   LEU p 198     -12.993 -75.111  73.377  1.00  0.00           N  
ATOM   3128  CA  LEU p 198     -13.689 -73.842  73.297  1.00  0.00           C  
ATOM   3129  C   LEU p 198     -13.737 -73.081  74.658  1.00  0.00           C  
ATOM   3130  O   LEU p 198     -13.975 -73.654  75.723  1.00  0.00           O  
ATOM   3131  CB  LEU p 198     -15.205 -74.061  72.980  1.00  0.00           C  
ATOM   3132  CG  LEU p 198     -15.645 -73.509  71.602  1.00  0.00           C  
ATOM   3133  CD1 LEU p 198     -15.122 -74.389  70.512  1.00  0.00           C  
ATOM   3134  CD2 LEU p 198     -17.185 -73.362  71.494  1.00  0.00           C  
ATOM   3135  H   LEU p 198     -13.436 -75.864  73.892  1.00  0.00           H  
ATOM   3136  HA  LEU p 198     -13.277 -73.206  72.509  1.00  0.00           H  
ATOM   3137  HB2 LEU p 198     -15.623 -75.058  73.142  1.00  0.00           H  
ATOM   3138  HB3 LEU p 198     -15.777 -73.429  73.665  1.00  0.00           H  
ATOM   3139  HG  LEU p 198     -15.183 -72.521  71.528  1.00  0.00           H  
ATOM   3140 HD11 LEU p 198     -15.526 -75.404  70.466  1.00  0.00           H  
ATOM   3141 HD12 LEU p 198     -14.052 -74.548  70.669  1.00  0.00           H  
ATOM   3142 HD13 LEU p 198     -15.248 -73.897  69.545  1.00  0.00           H  
ATOM   3143 HD21 LEU p 198     -17.689 -74.320  71.641  1.00  0.00           H  
ATOM   3144 HD22 LEU p 198     -17.496 -73.044  70.495  1.00  0.00           H  
ATOM   3145 HD23 LEU p 198     -17.531 -72.593  72.191  1.00  0.00           H  
ATOM   3146  N   VAL p 199     -13.619 -71.715  74.502  1.00  0.00           N  
ATOM   3147  CA  VAL p 199     -13.920 -70.780  75.567  1.00  0.00           C  
ATOM   3148  C   VAL p 199     -14.752 -69.555  75.084  1.00  0.00           C  
ATOM   3149  O   VAL p 199     -14.955 -69.283  73.890  1.00  0.00           O  
ATOM   3150  CB  VAL p 199     -12.525 -70.391  76.238  1.00  0.00           C  
ATOM   3151  CG1 VAL p 199     -11.844 -69.362  75.379  1.00  0.00           C  
ATOM   3152  CG2 VAL p 199     -12.598 -70.055  77.722  1.00  0.00           C  
ATOM   3153  H   VAL p 199     -13.361 -71.324  73.601  1.00  0.00           H  
ATOM   3154  HA  VAL p 199     -14.552 -71.309  76.285  1.00  0.00           H  
ATOM   3155  HB  VAL p 199     -11.835 -71.239  76.226  1.00  0.00           H  
ATOM   3156 HG11 VAL p 199     -12.362 -68.403  75.455  1.00  0.00           H  
ATOM   3157 HG12 VAL p 199     -11.813 -69.627  74.319  1.00  0.00           H  
ATOM   3158 HG13 VAL p 199     -10.833 -69.158  75.739  1.00  0.00           H  
ATOM   3159 HG21 VAL p 199     -13.119 -69.110  77.897  1.00  0.00           H  
ATOM   3160 HG22 VAL p 199     -11.603 -69.943  78.161  1.00  0.00           H  
ATOM   3161 HG23 VAL p 199     -13.013 -70.929  78.230  1.00  0.00           H  
ATOM   3162  N   ARG p 200     -15.195 -68.791  76.198  1.00  0.00           N  
ATOM   3163  CA  ARG p 200     -15.735 -67.372  76.080  1.00  0.00           C  
ATOM   3164  C   ARG p 200     -14.806 -66.412  76.894  1.00  0.00           C  
ATOM   3165  O   ARG p 200     -14.742 -66.467  78.114  1.00  0.00           O  
ATOM   3166  CB  ARG p 200     -17.210 -67.270  76.621  1.00  0.00           C  
ATOM   3167  CG  ARG p 200     -17.761 -65.900  76.717  1.00  0.00           C  
ATOM   3168  CD  ARG p 200     -17.890 -65.144  75.385  1.00  0.00           C  
ATOM   3169  NE  ARG p 200     -18.461 -63.808  75.556  1.00  0.00           N  
ATOM   3170  CZ  ARG p 200     -19.643 -63.468  75.050  1.00  0.00           C  
ATOM   3171  NH1 ARG p 200     -20.559 -64.284  74.410  1.00  0.00           N  
ATOM   3172  NH2 ARG p 200     -19.994 -62.216  75.202  1.00  0.00           N1+
ATOM   3173  H   ARG p 200     -15.223 -69.233  77.111  1.00  0.00           H  
ATOM   3174  HA  ARG p 200     -15.676 -67.151  75.011  1.00  0.00           H  
ATOM   3175  HB2 ARG p 200     -17.764 -67.930  75.949  1.00  0.00           H  
ATOM   3176  HB3 ARG p 200     -17.268 -67.752  77.600  1.00  0.00           H  
ATOM   3177  HG2 ARG p 200     -17.111 -65.255  77.314  1.00  0.00           H  
ATOM   3178  HG3 ARG p 200     -18.746 -65.905  77.192  1.00  0.00           H  
ATOM   3179  HD2 ARG p 200     -18.469 -65.680  74.629  1.00  0.00           H  
ATOM   3180  HD3 ARG p 200     -16.887 -64.943  74.999  1.00  0.00           H  
ATOM   3181  HE  ARG p 200     -17.968 -63.134  76.135  1.00  0.00           H  
ATOM   3182 HH11 ARG p 200     -21.361 -63.830  73.979  1.00  0.00           H  
ATOM   3183 HH12 ARG p 200     -20.515 -65.299  74.441  1.00  0.00           H  
ATOM   3184 HH21 ARG p 200     -19.480 -61.569  75.794  1.00  0.00           H  
ATOM   3185 HH22 ARG p 200     -20.801 -61.806  74.739  1.00  0.00           H  
ATOM   3186  N   THR p 201     -14.270 -65.461  76.112  1.00  0.00           N  
ATOM   3187  CA  THR p 201     -13.667 -64.193  76.539  1.00  0.00           C  
ATOM   3188  C   THR p 201     -14.784 -63.209  77.064  1.00  0.00           C  
ATOM   3189  O   THR p 201     -15.746 -62.914  76.366  1.00  0.00           O  
ATOM   3190  CB  THR p 201     -13.001 -63.513  75.309  1.00  0.00           C  
ATOM   3191  OG1 THR p 201     -12.665 -64.509  74.309  1.00  0.00           O  
ATOM   3192  CG2 THR p 201     -11.765 -62.616  75.622  1.00  0.00           C  
ATOM   3193  H   THR p 201     -14.130 -65.681  75.131  1.00  0.00           H  
ATOM   3194  HA  THR p 201     -12.888 -64.472  77.253  1.00  0.00           H  
ATOM   3195  HB  THR p 201     -13.761 -62.899  74.819  1.00  0.00           H  
ATOM   3196 HG21 THR p 201     -11.087 -63.192  76.256  1.00  0.00           H  
ATOM   3197 HG22 THR p 201     -12.073 -61.742  76.202  1.00  0.00           H  
ATOM   3198 HG23 THR p 201     -11.260 -62.309  74.702  1.00  0.00           H  
ATOM   3199  HG1 THR p 201     -12.754 -64.075  73.444  1.00  0.00           H  
ATOM   3200  N   PRO p 202     -14.590 -62.632  78.291  1.00  0.00           N  
ATOM   3201  CA  PRO p 202     -15.547 -61.670  78.888  1.00  0.00           C  
ATOM   3202  C   PRO p 202     -15.351 -60.188  78.406  1.00  0.00           C  
ATOM   3203  O   PRO p 202     -15.982 -59.265  78.924  1.00  0.00           O  
ATOM   3204  CB  PRO p 202     -15.168 -61.732  80.409  1.00  0.00           C  
ATOM   3205  CG  PRO p 202     -13.655 -61.889  80.410  1.00  0.00           C  
ATOM   3206  CD  PRO p 202     -13.458 -62.847  79.161  1.00  0.00           C  
ATOM   3207  HA  PRO p 202     -16.605 -61.848  78.679  1.00  0.00           H  
ATOM   3208  HB2 PRO p 202     -15.408 -60.821  80.964  1.00  0.00           H  
ATOM   3209  HB3 PRO p 202     -15.613 -62.601  80.901  1.00  0.00           H  
ATOM   3210  HG2 PRO p 202     -13.216 -62.315  81.315  1.00  0.00           H  
ATOM   3211  HG3 PRO p 202     -13.152 -60.947  80.176  1.00  0.00           H  
ATOM   3212  HD2 PRO p 202     -13.547 -63.897  79.451  1.00  0.00           H  
ATOM   3213  HD3 PRO p 202     -12.488 -62.713  78.674  1.00  0.00           H  
ATOM   3214  N   PHE p 203     -14.446 -60.040  77.359  1.00  0.00           N  
ATOM   3215  CA  PHE p 203     -14.316 -58.772  76.630  1.00  0.00           C  
ATOM   3216  C   PHE p 203     -15.550 -58.680  75.645  1.00  0.00           C  
ATOM   3217  O   PHE p 203     -16.069 -57.612  75.317  1.00  0.00           O  
ATOM   3218  CB  PHE p 203     -13.000 -58.805  75.854  1.00  0.00           C  
ATOM   3219  CG  PHE p 203     -12.452 -57.373  75.689  1.00  0.00           C  
ATOM   3220  CD1 PHE p 203     -12.846 -56.518  74.635  1.00  0.00           C  
ATOM   3221  CD2 PHE p 203     -11.339 -56.985  76.478  1.00  0.00           C  
ATOM   3222  CE1 PHE p 203     -12.175 -55.329  74.449  1.00  0.00           C  
ATOM   3223  CE2 PHE p 203     -10.733 -55.747  76.290  1.00  0.00           C  
ATOM   3224  CZ  PHE p 203     -11.176 -54.901  75.307  1.00  0.00           C  
ATOM   3225  H   PHE p 203     -13.892 -60.846  77.087  1.00  0.00           H  
ATOM   3226  HA  PHE p 203     -14.309 -57.984  77.388  1.00  0.00           H  
ATOM   3227  HB2 PHE p 203     -12.205 -59.396  76.316  1.00  0.00           H  
ATOM   3228  HB3 PHE p 203     -13.178 -59.238  74.866  1.00  0.00           H  
ATOM   3229  HD1 PHE p 203     -13.617 -56.832  73.941  1.00  0.00           H  
ATOM   3230  HD2 PHE p 203     -10.842 -57.655  77.170  1.00  0.00           H  
ATOM   3231  HE1 PHE p 203     -12.450 -54.682  73.624  1.00  0.00           H  
ATOM   3232  HE2 PHE p 203      -9.959 -55.425  76.977  1.00  0.00           H  
ATOM   3233  HZ  PHE p 203     -10.698 -53.954  75.084  1.00  0.00           H  
ATOM   3234  N   SER p 204     -15.915 -59.888  75.123  1.00  0.00           N  
ATOM   3235  CA  SER p 204     -16.883 -59.980  74.103  1.00  0.00           C  
ATOM   3236  C   SER p 204     -18.231 -59.783  74.809  1.00  0.00           C  
ATOM   3237  O   SER p 204     -18.517 -60.312  75.880  1.00  0.00           O  
ATOM   3238  CB  SER p 204     -16.891 -61.302  73.375  1.00  0.00           C  
ATOM   3239  OG  SER p 204     -15.951 -61.336  72.275  1.00  0.00           O  
ATOM   3240  H   SER p 204     -15.492 -60.715  75.532  1.00  0.00           H  
ATOM   3241  HA  SER p 204     -16.711 -59.169  73.391  1.00  0.00           H  
ATOM   3242  HB2 SER p 204     -17.897 -61.503  72.998  1.00  0.00           H  
ATOM   3243  HB3 SER p 204     -16.666 -62.138  74.043  1.00  0.00           H  
ATOM   3244  HG  SER p 204     -16.481 -61.338  71.460  1.00  0.00           H  
ATOM   3245  N   ARG p 205     -19.093 -58.991  74.087  1.00  0.00           N  
ATOM   3246  CA  ARG p 205     -20.311 -58.324  74.683  1.00  0.00           C  
ATOM   3247  C   ARG p 205     -21.364 -59.387  74.932  1.00  0.00           C  
ATOM   3248  O   ARG p 205     -21.350 -60.447  74.284  1.00  0.00           O  
ATOM   3249  CB  ARG p 205     -20.826 -57.159  73.767  1.00  0.00           C  
ATOM   3250  CG  ARG p 205     -19.975 -55.907  73.901  1.00  0.00           C  
ATOM   3251  CD  ARG p 205     -18.479 -55.923  73.494  1.00  0.00           C  
ATOM   3252  NE  ARG p 205     -17.557 -55.723  74.614  1.00  0.00           N  
ATOM   3253  CZ  ARG p 205     -17.422 -54.542  75.306  1.00  0.00           C  
ATOM   3254  NH1 ARG p 205     -18.237 -53.457  75.089  1.00  0.00           N  
ATOM   3255  NH2 ARG p 205     -16.466 -54.532  76.220  1.00  0.00           N1+
ATOM   3256  H   ARG p 205     -18.896 -58.815  73.107  1.00  0.00           H  
ATOM   3257  HA  ARG p 205     -19.922 -57.926  75.623  1.00  0.00           H  
ATOM   3258  HB2 ARG p 205     -20.684 -57.459  72.726  1.00  0.00           H  
ATOM   3259  HB3 ARG p 205     -21.877 -56.903  73.920  1.00  0.00           H  
ATOM   3260  HG2 ARG p 205     -20.037 -55.597  74.948  1.00  0.00           H  
ATOM   3261  HG3 ARG p 205     -20.448 -55.174  73.243  1.00  0.00           H  
ATOM   3262  HD2 ARG p 205     -18.234 -55.161  72.751  1.00  0.00           H  
ATOM   3263  HD3 ARG p 205     -18.108 -56.867  73.087  1.00  0.00           H  
ATOM   3264  HE  ARG p 205     -16.937 -56.485  74.875  1.00  0.00           H  
ATOM   3265 HH11 ARG p 205     -18.129 -52.553  75.544  1.00  0.00           H  
ATOM   3266 HH12 ARG p 205     -18.939 -53.523  74.357  1.00  0.00           H  
ATOM   3267 HH21 ARG p 205     -15.824 -55.300  76.403  1.00  0.00           H  
ATOM   3268 HH22 ARG p 205     -16.400 -53.851  76.972  1.00  0.00           H  
ATOM   3269  N   ASN p 206     -22.381 -59.041  75.826  1.00  0.00           N  
ATOM   3270  CA  ASN p 206     -23.423 -60.022  76.134  1.00  0.00           C  
ATOM   3271  C   ASN p 206     -24.478 -60.076  75.055  1.00  0.00           C  
ATOM   3272  O   ASN p 206     -25.262 -61.021  74.960  1.00  0.00           O  
ATOM   3273  CB  ASN p 206     -24.192 -59.858  77.431  1.00  0.00           C  
ATOM   3274  CG  ASN p 206     -23.184 -59.493  78.464  1.00  0.00           C  
ATOM   3275  OD1 ASN p 206     -22.372 -60.297  78.916  1.00  0.00           O  
ATOM   3276  ND2 ASN p 206     -23.242 -58.197  78.864  1.00  0.00           N  
ATOM   3277  H   ASN p 206     -22.374 -58.149  76.311  1.00  0.00           H  
ATOM   3278  HA  ASN p 206     -22.887 -60.972  76.208  1.00  0.00           H  
ATOM   3279  HB2 ASN p 206     -24.661 -60.800  77.727  1.00  0.00           H  
ATOM   3280  HB3 ASN p 206     -24.931 -59.058  77.344  1.00  0.00           H  
ATOM   3281 HD21 ASN p 206     -22.569 -57.810  79.517  1.00  0.00           H  
ATOM   3282 HD22 ASN p 206     -23.945 -57.543  78.536  1.00  0.00           H  
ATOM   3283  N   SER p 207     -24.513 -59.045  74.205  1.00  0.00           N  
ATOM   3284  CA  SER p 207     -25.353 -59.028  73.009  1.00  0.00           C  
ATOM   3285  C   SER p 207     -24.614 -59.634  71.786  1.00  0.00           C  
ATOM   3286  O   SER p 207     -24.623 -59.120  70.657  1.00  0.00           O  
ATOM   3287  CB  SER p 207     -25.839 -57.596  72.720  1.00  0.00           C  
ATOM   3288  OG  SER p 207     -24.866 -56.809  71.979  1.00  0.00           O  
ATOM   3289  H   SER p 207     -23.938 -58.225  74.370  1.00  0.00           H  
ATOM   3290  HA  SER p 207     -26.231 -59.663  73.150  1.00  0.00           H  
ATOM   3291  HB2 SER p 207     -26.087 -57.077  73.650  1.00  0.00           H  
ATOM   3292  HB3 SER p 207     -26.729 -57.638  72.088  1.00  0.00           H  
ATOM   3293  HG  SER p 207     -24.969 -57.261  71.124  1.00  0.00           H  
ATOM   3294  N   THR p 208     -24.027 -60.866  72.072  1.00  0.00           N  
ATOM   3295  CA  THR p 208     -23.462 -61.769  71.048  1.00  0.00           C  
ATOM   3296  C   THR p 208     -22.963 -63.005  71.832  1.00  0.00           C  
ATOM   3297  O   THR p 208     -22.483 -62.977  72.965  1.00  0.00           O  
ATOM   3298  CB  THR p 208     -22.425 -61.194  70.069  1.00  0.00           C  
ATOM   3299  OG1 THR p 208     -21.915 -62.288  69.389  1.00  0.00           O  
ATOM   3300  CG2 THR p 208     -21.269 -60.553  70.851  1.00  0.00           C  
ATOM   3301  H   THR p 208     -23.959 -61.157  73.042  1.00  0.00           H  
ATOM   3302  HA  THR p 208     -24.351 -62.127  70.523  1.00  0.00           H  
ATOM   3303  HB  THR p 208     -22.886 -60.479  69.383  1.00  0.00           H  
ATOM   3304 HG21 THR p 208     -21.012 -61.152  71.728  1.00  0.00           H  
ATOM   3305 HG22 THR p 208     -21.535 -59.605  71.325  1.00  0.00           H  
ATOM   3306 HG23 THR p 208     -20.347 -60.367  70.296  1.00  0.00           H  
ATOM   3307  HG1 THR p 208     -21.592 -61.929  68.545  1.00  0.00           H  
ATOM   3308  N   HIS p 209     -23.229 -64.153  71.139  1.00  0.00           N  
ATOM   3309  CA  HIS p 209     -22.997 -65.437  71.738  1.00  0.00           C  
ATOM   3310  C   HIS p 209     -21.662 -66.020  71.177  1.00  0.00           C  
ATOM   3311  O   HIS p 209     -21.326 -67.182  71.352  1.00  0.00           O  
ATOM   3312  CB  HIS p 209     -24.174 -66.388  71.508  1.00  0.00           C  
ATOM   3313  CG  HIS p 209     -24.291 -67.583  72.309  1.00  0.00           C  
ATOM   3314  ND1 HIS p 209     -24.354 -68.843  71.686  1.00  0.00           N  
ATOM   3315  CD2 HIS p 209     -24.470 -67.718  73.678  1.00  0.00           C  
ATOM   3316  CE1 HIS p 209     -24.501 -69.708  72.680  1.00  0.00           C  
ATOM   3317  NE2 HIS p 209     -24.629 -69.069  73.903  1.00  0.00           N  
ATOM   3318  H   HIS p 209     -23.614 -64.140  70.200  1.00  0.00           H  
ATOM   3319  HA  HIS p 209     -22.830 -65.338  72.814  1.00  0.00           H  
ATOM   3320  HB2 HIS p 209     -24.197 -66.688  70.457  1.00  0.00           H  
ATOM   3321  HB3 HIS p 209     -25.069 -65.790  71.700  1.00  0.00           H  
ATOM   3322  HD2 HIS p 209     -24.505 -66.950  74.437  1.00  0.00           H  
ATOM   3323  HE2 HIS p 209     -24.779 -69.522  74.795  1.00  0.00           H  
ATOM   3324  HE1 HIS p 209     -24.553 -70.778  72.545  1.00  0.00           H  
ATOM   3325  N   GLU p 210     -20.816 -65.082  70.598  1.00  0.00           N  
ATOM   3326  CA  GLU p 210     -19.586 -65.406  69.945  1.00  0.00           C  
ATOM   3327  C   GLU p 210     -18.654 -66.192  70.899  1.00  0.00           C  
ATOM   3328  O   GLU p 210     -18.307 -65.733  71.990  1.00  0.00           O  
ATOM   3329  CB  GLU p 210     -18.972 -64.190  69.234  1.00  0.00           C  
ATOM   3330  CG  GLU p 210     -18.555 -63.015  70.155  1.00  0.00           C  
ATOM   3331  CD  GLU p 210     -17.770 -61.938  69.386  1.00  0.00           C  
ATOM   3332  OE1 GLU p 210     -17.805 -61.996  68.100  1.00  0.00           O  
ATOM   3333  OE2 GLU p 210     -17.104 -61.130  70.090  1.00  0.00           O1-
ATOM   3334  H   GLU p 210     -21.090 -64.107  70.533  1.00  0.00           H  
ATOM   3335  HA  GLU p 210     -19.893 -66.069  69.131  1.00  0.00           H  
ATOM   3336  HB2 GLU p 210     -18.037 -64.563  68.809  1.00  0.00           H  
ATOM   3337  HB3 GLU p 210     -19.611 -63.796  68.439  1.00  0.00           H  
ATOM   3338  HG2 GLU p 210     -17.939 -63.344  70.996  1.00  0.00           H  
ATOM   3339  HG3 GLU p 210     -19.472 -62.579  70.560  1.00  0.00           H  
ATOM   3340  N   MET p 211     -18.219 -67.385  70.484  1.00  0.00           N  
ATOM   3341  CA  MET p 211     -17.298 -68.190  71.309  1.00  0.00           C  
ATOM   3342  C   MET p 211     -15.984 -68.400  70.519  1.00  0.00           C  
ATOM   3343  O   MET p 211     -15.850 -68.241  69.315  1.00  0.00           O  
ATOM   3344  CB  MET p 211     -17.827 -69.522  71.893  1.00  0.00           C  
ATOM   3345  CG  MET p 211     -18.708 -69.298  73.106  1.00  0.00           C  
ATOM   3346  SD  MET p 211     -19.233 -70.860  73.976  1.00  0.00           S  
ATOM   3347  CE  MET p 211     -17.736 -71.168  74.893  1.00  0.00           C  
ATOM   3348  H   MET p 211     -18.533 -67.744  69.588  1.00  0.00           H  
ATOM   3349  HA  MET p 211     -17.041 -67.616  72.203  1.00  0.00           H  
ATOM   3350  HB2 MET p 211     -16.989 -70.187  72.116  1.00  0.00           H  
ATOM   3351  HB3 MET p 211     -18.438 -70.030  71.143  1.00  0.00           H  
ATOM   3352  HG2 MET p 211     -19.615 -68.734  72.875  1.00  0.00           H  
ATOM   3353  HG3 MET p 211     -18.195 -68.694  73.860  1.00  0.00           H  
ATOM   3354  HE1 MET p 211     -17.789 -72.156  75.356  1.00  0.00           H  
ATOM   3355  HE2 MET p 211     -17.537 -70.398  75.642  1.00  0.00           H  
ATOM   3356  HE3 MET p 211     -16.887 -71.095  74.209  1.00  0.00           H  
ATOM   3357  N   TYR p 212     -14.948 -68.678  71.395  1.00  0.00           N  
ATOM   3358  CA  TYR p 212     -13.582 -68.712  70.948  1.00  0.00           C  
ATOM   3359  C   TYR p 212     -12.945 -70.092  71.195  1.00  0.00           C  
ATOM   3360  O   TYR p 212     -12.722 -70.511  72.319  1.00  0.00           O  
ATOM   3361  CB  TYR p 212     -12.828 -67.544  71.668  1.00  0.00           C  
ATOM   3362  CG  TYR p 212     -13.324 -66.245  71.190  1.00  0.00           C  
ATOM   3363  CD1 TYR p 212     -14.464 -65.626  71.770  1.00  0.00           C  
ATOM   3364  CD2 TYR p 212     -12.688 -65.658  70.126  1.00  0.00           C  
ATOM   3365  CE1 TYR p 212     -15.041 -64.469  71.179  1.00  0.00           C  
ATOM   3366  CE2 TYR p 212     -13.284 -64.542  69.502  1.00  0.00           C  
ATOM   3367  CZ  TYR p 212     -14.432 -63.951  70.016  1.00  0.00           C  
ATOM   3368  OH  TYR p 212     -14.882 -62.844  69.376  1.00  0.00           O  
ATOM   3369  H   TYR p 212     -15.112 -68.792  72.391  1.00  0.00           H  
ATOM   3370  HA  TYR p 212     -13.604 -68.490  69.879  1.00  0.00           H  
ATOM   3371  HB2 TYR p 212     -12.890 -67.609  72.757  1.00  0.00           H  
ATOM   3372  HB3 TYR p 212     -11.788 -67.718  71.381  1.00  0.00           H  
ATOM   3373  HD1 TYR p 212     -15.029 -66.143  72.537  1.00  0.00           H  
ATOM   3374  HD2 TYR p 212     -11.792 -66.033  69.643  1.00  0.00           H  
ATOM   3375  HE1 TYR p 212     -15.824 -63.883  71.645  1.00  0.00           H  
ATOM   3376  HE2 TYR p 212     -12.845 -64.128  68.601  1.00  0.00           H  
ATOM   3377  HH  TYR p 212     -14.505 -62.889  68.480  1.00  0.00           H  
ATOM   3378  N   TYR p 213     -12.665 -70.825  70.128  1.00  0.00           N  
ATOM   3379  CA  TYR p 213     -11.841 -72.046  70.177  1.00  0.00           C  
ATOM   3380  C   TYR p 213     -10.457 -71.529  70.453  1.00  0.00           C  
ATOM   3381  O   TYR p 213     -10.102 -70.401  70.064  1.00  0.00           O  
ATOM   3382  CB  TYR p 213     -11.887 -72.791  68.823  1.00  0.00           C  
ATOM   3383  CG  TYR p 213     -10.888 -73.899  68.713  1.00  0.00           C  
ATOM   3384  CD1 TYR p 213      -9.596 -73.623  68.289  1.00  0.00           C  
ATOM   3385  CD2 TYR p 213     -11.188 -75.156  69.263  1.00  0.00           C  
ATOM   3386  CE1 TYR p 213      -8.594 -74.603  68.421  1.00  0.00           C  
ATOM   3387  CE2 TYR p 213     -10.210 -76.128  69.395  1.00  0.00           C  
ATOM   3388  CZ  TYR p 213      -8.893 -75.842  68.907  1.00  0.00           C  
ATOM   3389  OH  TYR p 213      -7.913 -76.763  69.004  1.00  0.00           O  
ATOM   3390  H   TYR p 213     -12.973 -70.545  69.202  1.00  0.00           H  
ATOM   3391  HA  TYR p 213     -12.241 -72.644  71.000  1.00  0.00           H  
ATOM   3392  HB2 TYR p 213     -12.889 -73.166  68.599  1.00  0.00           H  
ATOM   3393  HB3 TYR p 213     -11.675 -72.066  68.033  1.00  0.00           H  
ATOM   3394  HD1 TYR p 213      -9.390 -72.621  67.927  1.00  0.00           H  
ATOM   3395  HD2 TYR p 213     -12.156 -75.468  69.639  1.00  0.00           H  
ATOM   3396  HE1 TYR p 213      -7.604 -74.298  68.099  1.00  0.00           H  
ATOM   3397  HE2 TYR p 213     -10.489 -77.083  69.826  1.00  0.00           H  
ATOM   3398  HH  TYR p 213      -8.264 -77.619  69.306  1.00  0.00           H  
ATOM   3399  N   SER p 214      -9.654 -72.435  71.118  1.00  0.00           N  
ATOM   3400  CA  SER p 214      -8.229 -72.236  71.265  1.00  0.00           C  
ATOM   3401  C   SER p 214      -7.467 -73.514  71.607  1.00  0.00           C  
ATOM   3402  O   SER p 214      -8.028 -74.550  71.963  1.00  0.00           O  
ATOM   3403  CB  SER p 214      -7.906 -71.008  72.142  1.00  0.00           C  
ATOM   3404  OG  SER p 214      -7.661 -69.884  71.363  1.00  0.00           O  
ATOM   3405  H   SER p 214     -10.058 -73.274  71.522  1.00  0.00           H  
ATOM   3406  HA  SER p 214      -7.854 -71.974  70.272  1.00  0.00           H  
ATOM   3407  HB2 SER p 214      -7.034 -71.151  72.786  1.00  0.00           H  
ATOM   3408  HB3 SER p 214      -8.750 -70.888  72.826  1.00  0.00           H  
ATOM   3409  HG  SER p 214      -8.484 -69.783  70.855  1.00  0.00           H  
ATOM   3410  N   THR p 215      -6.088 -73.442  71.442  1.00  0.00           N  
ATOM   3411  CA  THR p 215      -5.294 -74.664  71.218  1.00  0.00           C  
ATOM   3412  C   THR p 215      -4.872 -75.365  72.502  1.00  0.00           C  
ATOM   3413  O   THR p 215      -4.521 -76.540  72.458  1.00  0.00           O  
ATOM   3414  CB  THR p 215      -4.065 -74.322  70.356  1.00  0.00           C  
ATOM   3415  OG1 THR p 215      -4.503 -73.670  69.102  1.00  0.00           O  
ATOM   3416  CG2 THR p 215      -3.143 -75.492  69.907  1.00  0.00           C  
ATOM   3417  H   THR p 215      -5.578 -72.566  71.494  1.00  0.00           H  
ATOM   3418  HA  THR p 215      -5.884 -75.375  70.635  1.00  0.00           H  
ATOM   3419  HB  THR p 215      -3.404 -73.631  70.885  1.00  0.00           H  
ATOM   3420 HG21 THR p 215      -3.633 -76.266  69.312  1.00  0.00           H  
ATOM   3421 HG22 THR p 215      -2.880 -76.101  70.776  1.00  0.00           H  
ATOM   3422 HG23 THR p 215      -2.250 -75.193  69.352  1.00  0.00           H  
ATOM   3423  HG1 THR p 215      -5.266 -73.130  69.369  1.00  0.00           H  
ATOM   3424  N   ALA p 216      -4.721 -74.569  73.590  1.00  0.00           N  
ATOM   3425  CA  ALA p 216      -4.396 -75.068  74.976  1.00  0.00           C  
ATOM   3426  C   ALA p 216      -5.606 -74.954  75.934  1.00  0.00           C  
ATOM   3427  O   ALA p 216      -5.490 -74.861  77.154  1.00  0.00           O  
ATOM   3428  CB  ALA p 216      -3.106 -74.444  75.437  1.00  0.00           C  
ATOM   3429  H   ALA p 216      -4.890 -73.577  73.458  1.00  0.00           H  
ATOM   3430  HA  ALA p 216      -4.248 -76.147  74.887  1.00  0.00           H  
ATOM   3431  HB1 ALA p 216      -3.194 -73.368  75.603  1.00  0.00           H  
ATOM   3432  HB2 ALA p 216      -2.334 -74.573  74.673  1.00  0.00           H  
ATOM   3433  HB3 ALA p 216      -2.766 -74.976  76.329  1.00  0.00           H  
ATOM   3434  N   ILE p 217      -6.810 -75.258  75.392  1.00  0.00           N  
ATOM   3435  CA  ILE p 217      -8.052 -75.040  76.183  1.00  0.00           C  
ATOM   3436  C   ILE p 217      -8.517 -76.461  76.613  1.00  0.00           C  
ATOM   3437  O   ILE p 217      -8.602 -77.443  75.876  1.00  0.00           O  
ATOM   3438  CB  ILE p 217      -9.140 -74.359  75.308  1.00  0.00           C  
ATOM   3439  CG1 ILE p 217      -8.753 -72.979  74.840  1.00  0.00           C  
ATOM   3440  CG2 ILE p 217     -10.450 -74.344  76.068  1.00  0.00           C  
ATOM   3441  CD1 ILE p 217      -8.606 -71.985  75.944  1.00  0.00           C  
ATOM   3442  H   ILE p 217      -6.904 -75.646  74.459  1.00  0.00           H  
ATOM   3443  HA  ILE p 217      -7.843 -74.371  77.021  1.00  0.00           H  
ATOM   3444  HB  ILE p 217      -9.311 -74.975  74.421  1.00  0.00           H  
ATOM   3445 HG12 ILE p 217      -7.786 -72.967  74.331  1.00  0.00           H  
ATOM   3446 HG13 ILE p 217      -9.486 -72.660  74.095  1.00  0.00           H  
ATOM   3447 HG21 ILE p 217     -10.306 -73.935  77.071  1.00  0.00           H  
ATOM   3448 HG22 ILE p 217     -10.870 -75.352  76.125  1.00  0.00           H  
ATOM   3449 HG23 ILE p 217     -11.207 -73.718  75.589  1.00  0.00           H  
ATOM   3450 HD11 ILE p 217      -7.815 -72.138  76.683  1.00  0.00           H  
ATOM   3451 HD12 ILE p 217      -9.415 -71.942  76.678  1.00  0.00           H  
ATOM   3452 HD13 ILE p 217      -8.550 -70.953  75.587  1.00  0.00           H  
ATOM   3453  N   THR p 218      -8.941 -76.439  77.932  1.00  0.00           N  
ATOM   3454  CA  THR p 218      -9.698 -77.556  78.528  1.00  0.00           C  
ATOM   3455  C   THR p 218     -11.136 -77.131  78.775  1.00  0.00           C  
ATOM   3456  O   THR p 218     -11.475 -76.326  79.649  1.00  0.00           O  
ATOM   3457  CB  THR p 218      -8.952 -78.136  79.729  1.00  0.00           C  
ATOM   3458  OG1 THR p 218      -9.581 -79.309  80.128  1.00  0.00           O  
ATOM   3459  CG2 THR p 218      -8.876 -77.178  80.865  1.00  0.00           C  
ATOM   3460  H   THR p 218      -8.824 -75.598  78.488  1.00  0.00           H  
ATOM   3461  HA  THR p 218      -9.677 -78.390  77.821  1.00  0.00           H  
ATOM   3462  HB  THR p 218      -7.938 -78.367  79.393  1.00  0.00           H  
ATOM   3463 HG21 THR p 218      -9.826 -77.167  81.405  1.00  0.00           H  
ATOM   3464 HG22 THR p 218      -8.503 -76.179  80.625  1.00  0.00           H  
ATOM   3465 HG23 THR p 218      -8.165 -77.588  81.588  1.00  0.00           H  
ATOM   3466  HG1 THR p 218      -9.172 -79.631  80.950  1.00  0.00           H  
ATOM   3467  N   GLY p 219     -12.014 -77.700  77.830  1.00  0.00           N  
ATOM   3468  CA  GLY p 219     -13.429 -77.379  77.800  1.00  0.00           C  
ATOM   3469  C   GLY p 219     -14.253 -78.426  77.072  1.00  0.00           C  
ATOM   3470  O   GLY p 219     -13.731 -79.199  76.260  1.00  0.00           O  
ATOM   3471  H   GLY p 219     -11.635 -78.340  77.139  1.00  0.00           H  
ATOM   3472  HA2 GLY p 219     -13.757 -77.282  78.838  1.00  0.00           H  
ATOM   3473  HA3 GLY p 219     -13.622 -76.451  77.255  1.00  0.00           H  
ATOM   3474  N   ASN p 220     -15.642 -78.421  77.346  1.00  0.00           N  
ATOM   3475  CA  ASN p 220     -16.559 -79.454  76.872  1.00  0.00           C  
ATOM   3476  C   ASN p 220     -17.762 -78.698  76.267  1.00  0.00           C  
ATOM   3477  O   ASN p 220     -18.464 -77.853  76.839  1.00  0.00           O  
ATOM   3478  CB  ASN p 220     -17.043 -80.297  78.066  1.00  0.00           C  
ATOM   3479  CG  ASN p 220     -18.305 -81.041  77.682  1.00  0.00           C  
ATOM   3480  OD1 ASN p 220     -19.450 -80.590  77.772  1.00  0.00           O  
ATOM   3481  ND2 ASN p 220     -18.050 -82.265  77.060  1.00  0.00           N  
ATOM   3482  H   ASN p 220     -16.008 -77.695  77.954  1.00  0.00           H  
ATOM   3483  HA  ASN p 220     -16.082 -80.141  76.168  1.00  0.00           H  
ATOM   3484  HB2 ASN p 220     -17.175 -79.661  78.945  1.00  0.00           H  
ATOM   3485  HB3 ASN p 220     -16.291 -81.044  78.330  1.00  0.00           H  
ATOM   3486 HD21 ASN p 220     -18.819 -82.775  76.638  1.00  0.00           H  
ATOM   3487 HD22 ASN p 220     -17.144 -82.718  76.994  1.00  0.00           H  
ATOM   3488  N   ILE p 221     -18.076 -79.062  74.955  1.00  0.00           N  
ATOM   3489  CA  ILE p 221     -18.990 -78.175  74.102  1.00  0.00           C  
ATOM   3490  C   ILE p 221     -20.367 -78.172  74.725  1.00  0.00           C  
ATOM   3491  O   ILE p 221     -20.919 -77.100  74.966  1.00  0.00           O  
ATOM   3492  CB  ILE p 221     -19.079 -78.705  72.654  1.00  0.00           C  
ATOM   3493  CG1 ILE p 221     -17.704 -78.964  72.004  1.00  0.00           C  
ATOM   3494  CG2 ILE p 221     -19.889 -77.759  71.792  1.00  0.00           C  
ATOM   3495  CD1 ILE p 221     -16.655 -77.865  72.151  1.00  0.00           C  
ATOM   3496  H   ILE p 221     -17.654 -79.893  74.553  1.00  0.00           H  
ATOM   3497  HA  ILE p 221     -18.561 -77.176  74.209  1.00  0.00           H  
ATOM   3498  HB  ILE p 221     -19.616 -79.655  72.598  1.00  0.00           H  
ATOM   3499 HG12 ILE p 221     -17.316 -79.887  72.441  1.00  0.00           H  
ATOM   3500 HG13 ILE p 221     -17.920 -79.234  70.967  1.00  0.00           H  
ATOM   3501 HG21 ILE p 221     -19.382 -76.793  71.727  1.00  0.00           H  
ATOM   3502 HG22 ILE p 221     -20.880 -77.648  72.239  1.00  0.00           H  
ATOM   3503 HG23 ILE p 221     -20.117 -78.191  70.814  1.00  0.00           H  
ATOM   3504 HD11 ILE p 221     -16.362 -77.581  73.165  1.00  0.00           H  
ATOM   3505 HD12 ILE p 221     -17.026 -76.936  71.710  1.00  0.00           H  
ATOM   3506 HD13 ILE p 221     -15.754 -78.162  71.609  1.00  0.00           H  
ATOM   3507  N   VAL p 222     -21.009 -79.376  74.996  1.00  0.00           N  
ATOM   3508  CA  VAL p 222     -22.437 -79.452  75.342  1.00  0.00           C  
ATOM   3509  C   VAL p 222     -22.658 -78.869  76.714  1.00  0.00           C  
ATOM   3510  O   VAL p 222     -23.742 -78.345  76.944  1.00  0.00           O  
ATOM   3511  CB  VAL p 222     -22.949 -80.954  75.268  1.00  0.00           C  
ATOM   3512  CG1 VAL p 222     -24.491 -81.023  75.515  1.00  0.00           C  
ATOM   3513  CG2 VAL p 222     -22.644 -81.599  73.939  1.00  0.00           C  
ATOM   3514  H   VAL p 222     -20.356 -80.146  75.094  1.00  0.00           H  
ATOM   3515  HA  VAL p 222     -23.024 -78.865  74.631  1.00  0.00           H  
ATOM   3516  HB  VAL p 222     -22.436 -81.502  76.063  1.00  0.00           H  
ATOM   3517 HG11 VAL p 222     -24.974 -80.300  74.852  1.00  0.00           H  
ATOM   3518 HG12 VAL p 222     -24.781 -80.648  76.499  1.00  0.00           H  
ATOM   3519 HG13 VAL p 222     -24.854 -82.047  75.399  1.00  0.00           H  
ATOM   3520 HG21 VAL p 222     -23.178 -81.174  73.085  1.00  0.00           H  
ATOM   3521 HG22 VAL p 222     -22.975 -82.634  73.825  1.00  0.00           H  
ATOM   3522 HG23 VAL p 222     -21.570 -81.589  73.736  1.00  0.00           H  
ATOM   3523  N   ASN p 223     -21.643 -78.939  77.625  1.00  0.00           N  
ATOM   3524  CA  ASN p 223     -21.702 -78.241  78.916  1.00  0.00           C  
ATOM   3525  C   ASN p 223     -21.314 -76.761  78.762  1.00  0.00           C  
ATOM   3526  O   ASN p 223     -22.060 -75.903  79.236  1.00  0.00           O  
ATOM   3527  CB  ASN p 223     -20.882 -78.949  79.993  1.00  0.00           C  
ATOM   3528  CG  ASN p 223     -21.383 -78.595  81.365  1.00  0.00           C  
ATOM   3529  OD1 ASN p 223     -22.088 -77.619  81.601  1.00  0.00           O  
ATOM   3530  ND2 ASN p 223     -20.911 -79.470  82.327  1.00  0.00           N  
ATOM   3531  H   ASN p 223     -20.816 -79.474  77.380  1.00  0.00           H  
ATOM   3532  HA  ASN p 223     -22.749 -78.218  79.230  1.00  0.00           H  
ATOM   3533  HB2 ASN p 223     -19.818 -78.701  79.978  1.00  0.00           H  
ATOM   3534  HB3 ASN p 223     -20.979 -80.033  79.898  1.00  0.00           H  
ATOM   3535 HD21 ASN p 223     -21.195 -79.285  83.284  1.00  0.00           H  
ATOM   3536 HD22 ASN p 223     -20.360 -80.301  82.137  1.00  0.00           H  
ATOM   3537  N   SER p 224     -20.169 -76.536  78.058  1.00  0.00           N  
ATOM   3538  CA  SER p 224     -19.563 -75.196  78.091  1.00  0.00           C  
ATOM   3539  C   SER p 224     -20.290 -74.137  77.319  1.00  0.00           C  
ATOM   3540  O   SER p 224     -20.451 -73.004  77.780  1.00  0.00           O  
ATOM   3541  CB  SER p 224     -18.097 -75.134  77.646  1.00  0.00           C  
ATOM   3542  OG  SER p 224     -17.504 -73.990  78.247  1.00  0.00           O  
ATOM   3543  H   SER p 224     -19.679 -77.298  77.599  1.00  0.00           H  
ATOM   3544  HA  SER p 224     -19.618 -74.988  79.163  1.00  0.00           H  
ATOM   3545  HB2 SER p 224     -18.012 -75.093  76.557  1.00  0.00           H  
ATOM   3546  HB3 SER p 224     -17.623 -76.036  78.041  1.00  0.00           H  
ATOM   3547  HG  SER p 224     -16.568 -73.927  77.989  1.00  0.00           H  
ATOM   3548  N   VAL p 225     -20.797 -74.574  76.097  1.00  0.00           N  
ATOM   3549  CA  VAL p 225     -21.637 -73.623  75.387  1.00  0.00           C  
ATOM   3550  C   VAL p 225     -22.919 -73.318  76.231  1.00  0.00           C  
ATOM   3551  O   VAL p 225     -23.474 -72.209  76.296  1.00  0.00           O  
ATOM   3552  CB  VAL p 225     -22.007 -74.106  73.968  1.00  0.00           C  
ATOM   3553  CG1 VAL p 225     -23.063 -73.308  73.258  1.00  0.00           C  
ATOM   3554  CG2 VAL p 225     -20.757 -74.203  73.082  1.00  0.00           C  
ATOM   3555  H   VAL p 225     -20.674 -75.503  75.707  1.00  0.00           H  
ATOM   3556  HA  VAL p 225     -21.079 -72.684  75.343  1.00  0.00           H  
ATOM   3557  HB  VAL p 225     -22.419 -75.108  74.110  1.00  0.00           H  
ATOM   3558 HG11 VAL p 225     -22.655 -72.297  73.336  1.00  0.00           H  
ATOM   3559 HG12 VAL p 225     -24.022 -73.302  73.782  1.00  0.00           H  
ATOM   3560 HG13 VAL p 225     -23.221 -73.454  72.186  1.00  0.00           H  
ATOM   3561 HG21 VAL p 225     -20.546 -73.188  72.735  1.00  0.00           H  
ATOM   3562 HG22 VAL p 225     -20.884 -74.891  72.242  1.00  0.00           H  
ATOM   3563 HG23 VAL p 225     -19.872 -74.534  73.631  1.00  0.00           H  
ATOM   3564  N   ASN p 226     -23.401 -74.471  76.848  1.00  0.00           N  
ATOM   3565  CA  ASN p 226     -24.555 -74.353  77.760  1.00  0.00           C  
ATOM   3566  C   ASN p 226     -24.314 -73.460  79.005  1.00  0.00           C  
ATOM   3567  O   ASN p 226     -25.244 -72.951  79.607  1.00  0.00           O  
ATOM   3568  CB  ASN p 226     -25.268 -75.680  78.012  1.00  0.00           C  
ATOM   3569  CG  ASN p 226     -26.194 -76.039  76.888  1.00  0.00           C  
ATOM   3570  OD1 ASN p 226     -26.955 -75.233  76.319  1.00  0.00           O  
ATOM   3571  ND2 ASN p 226     -26.108 -77.356  76.472  1.00  0.00           N  
ATOM   3572  H   ASN p 226     -22.998 -75.385  76.670  1.00  0.00           H  
ATOM   3573  HA  ASN p 226     -25.255 -73.747  77.180  1.00  0.00           H  
ATOM   3574  HB2 ASN p 226     -25.900 -75.643  78.903  1.00  0.00           H  
ATOM   3575  HB3 ASN p 226     -24.432 -76.366  78.167  1.00  0.00           H  
ATOM   3576 HD21 ASN p 226     -26.789 -77.648  75.778  1.00  0.00           H  
ATOM   3577 HD22 ASN p 226     -25.357 -77.943  76.821  1.00  0.00           H  
ATOM   3578  N   ILE p 227     -23.024 -73.417  79.513  1.00  0.00           N  
ATOM   3579  CA  ILE p 227     -22.584 -72.458  80.564  1.00  0.00           C  
ATOM   3580  C   ILE p 227     -22.788 -71.096  79.958  1.00  0.00           C  
ATOM   3581  O   ILE p 227     -23.305 -70.155  80.543  1.00  0.00           O  
ATOM   3582  CB  ILE p 227     -21.230 -72.575  81.312  1.00  0.00           C  
ATOM   3583  CG1 ILE p 227     -21.201 -73.976  82.038  1.00  0.00           C  
ATOM   3584  CG2 ILE p 227     -21.063 -71.468  82.387  1.00  0.00           C  
ATOM   3585  CD1 ILE p 227     -20.013 -74.222  82.975  1.00  0.00           C  
ATOM   3586  H   ILE p 227     -22.295 -73.983  79.092  1.00  0.00           H  
ATOM   3587  HA  ILE p 227     -23.355 -72.509  81.336  1.00  0.00           H  
ATOM   3588  HB  ILE p 227     -20.419 -72.480  80.587  1.00  0.00           H  
ATOM   3589 HG12 ILE p 227     -22.128 -74.139  82.595  1.00  0.00           H  
ATOM   3590 HG13 ILE p 227     -21.066 -74.759  81.287  1.00  0.00           H  
ATOM   3591 HG21 ILE p 227     -21.601 -71.705  83.309  1.00  0.00           H  
ATOM   3592 HG22 ILE p 227     -21.399 -70.462  82.121  1.00  0.00           H  
ATOM   3593 HG23 ILE p 227     -20.002 -71.401  82.640  1.00  0.00           H  
ATOM   3594 HD11 ILE p 227     -19.961 -73.520  83.811  1.00  0.00           H  
ATOM   3595 HD12 ILE p 227     -19.079 -74.077  82.427  1.00  0.00           H  
ATOM   3596 HD13 ILE p 227     -19.980 -75.233  83.391  1.00  0.00           H  
ATOM   3597  N   GLN p 228     -22.230 -70.910  78.733  1.00  0.00           N  
ATOM   3598  CA  GLN p 228     -22.318 -69.637  78.021  1.00  0.00           C  
ATOM   3599  C   GLN p 228     -23.824 -69.278  77.785  1.00  0.00           C  
ATOM   3600  O   GLN p 228     -24.230 -68.119  77.945  1.00  0.00           O  
ATOM   3601  CB  GLN p 228     -21.574 -69.679  76.694  1.00  0.00           C  
ATOM   3602  CG  GLN p 228     -20.564 -68.496  76.555  1.00  0.00           C  
ATOM   3603  CD  GLN p 228     -21.125 -67.359  75.807  1.00  0.00           C  
ATOM   3604  OE1 GLN p 228     -20.542 -66.846  74.877  1.00  0.00           O  
ATOM   3605  NE2 GLN p 228     -22.311 -66.841  76.114  1.00  0.00           N  
ATOM   3606  H   GLN p 228     -21.639 -71.653  78.374  1.00  0.00           H  
ATOM   3607  HA  GLN p 228     -21.915 -68.882  78.701  1.00  0.00           H  
ATOM   3608  HB2 GLN p 228     -21.051 -70.635  76.612  1.00  0.00           H  
ATOM   3609  HB3 GLN p 228     -22.222 -69.663  75.814  1.00  0.00           H  
ATOM   3610  HG2 GLN p 228     -19.672 -68.885  76.058  1.00  0.00           H  
ATOM   3611  HG3 GLN p 228     -20.167 -68.227  77.537  1.00  0.00           H  
ATOM   3612 HE21 GLN p 228     -22.567 -65.975  75.651  1.00  0.00           H  
ATOM   3613 HE22 GLN p 228     -22.951 -67.239  76.794  1.00  0.00           H  
ATOM   3614  N   SER p 229     -24.641 -70.287  77.325  1.00  0.00           N  
ATOM   3615  CA  SER p 229     -26.040 -70.028  77.210  1.00  0.00           C  
ATOM   3616  C   SER p 229     -26.723 -69.560  78.523  1.00  0.00           C  
ATOM   3617  O   SER p 229     -27.453 -68.567  78.574  1.00  0.00           O  
ATOM   3618  CB  SER p 229     -26.867 -71.170  76.622  1.00  0.00           C  
ATOM   3619  OG  SER p 229     -26.447 -71.543  75.330  1.00  0.00           O  
ATOM   3620  H   SER p 229     -24.256 -71.185  77.051  1.00  0.00           H  
ATOM   3621  HA  SER p 229     -26.071 -69.187  76.513  1.00  0.00           H  
ATOM   3622  HB2 SER p 229     -27.931 -70.935  76.533  1.00  0.00           H  
ATOM   3623  HB3 SER p 229     -26.799 -72.068  77.241  1.00  0.00           H  
ATOM   3624  HG  SER p 229     -26.728 -72.464  75.204  1.00  0.00           H  
ATOM   3625  N   ARG p 230     -26.467 -70.338  79.648  1.00  0.00           N  
ATOM   3626  CA  ARG p 230     -26.936 -70.129  81.017  1.00  0.00           C  
ATOM   3627  C   ARG p 230     -26.494 -68.726  81.532  1.00  0.00           C  
ATOM   3628  O   ARG p 230     -27.232 -67.925  82.128  1.00  0.00           O  
ATOM   3629  CB  ARG p 230     -26.425 -71.298  81.913  1.00  0.00           C  
ATOM   3630  CG  ARG p 230     -27.318 -72.517  81.900  1.00  0.00           C  
ATOM   3631  CD  ARG p 230     -26.703 -73.773  82.606  1.00  0.00           C  
ATOM   3632  NE  ARG p 230     -25.627 -74.381  81.810  1.00  0.00           N  
ATOM   3633  CZ  ARG p 230     -24.821 -75.434  82.115  1.00  0.00           C  
ATOM   3634  NH1 ARG p 230     -23.719 -75.792  81.381  1.00  0.00           N  
ATOM   3635  NH2 ARG p 230     -25.060 -76.158  83.221  1.00  0.00           N1+
ATOM   3636  H   ARG p 230     -25.841 -71.124  79.505  1.00  0.00           H  
ATOM   3637  HA  ARG p 230     -28.026 -70.135  80.933  1.00  0.00           H  
ATOM   3638  HB2 ARG p 230     -25.401 -71.591  81.664  1.00  0.00           H  
ATOM   3639  HB3 ARG p 230     -26.387 -70.920  82.938  1.00  0.00           H  
ATOM   3640  HG2 ARG p 230     -27.598 -72.821  80.888  1.00  0.00           H  
ATOM   3641  HG3 ARG p 230     -28.269 -72.391  82.424  1.00  0.00           H  
ATOM   3642  HD2 ARG p 230     -27.423 -74.593  82.657  1.00  0.00           H  
ATOM   3643  HD3 ARG p 230     -26.357 -73.651  83.635  1.00  0.00           H  
ATOM   3644  HE  ARG p 230     -25.485 -73.907  80.922  1.00  0.00           H  
ATOM   3645 HH11 ARG p 230     -23.438 -75.435  80.471  1.00  0.00           H  
ATOM   3646 HH12 ARG p 230     -23.103 -76.571  81.600  1.00  0.00           H  
ATOM   3647 HH21 ARG p 230     -25.869 -76.041  83.826  1.00  0.00           H  
ATOM   3648 HH22 ARG p 230     -24.353 -76.839  83.485  1.00  0.00           H  
ATOM   3649  N   LYS p 231     -25.134 -68.409  81.320  1.00  0.00           N  
ATOM   3650  CA  LYS p 231     -24.604 -67.158  81.805  1.00  0.00           C  
ATOM   3651  C   LYS p 231     -25.277 -65.935  81.109  1.00  0.00           C  
ATOM   3652  O   LYS p 231     -25.430 -64.881  81.714  1.00  0.00           O  
ATOM   3653  CB  LYS p 231     -23.111 -67.161  81.561  1.00  0.00           C  
ATOM   3654  CG  LYS p 231     -22.384 -65.802  81.818  1.00  0.00           C  
ATOM   3655  CD  LYS p 231     -20.869 -65.920  82.116  1.00  0.00           C  
ATOM   3656  CE  LYS p 231     -20.149 -66.591  81.006  1.00  0.00           C  
ATOM   3657  NZ  LYS p 231     -18.701 -66.419  81.182  1.00  0.00           N1+
ATOM   3658  H   LYS p 231     -24.478 -69.095  80.962  1.00  0.00           H  
ATOM   3659  HA  LYS p 231     -24.770 -67.056  82.881  1.00  0.00           H  
ATOM   3660  HB2 LYS p 231     -22.601 -67.903  82.180  1.00  0.00           H  
ATOM   3661  HB3 LYS p 231     -22.880 -67.374  80.514  1.00  0.00           H  
ATOM   3662  HG2 LYS p 231     -22.497 -65.147  80.950  1.00  0.00           H  
ATOM   3663  HG3 LYS p 231     -22.864 -65.316  82.671  1.00  0.00           H  
ATOM   3664  HD2 LYS p 231     -20.653 -66.430  83.059  1.00  0.00           H  
ATOM   3665  HD3 LYS p 231     -20.478 -64.904  82.210  1.00  0.00           H  
ATOM   3666  HE2 LYS p 231     -20.351 -66.138  80.032  1.00  0.00           H  
ATOM   3667  HE3 LYS p 231     -20.253 -67.678  80.954  1.00  0.00           H  
ATOM   3668  HZ1 LYS p 231     -18.429 -65.441  81.014  1.00  0.00           H  
ATOM   3669  HZ2 LYS p 231     -18.138 -67.015  80.562  1.00  0.00           H  
ATOM   3670  HZ3 LYS p 231     -18.433 -66.667  82.143  1.00  0.00           H  
ATOM   3671  N   LEU p 232     -25.511 -66.084  79.772  1.00  0.00           N  
ATOM   3672  CA  LEU p 232     -26.064 -64.932  78.937  1.00  0.00           C  
ATOM   3673  C   LEU p 232     -27.583 -64.831  79.018  1.00  0.00           C  
ATOM   3674  O   LEU p 232     -28.163 -63.770  78.788  1.00  0.00           O  
ATOM   3675  CB  LEU p 232     -25.606 -64.996  77.455  1.00  0.00           C  
ATOM   3676  CG  LEU p 232     -24.626 -63.825  77.156  1.00  0.00           C  
ATOM   3677  CD1 LEU p 232     -23.356 -63.890  77.968  1.00  0.00           C  
ATOM   3678  CD2 LEU p 232     -24.382 -63.877  75.639  1.00  0.00           C  
ATOM   3679  H   LEU p 232     -25.335 -66.922  79.227  1.00  0.00           H  
ATOM   3680  HA  LEU p 232     -25.669 -64.053  79.453  1.00  0.00           H  
ATOM   3681  HB2 LEU p 232     -25.144 -65.967  77.258  1.00  0.00           H  
ATOM   3682  HB3 LEU p 232     -26.421 -64.896  76.735  1.00  0.00           H  
ATOM   3683  HG  LEU p 232     -25.096 -62.867  77.393  1.00  0.00           H  
ATOM   3684 HD11 LEU p 232     -23.032 -64.908  78.197  1.00  0.00           H  
ATOM   3685 HD12 LEU p 232     -23.467 -63.320  78.894  1.00  0.00           H  
ATOM   3686 HD13 LEU p 232     -22.548 -63.384  77.435  1.00  0.00           H  
ATOM   3687 HD21 LEU p 232     -24.067 -64.813  75.169  1.00  0.00           H  
ATOM   3688 HD22 LEU p 232     -23.570 -63.179  75.421  1.00  0.00           H  
ATOM   3689 HD23 LEU p 232     -25.237 -63.525  75.056  1.00  0.00           H  
ATOM   3690  N   LEU p 233     -28.275 -66.008  79.192  1.00  0.00           N  
ATOM   3691  CA  LEU p 233     -29.751 -66.089  79.520  1.00  0.00           C  
ATOM   3692  C   LEU p 233     -30.023 -65.297  80.812  1.00  0.00           C  
ATOM   3693  O   LEU p 233     -31.096 -64.723  80.994  1.00  0.00           O  
ATOM   3694  CB  LEU p 233     -30.185 -67.556  79.715  1.00  0.00           C  
ATOM   3695  CG  LEU p 233     -30.681 -68.338  78.505  1.00  0.00           C  
ATOM   3696  CD1 LEU p 233     -30.630 -69.919  78.715  1.00  0.00           C  
ATOM   3697  CD2 LEU p 233     -32.010 -67.928  77.966  1.00  0.00           C  
ATOM   3698  H   LEU p 233     -27.806 -66.904  79.108  1.00  0.00           H  
ATOM   3699  HA  LEU p 233     -30.353 -65.565  78.772  1.00  0.00           H  
ATOM   3700  HB2 LEU p 233     -29.355 -68.060  80.219  1.00  0.00           H  
ATOM   3701  HB3 LEU p 233     -30.982 -67.512  80.462  1.00  0.00           H  
ATOM   3702  HG  LEU p 233     -29.961 -68.114  77.714  1.00  0.00           H  
ATOM   3703 HD11 LEU p 233     -31.319 -70.109  79.542  1.00  0.00           H  
ATOM   3704 HD12 LEU p 233     -29.644 -70.239  79.061  1.00  0.00           H  
ATOM   3705 HD13 LEU p 233     -30.941 -70.546  77.875  1.00  0.00           H  
ATOM   3706 HD21 LEU p 233     -32.820 -68.074  78.685  1.00  0.00           H  
ATOM   3707 HD22 LEU p 233     -32.259 -68.545  77.098  1.00  0.00           H  
ATOM   3708 HD23 LEU p 233     -32.035 -66.874  77.680  1.00  0.00           H  
ATOM   3709  N   ALA p 234     -29.069 -65.400  81.800  1.00  0.00           N  
ATOM   3710  CA  ALA p 234     -29.167 -64.722  83.098  1.00  0.00           C  
ATOM   3711  C   ALA p 234     -28.969 -63.192  83.051  1.00  0.00           C  
ATOM   3712  O   ALA p 234     -29.632 -62.422  83.739  1.00  0.00           O  
ATOM   3713  CB  ALA p 234     -28.138 -65.278  84.083  1.00  0.00           C  
ATOM   3714  H   ALA p 234     -28.310 -66.036  81.576  1.00  0.00           H  
ATOM   3715  HA  ALA p 234     -30.180 -64.879  83.477  1.00  0.00           H  
ATOM   3716  HB1 ALA p 234     -27.094 -65.167  83.781  1.00  0.00           H  
ATOM   3717  HB2 ALA p 234     -28.289 -66.359  84.134  1.00  0.00           H  
ATOM   3718  HB3 ALA p 234     -28.274 -64.797  85.056  1.00  0.00           H  
ATOM   3719  N   ARG p 235     -27.929 -62.685  82.348  1.00  0.00           N  
ATOM   3720  CA  ARG p 235     -27.455 -61.274  82.436  1.00  0.00           C  
ATOM   3721  C   ARG p 235     -28.365 -60.166  81.814  1.00  0.00           C  
ATOM   3722  O   ARG p 235     -27.955 -59.051  81.413  1.00  0.00           O  
ATOM   3723  CB  ARG p 235     -26.074 -61.157  81.770  1.00  0.00           C  
ATOM   3724  CG  ARG p 235     -24.949 -61.712  82.613  1.00  0.00           C  
ATOM   3725  CD  ARG p 235     -23.727 -61.872  81.630  1.00  0.00           C  
ATOM   3726  NE  ARG p 235     -22.467 -61.885  82.421  1.00  0.00           N  
ATOM   3727  CZ  ARG p 235     -21.511 -60.948  82.175  1.00  0.00           C  
ATOM   3728  NH1 ARG p 235     -20.548 -60.716  83.112  1.00  0.00           N  
ATOM   3729  NH2 ARG p 235     -21.350 -60.268  81.049  1.00  0.00           N1+
ATOM   3730  H   ARG p 235     -27.489 -63.374  81.747  1.00  0.00           H  
ATOM   3731  HA  ARG p 235     -27.407 -60.956  83.480  1.00  0.00           H  
ATOM   3732  HB2 ARG p 235     -26.098 -61.689  80.815  1.00  0.00           H  
ATOM   3733  HB3 ARG p 235     -25.861 -60.132  81.456  1.00  0.00           H  
ATOM   3734  HG2 ARG p 235     -25.050 -62.706  83.056  1.00  0.00           H  
ATOM   3735  HG3 ARG p 235     -24.747 -61.000  83.417  1.00  0.00           H  
ATOM   3736  HD2 ARG p 235     -23.727 -60.980  80.999  1.00  0.00           H  
ATOM   3737  HD3 ARG p 235     -23.760 -62.801  81.054  1.00  0.00           H  
ATOM   3738  HE  ARG p 235     -22.473 -62.279  83.359  1.00  0.00           H  
ATOM   3739 HH11 ARG p 235     -19.852 -60.013  82.877  1.00  0.00           H  
ATOM   3740 HH12 ARG p 235     -20.559 -61.269  83.966  1.00  0.00           H  
ATOM   3741 HH21 ARG p 235     -21.878 -60.400  80.190  1.00  0.00           H  
ATOM   3742 HH22 ARG p 235     -20.638 -59.542  81.022  1.00  0.00           H  
ATOM   3743  N   PHE p 236     -29.695 -60.425  81.910  1.00  0.00           N  
ATOM   3744  CA  PHE p 236     -30.633 -59.741  81.046  1.00  0.00           C  
ATOM   3745  C   PHE p 236     -31.062 -58.504  81.827  1.00  0.00           C  
ATOM   3746  O   PHE p 236     -32.204 -58.366  82.303  1.00  0.00           O  
ATOM   3747  CB  PHE p 236     -31.766 -60.686  80.675  1.00  0.00           C  
ATOM   3748  CG  PHE p 236     -32.238 -60.594  79.271  1.00  0.00           C  
ATOM   3749  CD1 PHE p 236     -33.431 -59.969  78.952  1.00  0.00           C  
ATOM   3750  CD2 PHE p 236     -31.387 -61.071  78.249  1.00  0.00           C  
ATOM   3751  CE1 PHE p 236     -33.747 -59.741  77.637  1.00  0.00           C  
ATOM   3752  CE2 PHE p 236     -31.722 -60.869  76.908  1.00  0.00           C  
ATOM   3753  CZ  PHE p 236     -32.881 -60.183  76.628  1.00  0.00           C  
ATOM   3754  H   PHE p 236     -29.966 -61.148  82.569  1.00  0.00           H  
ATOM   3755  HA  PHE p 236     -30.140 -59.367  80.145  1.00  0.00           H  
ATOM   3756  HB2 PHE p 236     -31.545 -61.755  80.744  1.00  0.00           H  
ATOM   3757  HB3 PHE p 236     -32.586 -60.530  81.380  1.00  0.00           H  
ATOM   3758  HD1 PHE p 236     -34.101 -59.593  79.717  1.00  0.00           H  
ATOM   3759  HD2 PHE p 236     -30.469 -61.597  78.488  1.00  0.00           H  
ATOM   3760  HE1 PHE p 236     -34.643 -59.180  77.397  1.00  0.00           H  
ATOM   3761  HE2 PHE p 236     -31.087 -61.151  76.076  1.00  0.00           H  
ATOM   3762  HZ  PHE p 236     -33.170 -60.020  75.596  1.00  0.00           H  
ATOM   3763  N   GLY p 237     -30.210 -57.426  81.818  1.00  0.00           N  
ATOM   3764  CA  GLY p 237     -30.635 -56.074  82.215  1.00  0.00           C  
ATOM   3765  C   GLY p 237     -30.179 -55.641  83.572  1.00  0.00           C  
ATOM   3766  O   GLY p 237     -30.754 -54.741  84.186  1.00  0.00           O  
ATOM   3767  H   GLY p 237     -29.252 -57.626  81.546  1.00  0.00           H  
ATOM   3768  HA2 GLY p 237     -30.213 -55.396  81.469  1.00  0.00           H  
ATOM   3769  HA3 GLY p 237     -31.707 -55.921  82.072  1.00  0.00           H  
ATOM   3770  N   ASP p 238     -29.052 -56.241  84.032  1.00  0.00           N  
ATOM   3771  CA  ASP p 238     -28.344 -55.798  85.241  1.00  0.00           C  
ATOM   3772  C   ASP p 238     -27.735 -54.441  84.926  1.00  0.00           C  
ATOM   3773  O   ASP p 238     -26.772 -54.305  84.163  1.00  0.00           O  
ATOM   3774  CB  ASP p 238     -27.299 -56.891  85.564  1.00  0.00           C  
ATOM   3775  CG  ASP p 238     -28.021 -58.079  86.247  1.00  0.00           C  
ATOM   3776  OD2 ASP p 238     -28.061 -59.114  85.528  1.00  0.00           O1-
ATOM   3777  OD1 ASP p 238     -28.318 -57.912  87.485  1.00  0.00           O  
ATOM   3778  H   ASP p 238     -28.726 -57.059  83.529  1.00  0.00           H  
ATOM   3779  HA  ASP p 238     -29.063 -55.723  86.060  1.00  0.00           H  
ATOM   3780  HB2 ASP p 238     -26.623 -56.473  86.313  1.00  0.00           H  
ATOM   3781  HB3 ASP p 238     -26.710 -57.159  84.684  1.00  0.00           H  
ATOM   3782  N   GLN p 239     -28.341 -53.418  85.580  1.00  0.00           N  
ATOM   3783  CA  GLN p 239     -28.073 -52.037  85.317  1.00  0.00           C  
ATOM   3784  C   GLN p 239     -26.800 -51.556  86.015  1.00  0.00           C  
ATOM   3785  O   GLN p 239     -26.754 -50.749  86.950  1.00  0.00           O  
ATOM   3786  CB  GLN p 239     -29.215 -51.045  85.697  1.00  0.00           C  
ATOM   3787  CG  GLN p 239     -30.572 -51.316  85.076  1.00  0.00           C  
ATOM   3788  CD  GLN p 239     -30.672 -51.169  83.558  1.00  0.00           C  
ATOM   3789  OE1 GLN p 239     -30.338 -50.097  83.056  1.00  0.00           O  
ATOM   3790  NE2 GLN p 239     -30.880 -52.341  82.928  1.00  0.00           N  
ATOM   3791  H   GLN p 239     -29.019 -53.568  86.321  1.00  0.00           H  
ATOM   3792  HA  GLN p 239     -27.867 -51.919  84.250  1.00  0.00           H  
ATOM   3793  HB2 GLN p 239     -29.345 -51.004  86.781  1.00  0.00           H  
ATOM   3794  HB3 GLN p 239     -28.833 -50.057  85.427  1.00  0.00           H  
ATOM   3795  HG2 GLN p 239     -31.329 -50.642  85.486  1.00  0.00           H  
ATOM   3796  HG3 GLN p 239     -30.940 -52.308  85.353  1.00  0.00           H  
ATOM   3797 HE21 GLN p 239     -30.826 -52.455  81.921  1.00  0.00           H  
ATOM   3798 HE22 GLN p 239     -31.122 -53.156  83.481  1.00  0.00           H  
ATOM   3799  N   ARG p 240     -25.679 -52.285  85.564  1.00  0.00           N  
ATOM   3800  CA  ARG p 240     -24.307 -52.038  85.985  1.00  0.00           C  
ATOM   3801  C   ARG p 240     -23.469 -52.188  84.716  1.00  0.00           C  
ATOM   3802  O   ARG p 240     -23.449 -53.249  84.096  1.00  0.00           O  
ATOM   3803  CB  ARG p 240     -23.990 -53.074  87.107  1.00  0.00           C  
ATOM   3804  CG  ARG p 240     -22.580 -52.779  87.646  1.00  0.00           C  
ATOM   3805  CD  ARG p 240     -22.232 -53.879  88.689  1.00  0.00           C  
ATOM   3806  NE  ARG p 240     -21.048 -53.540  89.416  1.00  0.00           N  
ATOM   3807  CZ  ARG p 240     -20.913 -52.596  90.352  1.00  0.00           C  
ATOM   3808  NH1 ARG p 240     -21.856 -51.793  90.791  1.00  0.00           N  
ATOM   3809  NH2 ARG p 240     -19.631 -52.535  90.824  1.00  0.00           N1+
ATOM   3810  H   ARG p 240     -25.840 -53.069  84.939  1.00  0.00           H  
ATOM   3811  HA  ARG p 240     -24.322 -51.036  86.421  1.00  0.00           H  
ATOM   3812  HB2 ARG p 240     -24.719 -53.067  87.921  1.00  0.00           H  
ATOM   3813  HB3 ARG p 240     -24.036 -54.065  86.648  1.00  0.00           H  
ATOM   3814  HG2 ARG p 240     -22.734 -51.771  88.039  1.00  0.00           H  
ATOM   3815  HG3 ARG p 240     -21.790 -52.758  86.890  1.00  0.00           H  
ATOM   3816  HD2 ARG p 240     -22.123 -54.800  88.111  1.00  0.00           H  
ATOM   3817  HD3 ARG p 240     -23.074 -54.045  89.366  1.00  0.00           H  
ATOM   3818  HE  ARG p 240     -20.261 -54.159  89.239  1.00  0.00           H  
ATOM   3819 HH11 ARG p 240     -21.716 -51.099  91.521  1.00  0.00           H  
ATOM   3820 HH12 ARG p 240     -22.819 -51.815  90.464  1.00  0.00           H  
ATOM   3821 HH21 ARG p 240     -18.858 -53.095  90.475  1.00  0.00           H  
ATOM   3822 HH22 ARG p 240     -19.397 -51.829  91.517  1.00  0.00           H  
ATOM   3823  N   GLY p 241     -22.730 -51.122  84.283  1.00  0.00           N  
ATOM   3824  CA  GLY p 241     -22.001 -51.069  83.003  1.00  0.00           C  
ATOM   3825  C   GLY p 241     -20.709 -51.815  83.061  1.00  0.00           C  
ATOM   3826  O   GLY p 241     -20.572 -52.856  83.702  1.00  0.00           O  
ATOM   3827  H   GLY p 241     -22.879 -50.268  84.812  1.00  0.00           H  
ATOM   3828  HA2 GLY p 241     -22.615 -51.457  82.187  1.00  0.00           H  
ATOM   3829  HA3 GLY p 241     -21.838 -50.007  82.808  1.00  0.00           H  
ATOM   3830  N   PRO p 242     -19.717 -51.369  82.166  1.00  0.00           N  
ATOM   3831  CA  PRO p 242     -18.515 -52.143  81.936  1.00  0.00           C  
ATOM   3832  C   PRO p 242     -17.485 -52.138  83.097  1.00  0.00           C  
ATOM   3833  O   PRO p 242     -17.679 -51.464  84.094  1.00  0.00           O  
ATOM   3834  CB  PRO p 242     -17.934 -51.575  80.633  1.00  0.00           C  
ATOM   3835  CG  PRO p 242     -18.336 -50.115  80.711  1.00  0.00           C  
ATOM   3836  CD  PRO p 242     -19.703 -50.152  81.418  1.00  0.00           C  
ATOM   3837  HA  PRO p 242     -18.752 -53.201  81.798  1.00  0.00           H  
ATOM   3838  HB2 PRO p 242     -16.857 -51.744  80.553  1.00  0.00           H  
ATOM   3839  HB3 PRO p 242     -18.485 -52.063  79.825  1.00  0.00           H  
ATOM   3840  HG2 PRO p 242     -18.414 -49.667  79.717  1.00  0.00           H  
ATOM   3841  HG3 PRO p 242     -17.631 -49.535  81.312  1.00  0.00           H  
ATOM   3842  HD2 PRO p 242     -20.498 -50.153  80.668  1.00  0.00           H  
ATOM   3843  HD3 PRO p 242     -19.826 -49.282  82.068  1.00  0.00           H  
ATOM   3844  N   THR p 243     -16.298 -52.825  82.822  1.00  0.00           N  
ATOM   3845  CA  THR p 243     -15.105 -52.640  83.628  1.00  0.00           C  
ATOM   3846  C   THR p 243     -14.173 -51.830  82.725  1.00  0.00           C  
ATOM   3847  O   THR p 243     -13.824 -52.207  81.620  1.00  0.00           O  
ATOM   3848  CB  THR p 243     -14.428 -54.018  83.945  1.00  0.00           C  
ATOM   3849  OG1 THR p 243     -15.391 -54.934  84.440  1.00  0.00           O  
ATOM   3850  CG2 THR p 243     -13.376 -53.837  85.014  1.00  0.00           C  
ATOM   3851  H   THR p 243     -16.227 -53.459  82.033  1.00  0.00           H  
ATOM   3852  HA  THR p 243     -15.324 -52.091  84.547  1.00  0.00           H  
ATOM   3853  HB  THR p 243     -13.950 -54.516  83.098  1.00  0.00           H  
ATOM   3854 HG21 THR p 243     -13.723 -53.216  85.845  1.00  0.00           H  
ATOM   3855 HG22 THR p 243     -12.526 -53.233  84.687  1.00  0.00           H  
ATOM   3856 HG23 THR p 243     -13.025 -54.805  85.381  1.00  0.00           H  
ATOM   3857  HG1 THR p 243     -14.902 -55.752  84.632  1.00  0.00           H  
ATOM   3858  N   LYS p 244     -13.864 -50.568  83.182  1.00  0.00           N  
ATOM   3859  CA  LYS p 244     -12.926 -49.728  82.464  1.00  0.00           C  
ATOM   3860  C   LYS p 244     -11.511 -50.235  82.710  1.00  0.00           C  
ATOM   3861  O   LYS p 244     -11.254 -50.899  83.703  1.00  0.00           O  
ATOM   3862  CB  LYS p 244     -13.056 -48.301  82.815  1.00  0.00           C  
ATOM   3863  CG  LYS p 244     -14.232 -47.566  82.144  1.00  0.00           C  
ATOM   3864  CD  LYS p 244     -13.895 -47.346  80.678  1.00  0.00           C  
ATOM   3865  CE  LYS p 244     -15.137 -47.375  79.792  1.00  0.00           C  
ATOM   3866  NZ  LYS p 244     -14.823 -47.404  78.337  1.00  0.00           N1+
ATOM   3867  H   LYS p 244     -14.260 -50.264  84.066  1.00  0.00           H  
ATOM   3868  HA  LYS p 244     -13.106 -49.946  81.408  1.00  0.00           H  
ATOM   3869  HB2 LYS p 244     -13.242 -48.182  83.886  1.00  0.00           H  
ATOM   3870  HB3 LYS p 244     -12.138 -47.753  82.591  1.00  0.00           H  
ATOM   3871  HG2 LYS p 244     -15.163 -48.119  82.294  1.00  0.00           H  
ATOM   3872  HG3 LYS p 244     -14.431 -46.596  82.605  1.00  0.00           H  
ATOM   3873  HD2 LYS p 244     -13.208 -48.118  80.321  1.00  0.00           H  
ATOM   3874  HD3 LYS p 244     -13.426 -46.369  80.536  1.00  0.00           H  
ATOM   3875  HE2 LYS p 244     -15.718 -46.459  79.922  1.00  0.00           H  
ATOM   3876  HE3 LYS p 244     -15.669 -48.288  80.070  1.00  0.00           H  
ATOM   3877  HZ1 LYS p 244     -14.477 -46.487  78.026  1.00  0.00           H  
ATOM   3878  HZ2 LYS p 244     -15.569 -47.770  77.731  1.00  0.00           H  
ATOM   3879  HZ3 LYS p 244     -14.114 -48.121  78.138  1.00  0.00           H  
ATOM   3880  N   VAL p 245     -10.554 -49.925  81.770  1.00  0.00           N  
ATOM   3881  CA  VAL p 245      -9.127 -50.339  81.795  1.00  0.00           C  
ATOM   3882  C   VAL p 245      -8.400 -49.257  80.939  1.00  0.00           C  
ATOM   3883  O   VAL p 245      -9.060 -48.665  80.014  1.00  0.00           O  
ATOM   3884  CB  VAL p 245      -8.975 -51.779  81.133  1.00  0.00           C  
ATOM   3885  CG1 VAL p 245      -7.586 -52.351  81.451  1.00  0.00           C  
ATOM   3886  CG2 VAL p 245     -10.020 -52.821  81.553  1.00  0.00           C  
ATOM   3887  H   VAL p 245     -10.915 -49.429  80.961  1.00  0.00           H  
ATOM   3888  HA  VAL p 245      -8.751 -50.384  82.820  1.00  0.00           H  
ATOM   3889  HB  VAL p 245      -9.001 -51.655  80.047  1.00  0.00           H  
ATOM   3890 HG11 VAL p 245      -7.507 -52.477  82.534  1.00  0.00           H  
ATOM   3891 HG12 VAL p 245      -6.800 -51.719  81.029  1.00  0.00           H  
ATOM   3892 HG13 VAL p 245      -7.454 -53.317  80.958  1.00  0.00           H  
ATOM   3893 HG21 VAL p 245     -10.118 -53.005  82.626  1.00  0.00           H  
ATOM   3894 HG22 VAL p 245      -9.702 -53.771  81.114  1.00  0.00           H  
ATOM   3895 HG23 VAL p 245     -11.027 -52.655  81.162  1.00  0.00           H  
ATOM   3896  N   PRO p 246      -7.095 -48.906  81.137  1.00  0.00           N  
ATOM   3897  CA  PRO p 246      -6.343 -48.156  80.130  1.00  0.00           C  
ATOM   3898  C   PRO p 246      -6.046 -49.060  78.885  1.00  0.00           C  
ATOM   3899  O   PRO p 246      -6.084 -50.287  79.005  1.00  0.00           O  
ATOM   3900  CB  PRO p 246      -5.017 -47.690  80.840  1.00  0.00           C  
ATOM   3901  CG  PRO p 246      -5.263 -47.983  82.310  1.00  0.00           C  
ATOM   3902  CD  PRO p 246      -6.265 -49.136  82.304  1.00  0.00           C  
ATOM   3903  HA  PRO p 246      -7.033 -47.373  79.805  1.00  0.00           H  
ATOM   3904  HB2 PRO p 246      -4.142 -48.264  80.523  1.00  0.00           H  
ATOM   3905  HB3 PRO p 246      -4.806 -46.630  80.677  1.00  0.00           H  
ATOM   3906  HG2 PRO p 246      -5.572 -47.038  82.766  1.00  0.00           H  
ATOM   3907  HG3 PRO p 246      -4.304 -48.247  82.763  1.00  0.00           H  
ATOM   3908  HD2 PRO p 246      -6.858 -49.194  83.220  1.00  0.00           H  
ATOM   3909  HD3 PRO p 246      -5.787 -50.101  82.114  1.00  0.00           H  
ATOM   3910  N   GLU p 247      -5.736 -48.439  77.724  1.00  0.00           N  
ATOM   3911  CA  GLU p 247      -5.514 -49.169  76.486  1.00  0.00           C  
ATOM   3912  C   GLU p 247      -4.079 -49.573  76.175  1.00  0.00           C  
ATOM   3913  O   GLU p 247      -3.111 -49.050  76.688  1.00  0.00           O  
ATOM   3914  CB  GLU p 247      -6.289 -48.579  75.283  1.00  0.00           C  
ATOM   3915  CG  GLU p 247      -5.787 -47.269  74.791  1.00  0.00           C  
ATOM   3916  CD  GLU p 247      -6.364 -46.739  73.440  1.00  0.00           C  
ATOM   3917  OE1 GLU p 247      -6.866 -47.639  72.709  1.00  0.00           O  
ATOM   3918  OE2 GLU p 247      -6.461 -45.466  73.321  1.00  0.00           O1-
ATOM   3919  H   GLU p 247      -5.526 -47.447  77.680  1.00  0.00           H  
ATOM   3920  HA  GLU p 247      -6.043 -50.102  76.695  1.00  0.00           H  
ATOM   3921  HB2 GLU p 247      -6.228 -49.332  74.492  1.00  0.00           H  
ATOM   3922  HB3 GLU p 247      -7.313 -48.387  75.614  1.00  0.00           H  
ATOM   3923  HG2 GLU p 247      -4.751 -47.422  74.475  1.00  0.00           H  
ATOM   3924  HG3 GLU p 247      -5.745 -46.489  75.555  1.00  0.00           H  
ATOM   3925  N   LEU p 248      -4.037 -50.528  75.125  1.00  0.00           N  
ATOM   3926  CA  LEU p 248      -2.804 -51.224  74.747  1.00  0.00           C  
ATOM   3927  C   LEU p 248      -2.074 -50.403  73.671  1.00  0.00           C  
ATOM   3928  O   LEU p 248      -2.705 -49.920  72.730  1.00  0.00           O  
ATOM   3929  CB  LEU p 248      -3.143 -52.656  74.337  1.00  0.00           C  
ATOM   3930  CG  LEU p 248      -1.980 -53.505  73.752  1.00  0.00           C  
ATOM   3931  CD1 LEU p 248      -0.945 -53.888  74.853  1.00  0.00           C  
ATOM   3932  CD2 LEU p 248      -2.641 -54.730  73.169  1.00  0.00           C  
ATOM   3933  H   LEU p 248      -4.826 -50.754  74.528  1.00  0.00           H  
ATOM   3934  HA  LEU p 248      -2.213 -51.278  75.665  1.00  0.00           H  
ATOM   3935  HB2 LEU p 248      -3.601 -53.154  75.196  1.00  0.00           H  
ATOM   3936  HB3 LEU p 248      -3.943 -52.643  73.592  1.00  0.00           H  
ATOM   3937  HG  LEU p 248      -1.504 -52.910  72.967  1.00  0.00           H  
ATOM   3938 HD11 LEU p 248      -1.466 -54.484  75.607  1.00  0.00           H  
ATOM   3939 HD12 LEU p 248      -0.620 -53.014  75.423  1.00  0.00           H  
ATOM   3940 HD13 LEU p 248      -0.074 -54.376  74.408  1.00  0.00           H  
ATOM   3941 HD21 LEU p 248      -3.411 -55.045  73.879  1.00  0.00           H  
ATOM   3942 HD22 LEU p 248      -1.926 -55.538  72.997  1.00  0.00           H  
ATOM   3943 HD23 LEU p 248      -3.092 -54.538  72.192  1.00  0.00           H  
ATOM   3944  N   ASP p 249      -0.692 -50.442  73.824  1.00  0.00           N  
ATOM   3945  CA  ASP p 249       0.315 -50.048  72.797  1.00  0.00           C  
ATOM   3946  C   ASP p 249       1.057 -51.342  72.419  1.00  0.00           C  
ATOM   3947  O   ASP p 249       1.049 -52.368  73.103  1.00  0.00           O  
ATOM   3948  CB  ASP p 249       1.307 -48.996  73.352  1.00  0.00           C  
ATOM   3949  CG  ASP p 249       1.911 -48.205  72.177  1.00  0.00           C  
ATOM   3950  OD2 ASP p 249       2.310 -48.822  71.166  1.00  0.00           O1-
ATOM   3951  OD1 ASP p 249       1.920 -46.962  72.332  1.00  0.00           O  
ATOM   3952  H   ASP p 249      -0.295 -50.879  74.650  1.00  0.00           H  
ATOM   3953  HA  ASP p 249      -0.233 -49.605  71.961  1.00  0.00           H  
ATOM   3954  HB2 ASP p 249       2.122 -49.415  73.948  1.00  0.00           H  
ATOM   3955  HB3 ASP p 249       0.791 -48.270  73.985  1.00  0.00           H  
ATOM   3956  N   LEU p 250       1.685 -51.257  71.229  1.00  0.00           N  
ATOM   3957  CA  LEU p 250       2.320 -52.372  70.563  1.00  0.00           C  
ATOM   3958  C   LEU p 250       3.786 -51.958  70.238  1.00  0.00           C  
ATOM   3959  O   LEU p 250       4.553 -52.824  69.812  1.00  0.00           O  
ATOM   3960  CB  LEU p 250       1.657 -52.795  69.300  1.00  0.00           C  
ATOM   3961  CG  LEU p 250       0.230 -53.528  69.587  1.00  0.00           C  
ATOM   3962  CD1 LEU p 250      -0.422 -53.774  68.200  1.00  0.00           C  
ATOM   3963  CD2 LEU p 250       0.427 -54.871  70.284  1.00  0.00           C  
ATOM   3964  H   LEU p 250       1.772 -50.332  70.819  1.00  0.00           H  
ATOM   3965  HA  LEU p 250       2.351 -53.231  71.239  1.00  0.00           H  
ATOM   3966  HB2 LEU p 250       1.403 -51.943  68.665  1.00  0.00           H  
ATOM   3967  HB3 LEU p 250       2.301 -53.475  68.735  1.00  0.00           H  
ATOM   3968  HG  LEU p 250      -0.370 -52.847  70.197  1.00  0.00           H  
ATOM   3969 HD11 LEU p 250       0.291 -54.125  67.450  1.00  0.00           H  
ATOM   3970 HD12 LEU p 250      -0.933 -52.862  67.883  1.00  0.00           H  
ATOM   3971 HD13 LEU p 250      -1.139 -54.599  68.181  1.00  0.00           H  
ATOM   3972 HD21 LEU p 250       1.188 -55.451  69.755  1.00  0.00           H  
ATOM   3973 HD22 LEU p 250      -0.537 -55.380  70.360  1.00  0.00           H  
ATOM   3974 HD23 LEU p 250       0.803 -54.724  71.299  1.00  0.00           H  
ATOM   3975  N   GLY p 251       4.133 -50.591  70.261  1.00  0.00           N  
ATOM   3976  CA  GLY p 251       5.434 -50.152  69.655  1.00  0.00           C  
ATOM   3977  C   GLY p 251       5.405 -49.928  68.198  1.00  0.00           C  
ATOM   3978  O   GLY p 251       4.597 -50.421  67.437  1.00  0.00           O  
ATOM   3979  H   GLY p 251       3.513 -49.942  70.735  1.00  0.00           H  
ATOM   3980  HA2 GLY p 251       5.739 -49.262  70.212  1.00  0.00           H  
ATOM   3981  HA3 GLY p 251       6.178 -50.925  69.865  1.00  0.00           H  
ATOM   3982  N   VAL p 252       6.450 -49.177  67.740  1.00  0.00           N  
ATOM   3983  CA  VAL p 252       6.525 -48.386  66.444  1.00  0.00           C  
ATOM   3984  C   VAL p 252       7.885 -48.689  65.786  1.00  0.00           C  
ATOM   3985  O   VAL p 252       8.920 -48.913  66.413  1.00  0.00           O  
ATOM   3986  CB  VAL p 252       6.270 -46.902  66.876  1.00  0.00           C  
ATOM   3987  CG1 VAL p 252       6.890 -46.457  68.149  1.00  0.00           C  
ATOM   3988  CG2 VAL p 252       6.503 -45.891  65.725  1.00  0.00           C  
ATOM   3989  H   VAL p 252       7.247 -49.034  68.352  1.00  0.00           H  
ATOM   3990  HA  VAL p 252       5.739 -48.745  65.775  1.00  0.00           H  
ATOM   3991  HB  VAL p 252       5.196 -46.835  67.067  1.00  0.00           H  
ATOM   3992 HG11 VAL p 252       7.950 -46.719  68.202  1.00  0.00           H  
ATOM   3993 HG12 VAL p 252       6.389 -46.950  68.986  1.00  0.00           H  
ATOM   3994 HG13 VAL p 252       6.740 -45.388  68.319  1.00  0.00           H  
ATOM   3995 HG21 VAL p 252       7.587 -45.855  65.592  1.00  0.00           H  
ATOM   3996 HG22 VAL p 252       6.114 -44.916  66.031  1.00  0.00           H  
ATOM   3997 HG23 VAL p 252       6.058 -46.206  64.778  1.00  0.00           H  
ATOM   3998  N   GLY p 253       7.834 -48.848  64.405  1.00  0.00           N  
ATOM   3999  CA  GLY p 253       9.046 -49.086  63.606  1.00  0.00           C  
ATOM   4000  C   GLY p 253       9.021 -50.542  63.190  1.00  0.00           C  
ATOM   4001  O   GLY p 253       8.005 -51.218  63.142  1.00  0.00           O  
ATOM   4002  H   GLY p 253       6.959 -48.769  63.896  1.00  0.00           H  
ATOM   4003  HA2 GLY p 253       9.041 -48.378  62.774  1.00  0.00           H  
ATOM   4004  HA3 GLY p 253       9.947 -48.966  64.214  1.00  0.00           H  
ATOM   4005  N   THR p 254      10.214 -50.982  62.721  1.00  0.00           N  
ATOM   4006  CA  THR p 254      10.478 -52.239  61.994  1.00  0.00           C  
ATOM   4007  C   THR p 254      10.974 -53.317  62.969  1.00  0.00           C  
ATOM   4008  O   THR p 254      10.921 -53.192  64.185  1.00  0.00           O  
ATOM   4009  CB  THR p 254      11.478 -51.956  60.856  1.00  0.00           C  
ATOM   4010  OG1 THR p 254      12.679 -51.357  61.372  1.00  0.00           O  
ATOM   4011  CG2 THR p 254      10.832 -51.044  59.784  1.00  0.00           C  
ATOM   4012  H   THR p 254      11.022 -50.373  62.634  1.00  0.00           H  
ATOM   4013  HA  THR p 254       9.544 -52.689  61.645  1.00  0.00           H  
ATOM   4014  HB  THR p 254      11.758 -52.845  60.285  1.00  0.00           H  
ATOM   4015 HG21 THR p 254      10.352 -50.164  60.219  1.00  0.00           H  
ATOM   4016 HG22 THR p 254      10.104 -51.534  59.132  1.00  0.00           H  
ATOM   4017 HG23 THR p 254      11.644 -50.714  59.131  1.00  0.00           H  
ATOM   4018  HG1 THR p 254      13.203 -52.061  61.788  1.00  0.00           H  
ATOM   4019  N   ARG p 255      11.361 -54.511  62.444  1.00  0.00           N  
ATOM   4020  CA  ARG p 255      11.929 -55.659  63.188  1.00  0.00           C  
ATOM   4021  C   ARG p 255      12.915 -56.353  62.225  1.00  0.00           C  
ATOM   4022  O   ARG p 255      12.803 -56.327  60.988  1.00  0.00           O  
ATOM   4023  CB  ARG p 255      10.798 -56.669  63.479  1.00  0.00           C  
ATOM   4024  CG  ARG p 255      10.232 -56.603  64.933  1.00  0.00           C  
ATOM   4025  CD  ARG p 255       8.998 -57.501  65.108  1.00  0.00           C  
ATOM   4026  NE  ARG p 255       9.341 -58.891  64.795  1.00  0.00           N  
ATOM   4027  CZ  ARG p 255       8.439 -59.808  64.463  1.00  0.00           C  
ATOM   4028  NH1 ARG p 255       8.905 -61.036  63.996  1.00  0.00           N  
ATOM   4029  NH2 ARG p 255       7.106 -59.548  64.403  1.00  0.00           N1+
ATOM   4030  H   ARG p 255      11.322 -54.645  61.438  1.00  0.00           H  
ATOM   4031  HA  ARG p 255      12.435 -55.454  64.135  1.00  0.00           H  
ATOM   4032  HB2 ARG p 255       9.992 -56.491  62.763  1.00  0.00           H  
ATOM   4033  HB3 ARG p 255      11.093 -57.695  63.245  1.00  0.00           H  
ATOM   4034  HG2 ARG p 255       9.952 -55.558  65.087  1.00  0.00           H  
ATOM   4035  HG3 ARG p 255      10.983 -56.934  65.655  1.00  0.00           H  
ATOM   4036  HD2 ARG p 255       8.153 -57.211  64.478  1.00  0.00           H  
ATOM   4037  HD3 ARG p 255       8.684 -57.478  66.154  1.00  0.00           H  
ATOM   4038  HE  ARG p 255      10.312 -59.193  64.799  1.00  0.00           H  
ATOM   4039 HH11 ARG p 255       8.228 -61.683  63.597  1.00  0.00           H  
ATOM   4040 HH12 ARG p 255       9.869 -61.345  64.097  1.00  0.00           H  
ATOM   4041 HH21 ARG p 255       6.574 -58.733  64.701  1.00  0.00           H  
ATOM   4042 HH22 ARG p 255       6.494 -60.332  64.189  1.00  0.00           H  
ATOM   4043  N   CYS p 256      13.916 -57.071  62.959  1.00  0.00           N  
ATOM   4044  CA  CYS p 256      15.177 -57.535  62.244  1.00  0.00           C  
ATOM   4045  C   CYS p 256      14.826 -58.508  61.129  1.00  0.00           C  
ATOM   4046  O   CYS p 256      13.953 -59.363  61.235  1.00  0.00           O  
ATOM   4047  CB  CYS p 256      16.045 -58.150  63.290  1.00  0.00           C  
ATOM   4048  SG  CYS p 256      17.670 -58.674  62.688  1.00  0.00           S  
ATOM   4049  H   CYS p 256      13.765 -57.259  63.946  1.00  0.00           H  
ATOM   4050  HA  CYS p 256      15.629 -56.602  61.897  1.00  0.00           H  
ATOM   4051  HB2 CYS p 256      15.514 -58.995  63.737  1.00  0.00           H  
ATOM   4052  HB3 CYS p 256      16.237 -57.446  64.104  1.00  0.00           H  
ATOM   4053  HG  CYS p 256      17.504 -58.695  61.357  1.00  0.00           H  
ATOM   4054  N   VAL p 257      15.681 -58.417  60.043  1.00  0.00           N  
ATOM   4055  CA  VAL p 257      15.825 -59.505  59.059  1.00  0.00           C  
ATOM   4056  C   VAL p 257      17.316 -59.589  58.684  1.00  0.00           C  
ATOM   4057  O   VAL p 257      18.090 -58.642  58.805  1.00  0.00           O  
ATOM   4058  CB  VAL p 257      14.969 -59.171  57.744  1.00  0.00           C  
ATOM   4059  CG1 VAL p 257      14.979 -60.382  56.779  1.00  0.00           C  
ATOM   4060  CG2 VAL p 257      13.534 -58.786  58.025  1.00  0.00           C  
ATOM   4061  H   VAL p 257      16.340 -57.654  59.925  1.00  0.00           H  
ATOM   4062  HA  VAL p 257      15.477 -60.460  59.461  1.00  0.00           H  
ATOM   4063  HB  VAL p 257      15.362 -58.316  57.189  1.00  0.00           H  
ATOM   4064 HG11 VAL p 257      14.657 -61.288  57.298  1.00  0.00           H  
ATOM   4065 HG12 VAL p 257      15.979 -60.581  56.386  1.00  0.00           H  
ATOM   4066 HG13 VAL p 257      14.302 -60.188  55.942  1.00  0.00           H  
ATOM   4067 HG21 VAL p 257      12.946 -59.531  58.566  1.00  0.00           H  
ATOM   4068 HG22 VAL p 257      12.981 -58.623  57.096  1.00  0.00           H  
ATOM   4069 HG23 VAL p 257      13.515 -57.823  58.542  1.00  0.00           H  
ATOM   4070  N   VAL p 258      17.781 -60.757  58.200  1.00  0.00           N  
ATOM   4071  CA  VAL p 258      19.154 -60.925  57.589  1.00  0.00           C  
ATOM   4072  C   VAL p 258      19.115 -61.996  56.515  1.00  0.00           C  
ATOM   4073  O   VAL p 258      18.429 -63.016  56.615  1.00  0.00           O  
ATOM   4074  CB  VAL p 258      20.375 -61.118  58.574  1.00  0.00           C  
ATOM   4075  CG1 VAL p 258      20.831 -59.841  59.229  1.00  0.00           C  
ATOM   4076  CG2 VAL p 258      20.097 -62.174  59.648  1.00  0.00           C  
ATOM   4077  H   VAL p 258      17.207 -61.593  58.237  1.00  0.00           H  
ATOM   4078  HA  VAL p 258      19.360 -60.000  57.044  1.00  0.00           H  
ATOM   4079  HB  VAL p 258      21.172 -61.420  57.891  1.00  0.00           H  
ATOM   4080 HG11 VAL p 258      20.136 -59.486  59.995  1.00  0.00           H  
ATOM   4081 HG12 VAL p 258      20.904 -58.967  58.576  1.00  0.00           H  
ATOM   4082 HG13 VAL p 258      21.764 -60.003  59.773  1.00  0.00           H  
ATOM   4083 HG21 VAL p 258      19.389 -61.794  60.389  1.00  0.00           H  
ATOM   4084 HG22 VAL p 258      21.017 -62.383  60.200  1.00  0.00           H  
ATOM   4085 HG23 VAL p 258      19.732 -63.085  59.167  1.00  0.00           H  
ATOM   4086  N   LEU p 259      19.946 -61.741  55.421  1.00  0.00           N  
ATOM   4087  CA  LEU p 259      20.037 -62.729  54.341  1.00  0.00           C  
ATOM   4088  C   LEU p 259      21.329 -62.343  53.499  1.00  0.00           C  
ATOM   4089  O   LEU p 259      21.321 -61.430  52.666  1.00  0.00           O  
ATOM   4090  CB  LEU p 259      18.761 -62.669  53.519  1.00  0.00           C  
ATOM   4091  CG  LEU p 259      18.321 -63.961  52.737  1.00  0.00           C  
ATOM   4092  CD1 LEU p 259      16.876 -63.880  52.279  1.00  0.00           C  
ATOM   4093  CD2 LEU p 259      19.285 -64.083  51.532  1.00  0.00           C  
ATOM   4094  H   LEU p 259      20.414 -60.848  55.309  1.00  0.00           H  
ATOM   4095  HA  LEU p 259      20.163 -63.726  54.771  1.00  0.00           H  
ATOM   4096  HB2 LEU p 259      17.878 -62.508  54.144  1.00  0.00           H  
ATOM   4097  HB3 LEU p 259      18.719 -61.819  52.833  1.00  0.00           H  
ATOM   4098  HG  LEU p 259      18.416 -64.888  53.309  1.00  0.00           H  
ATOM   4099 HD11 LEU p 259      16.653 -62.998  51.673  1.00  0.00           H  
ATOM   4100 HD12 LEU p 259      16.160 -63.737  53.092  1.00  0.00           H  
ATOM   4101 HD13 LEU p 259      16.598 -64.793  51.746  1.00  0.00           H  
ATOM   4102 HD21 LEU p 259      19.316 -63.202  50.885  1.00  0.00           H  
ATOM   4103 HD22 LEU p 259      19.006 -64.906  50.870  1.00  0.00           H  
ATOM   4104 HD23 LEU p 259      20.316 -64.272  51.844  1.00  0.00           H  
ATOM   4105  N   ALA p 260      22.431 -63.092  53.856  1.00  0.00           N  
ATOM   4106  CA  ALA p 260      23.694 -62.939  53.110  1.00  0.00           C  
ATOM   4107  C   ALA p 260      24.491 -61.664  53.315  1.00  0.00           C  
ATOM   4108  O   ALA p 260      23.981 -60.599  53.640  1.00  0.00           O  
ATOM   4109  CB  ALA p 260      23.544 -63.242  51.597  1.00  0.00           C  
ATOM   4110  H   ALA p 260      22.438 -63.727  54.648  1.00  0.00           H  
ATOM   4111  HA  ALA p 260      24.297 -63.723  53.576  1.00  0.00           H  
ATOM   4112  HB1 ALA p 260      23.083 -62.413  51.053  1.00  0.00           H  
ATOM   4113  HB2 ALA p 260      22.918 -64.130  51.480  1.00  0.00           H  
ATOM   4114  HB3 ALA p 260      24.533 -63.409  51.161  1.00  0.00           H  
ATOM   4115  N   GLU p 261      25.837 -61.801  53.012  1.00  0.00           N  
ATOM   4116  CA  GLU p 261      26.780 -60.691  52.950  1.00  0.00           C  
ATOM   4117  C   GLU p 261      27.340 -60.445  51.540  1.00  0.00           C  
ATOM   4118  O   GLU p 261      26.779 -59.640  50.735  1.00  0.00           O  
ATOM   4119  CB  GLU p 261      27.868 -60.791  54.045  1.00  0.00           C  
ATOM   4120  CG  GLU p 261      27.348 -60.761  55.458  1.00  0.00           C  
ATOM   4121  CD  GLU p 261      27.009 -59.377  56.031  1.00  0.00           C  
ATOM   4122  OE1 GLU p 261      26.738 -58.477  55.208  1.00  0.00           O  
ATOM   4123  OE2 GLU p 261      27.087 -59.304  57.301  1.00  0.00           O1-
ATOM   4124  H   GLU p 261      26.246 -62.708  52.811  1.00  0.00           H  
ATOM   4125  HA  GLU p 261      26.279 -59.756  53.215  1.00  0.00           H  
ATOM   4126  HB2 GLU p 261      28.316 -61.781  53.924  1.00  0.00           H  
ATOM   4127  HB3 GLU p 261      28.643 -60.042  53.864  1.00  0.00           H  
ATOM   4128  HG2 GLU p 261      28.132 -61.209  56.075  1.00  0.00           H  
ATOM   4129  HG3 GLU p 261      26.445 -61.359  55.607  1.00  0.00           H  
ATOM   4130  N   ASP p 262      28.428 -61.176  51.119  1.00  0.00           N  
ATOM   4131  CA  ASP p 262      28.958 -60.970  49.699  1.00  0.00           C  
ATOM   4132  C   ASP p 262      29.558 -59.534  49.535  1.00  0.00           C  
ATOM   4133  O   ASP p 262      29.840 -59.089  48.402  1.00  0.00           O  
ATOM   4134  CB  ASP p 262      27.860 -61.438  48.638  1.00  0.00           C  
ATOM   4135  CG  ASP p 262      28.217 -61.092  47.268  1.00  0.00           C  
ATOM   4136  OD2 ASP p 262      29.237 -61.601  46.789  1.00  0.00           O1-
ATOM   4137  OD1 ASP p 262      27.436 -60.239  46.684  1.00  0.00           O  
ATOM   4138  H   ASP p 262      29.023 -61.790  51.666  1.00  0.00           H  
ATOM   4139  HA  ASP p 262      29.871 -61.571  49.719  1.00  0.00           H  
ATOM   4140  HB2 ASP p 262      26.890 -61.048  48.955  1.00  0.00           H  
ATOM   4141  HB3 ASP p 262      27.705 -62.507  48.802  1.00  0.00           H  
ATOM   4142  N   ARG p 263      29.368 -58.925  50.926  1.00  0.00           N  
ATOM   4143  CA  ARG p 263      30.032 -57.611  50.864  1.00  0.00           C  
ATOM   4144  C   ARG p 263      30.574 -57.053  52.177  1.00  0.00           C  
ATOM   4145  O   ARG p 263      31.446 -56.196  52.237  1.00  0.00           O  
ATOM   4146  CB  ARG p 263      28.962 -56.579  50.343  1.00  0.00           C  
ATOM   4147  CG  ARG p 263      29.282 -56.108  48.937  1.00  0.00           C  
ATOM   4148  CD  ARG p 263      28.093 -55.457  48.325  1.00  0.00           C  
ATOM   4149  NE  ARG p 263      26.961 -56.425  48.147  1.00  0.00           N  
ATOM   4150  CZ  ARG p 263      26.961 -57.526  47.421  1.00  0.00           C  
ATOM   4151  NH1 ARG p 263      25.828 -58.289  47.440  1.00  0.00           N  
ATOM   4152  NH2 ARG p 263      27.975 -57.988  46.662  1.00  0.00           N1+
ATOM   4153  H   ARG p 263      29.180 -59.368  51.819  1.00  0.00           H  
ATOM   4154  HA  ARG p 263      30.879 -57.725  50.182  1.00  0.00           H  
ATOM   4155  HB2 ARG p 263      27.965 -56.990  50.518  1.00  0.00           H  
ATOM   4156  HB3 ARG p 263      28.972 -55.699  50.992  1.00  0.00           H  
ATOM   4157  HG2 ARG p 263      29.667 -56.937  48.337  1.00  0.00           H  
ATOM   4158  HG3 ARG p 263      30.034 -55.315  48.956  1.00  0.00           H  
ATOM   4159  HD2 ARG p 263      28.258 -55.017  47.338  1.00  0.00           H  
ATOM   4160  HD3 ARG p 263      27.715 -54.658  48.968  1.00  0.00           H  
ATOM   4161  HE  ARG p 263      26.056 -56.273  48.585  1.00  0.00           H  
ATOM   4162 HH11 ARG p 263      25.073 -58.040  48.073  1.00  0.00           H  
ATOM   4163 HH12 ARG p 263      26.009 -59.227  47.091  1.00  0.00           H  
ATOM   4164 HH21 ARG p 263      28.871 -57.510  46.597  1.00  0.00           H  
ATOM   4165 HH22 ARG p 263      27.882 -58.970  46.412  1.00  0.00           H  
ATOM   4166  N   VAL p 264      30.572 -57.408  53.002  1.00  0.00           N  
ATOM   4167  CA  VAL p 264      31.130 -57.025  54.311  1.00  0.00           C  
ATOM   4168  C   VAL p 264      32.518 -57.730  54.524  1.00  0.00           C  
ATOM   4169  O   VAL p 264      33.375 -57.285  55.282  1.00  0.00           O  
ATOM   4170  CB  VAL p 264      30.162 -57.362  55.467  1.00  0.00           C  
ATOM   4171  CG1 VAL p 264      30.808 -57.317  56.821  1.00  0.00           C  
ATOM   4172  CG2 VAL p 264      28.945 -56.431  55.330  1.00  0.00           C  
ATOM   4173  H   VAL p 264      29.953 -58.212  52.957  1.00  0.00           H  
ATOM   4174  HA  VAL p 264      31.387 -55.964  54.261  1.00  0.00           H  
ATOM   4175  HB  VAL p 264      29.793 -58.391  55.430  1.00  0.00           H  
ATOM   4176 HG11 VAL p 264      31.154 -56.297  57.009  1.00  0.00           H  
ATOM   4177 HG12 VAL p 264      31.588 -58.025  57.112  1.00  0.00           H  
ATOM   4178 HG13 VAL p 264      29.981 -57.441  57.525  1.00  0.00           H  
ATOM   4179 HG21 VAL p 264      29.245 -55.383  55.419  1.00  0.00           H  
ATOM   4180 HG22 VAL p 264      28.176 -56.587  56.091  1.00  0.00           H  
ATOM   4181 HG23 VAL p 264      28.475 -56.666  54.372  1.00  0.00           H  
ATOM   4182  N   GLU p 265      32.589 -58.946  53.937  1.00  0.00           N  
ATOM   4183  CA  GLU p 265      33.722 -59.880  54.009  1.00  0.00           C  
ATOM   4184  C   GLU p 265      34.631 -59.773  52.738  1.00  0.00           C  
ATOM   4185  O   GLU p 265      35.561 -60.587  52.648  1.00  0.00           O  
ATOM   4186  CB  GLU p 265      33.163 -61.322  54.372  1.00  0.00           C  
ATOM   4187  CG  GLU p 265      32.473 -61.961  53.167  1.00  0.00           C  
ATOM   4188  CD  GLU p 265      31.107 -61.447  52.637  1.00  0.00           C  
ATOM   4189  OE1 GLU p 265      31.028 -60.175  52.551  1.00  0.00           O  
ATOM   4190  OE2 GLU p 265      30.242 -62.317  52.397  1.00  0.00           O1-
ATOM   4191  H   GLU p 265      31.821 -59.247  53.345  1.00  0.00           H  
ATOM   4192  HA  GLU p 265      34.300 -59.484  54.848  1.00  0.00           H  
ATOM   4193  HB2 GLU p 265      34.023 -61.933  54.657  1.00  0.00           H  
ATOM   4194  HB3 GLU p 265      32.499 -61.215  55.233  1.00  0.00           H  
ATOM   4195  HG2 GLU p 265      32.236 -63.001  53.406  1.00  0.00           H  
ATOM   4196  HG3 GLU p 265      33.139 -62.007  52.302  1.00  0.00           H  
ATOM   4197  N   GLU p 266      33.855 -59.619  51.492  1.00  0.00           N  
ATOM   4198  CA  GLU p 266      34.826 -58.589  51.109  1.00  0.00           C  
ATOM   4199  C   GLU p 266      34.243 -57.429  50.252  1.00  0.00           C  
ATOM   4200  O   GLU p 266      33.956 -56.353  50.794  1.00  0.00           O  
ATOM   4201  CB  GLU p 266      36.072 -59.133  50.436  1.00  0.00           C  
ATOM   4202  CG  GLU p 266      35.878 -60.231  49.399  1.00  0.00           C  
ATOM   4203  CD  GLU p 266      36.723 -60.160  48.159  1.00  0.00           C  
ATOM   4204  OE1 GLU p 266      36.405 -60.923  47.189  1.00  0.00           O  
ATOM   4205  OE2 GLU p 266      37.555 -59.202  48.155  1.00  0.00           O1-
ATOM   4206  H   GLU p 266      32.909 -59.636  51.127  1.00  0.00           H  
ATOM   4207  HA  GLU p 266      35.162 -58.166  52.060  1.00  0.00           H  
ATOM   4208  HB2 GLU p 266      36.681 -58.305  50.063  1.00  0.00           H  
ATOM   4209  HB3 GLU p 266      36.677 -59.606  51.214  1.00  0.00           H  
ATOM   4210  HG2 GLU p 266      34.840 -60.193  49.059  1.00  0.00           H  
ATOM   4211  HG3 GLU p 266      36.038 -61.252  49.753  1.00  0.00           H  
ATOM   4212  N   LYS p 267      34.050 -57.077  49.065  1.00  0.00           N  
ATOM   4213  CA  LYS p 267      34.193 -56.223  47.821  1.00  0.00           C  
ATOM   4214  C   LYS p 267      33.477 -54.840  47.726  1.00  0.00           C  
ATOM   4215  O   LYS p 267      32.246 -54.680  47.806  1.00  0.00           O  
ATOM   4216  CB  LYS p 267      33.826 -57.010  46.554  1.00  0.00           C  
ATOM   4217  CG  LYS p 267      32.446 -57.676  46.512  1.00  0.00           C  
ATOM   4218  CD  LYS p 267      32.423 -58.611  45.306  1.00  0.00           C  
ATOM   4219  CE  LYS p 267      31.286 -59.642  45.241  1.00  0.00           C  
ATOM   4220  NZ  LYS p 267      31.093 -60.331  46.550  1.00  0.00           N1+
ATOM   4221  H   LYS p 267      33.187 -57.606  49.149  1.00  0.00           H  
ATOM   4222  HA  LYS p 267      35.282 -56.129  47.830  1.00  0.00           H  
ATOM   4223  HB2 LYS p 267      33.905 -56.314  45.716  1.00  0.00           H  
ATOM   4224  HB3 LYS p 267      34.607 -57.751  46.364  1.00  0.00           H  
ATOM   4225  HG2 LYS p 267      32.204 -58.197  47.442  1.00  0.00           H  
ATOM   4226  HG3 LYS p 267      31.657 -56.939  46.343  1.00  0.00           H  
ATOM   4227  HD2 LYS p 267      33.352 -59.187  45.311  1.00  0.00           H  
ATOM   4228  HD3 LYS p 267      32.467 -57.993  44.406  1.00  0.00           H  
ATOM   4229  HE2 LYS p 267      31.405 -60.398  44.461  1.00  0.00           H  
ATOM   4230  HE3 LYS p 267      30.322 -59.197  44.984  1.00  0.00           H  
ATOM   4231  HZ1 LYS p 267      31.980 -60.750  46.858  1.00  0.00           H  
ATOM   4232  HZ2 LYS p 267      30.353 -61.036  46.659  1.00  0.00           H  
ATOM   4233  HZ3 LYS p 267      30.826 -59.740  47.348  1.00  0.00           H  
ATOM   4234  N   ASP p 268      34.393 -53.847  47.362  1.00  0.00           N  
ATOM   4235  CA  ASP p 268      34.152 -52.643  46.517  1.00  0.00           C  
ATOM   4236  C   ASP p 268      33.288 -51.510  47.016  1.00  0.00           C  
ATOM   4237  O   ASP p 268      33.274 -50.401  46.462  1.00  0.00           O  
ATOM   4238  CB  ASP p 268      33.750 -53.045  45.123  1.00  0.00           C  
ATOM   4239  CG  ASP p 268      34.882 -53.542  44.313  1.00  0.00           C  
ATOM   4240  OD2 ASP p 268      34.759 -54.569  43.625  1.00  0.00           O1-
ATOM   4241  OD1 ASP p 268      35.976 -52.853  44.379  1.00  0.00           O  
ATOM   4242  H   ASP p 268      35.356 -53.898  47.680  1.00  0.00           H  
ATOM   4243  HA  ASP p 268      35.133 -52.162  46.498  1.00  0.00           H  
ATOM   4244  HB2 ASP p 268      33.308 -52.227  44.547  1.00  0.00           H  
ATOM   4245  HB3 ASP p 268      32.976 -53.815  45.153  1.00  0.00           H  
ATOM   4246  N   VAL p 269      32.387 -51.841  48.000  1.00  0.00           N  
ATOM   4247  CA  VAL p 269      31.434 -50.787  48.390  1.00  0.00           C  
ATOM   4248  C   VAL p 269      31.929 -49.736  49.332  1.00  0.00           C  
ATOM   4249  O   VAL p 269      31.330 -48.713  49.631  1.00  0.00           O  
ATOM   4250  CB  VAL p 269      30.147 -51.491  48.939  1.00  0.00           C  
ATOM   4251  CG1 VAL p 269      29.519 -52.304  47.852  1.00  0.00           C  
ATOM   4252  CG2 VAL p 269      30.427 -52.393  50.212  1.00  0.00           C  
ATOM   4253  H   VAL p 269      32.366 -52.762  48.425  1.00  0.00           H  
ATOM   4254  HA  VAL p 269      31.064 -50.272  47.499  1.00  0.00           H  
ATOM   4255  HB  VAL p 269      29.474 -50.706  49.292  1.00  0.00           H  
ATOM   4256 HG11 VAL p 269      30.148 -53.170  47.631  1.00  0.00           H  
ATOM   4257 HG12 VAL p 269      29.345 -51.732  46.937  1.00  0.00           H  
ATOM   4258 HG13 VAL p 269      28.560 -52.697  48.201  1.00  0.00           H  
ATOM   4259 HG21 VAL p 269      31.078 -53.231  49.948  1.00  0.00           H  
ATOM   4260 HG22 VAL p 269      29.513 -52.832  50.621  1.00  0.00           H  
ATOM   4261 HG23 VAL p 269      30.847 -51.767  51.003  1.00  0.00           H  
ATOM   4262  N   GLN p 270      33.072 -50.048  49.982  1.00  0.00           N  
ATOM   4263  CA  GLN p 270      33.422 -49.515  51.296  1.00  0.00           C  
ATOM   4264  C   GLN p 270      33.754 -48.075  51.353  1.00  0.00           C  
ATOM   4265  O   GLN p 270      33.571 -47.357  52.345  1.00  0.00           O  
ATOM   4266  CB  GLN p 270      34.523 -50.395  51.972  1.00  0.00           C  
ATOM   4267  CG  GLN p 270      34.834 -49.966  53.483  1.00  0.00           C  
ATOM   4268  CD  GLN p 270      33.707 -49.970  54.488  1.00  0.00           C  
ATOM   4269  OE1 GLN p 270      33.611 -49.244  55.483  1.00  0.00           O  
ATOM   4270  NE2 GLN p 270      32.692 -50.847  54.240  1.00  0.00           N  
ATOM   4271  H   GLN p 270      33.662 -50.783  49.606  1.00  0.00           H  
ATOM   4272  HA  GLN p 270      32.503 -49.597  51.881  1.00  0.00           H  
ATOM   4273  HB2 GLN p 270      34.254 -51.454  51.925  1.00  0.00           H  
ATOM   4274  HB3 GLN p 270      35.458 -50.276  51.420  1.00  0.00           H  
ATOM   4275  HG2 GLN p 270      35.258 -48.959  53.493  1.00  0.00           H  
ATOM   4276  HG3 GLN p 270      35.575 -50.596  53.981  1.00  0.00           H  
ATOM   4277 HE21 GLN p 270      31.958 -50.892  54.939  1.00  0.00           H  
ATOM   4278 HE22 GLN p 270      32.541 -51.386  53.393  1.00  0.00           H  
ATOM   4279  N   GLU p 271      34.267 -47.477  50.202  1.00  0.00           N  
ATOM   4280  CA  GLU p 271      34.729 -46.100  50.101  1.00  0.00           C  
ATOM   4281  C   GLU p 271      33.578 -45.174  50.683  1.00  0.00           C  
ATOM   4282  O   GLU p 271      33.740 -44.260  51.483  1.00  0.00           O  
ATOM   4283  CB  GLU p 271      35.191 -45.654  48.684  1.00  0.00           C  
ATOM   4284  CG  GLU p 271      36.688 -45.720  48.424  1.00  0.00           C  
ATOM   4285  CD  GLU p 271      37.012 -45.073  47.095  1.00  0.00           C  
ATOM   4286  OE1 GLU p 271      37.518 -43.942  47.146  1.00  0.00           O  
ATOM   4287  OE2 GLU p 271      36.806 -45.875  46.101  1.00  0.00           O1-
ATOM   4288  H   GLU p 271      34.398 -48.091  49.404  1.00  0.00           H  
ATOM   4289  HA  GLU p 271      35.571 -45.965  50.785  1.00  0.00           H  
ATOM   4290  HB2 GLU p 271      34.755 -46.308  47.924  1.00  0.00           H  
ATOM   4291  HB3 GLU p 271      34.863 -44.634  48.471  1.00  0.00           H  
ATOM   4292  HG2 GLU p 271      37.006 -46.765  48.403  1.00  0.00           H  
ATOM   4293  HG3 GLU p 271      37.188 -45.174  49.228  1.00  0.00           H  
ATOM   4294  N   ARG p 272      32.386 -45.548  50.149  1.00  0.00           N  
ATOM   4295  CA  ARG p 272      31.168 -44.767  50.208  1.00  0.00           C  
ATOM   4296  C   ARG p 272      30.482 -44.985  51.543  1.00  0.00           C  
ATOM   4297  O   ARG p 272      29.924 -44.098  52.197  1.00  0.00           O  
ATOM   4298  CB  ARG p 272      30.263 -45.280  49.076  1.00  0.00           C  
ATOM   4299  CG  ARG p 272      30.957 -45.248  47.721  1.00  0.00           C  
ATOM   4300  CD  ARG p 272      31.026 -46.567  46.973  1.00  0.00           C  
ATOM   4301  NE  ARG p 272      30.143 -46.637  45.847  1.00  0.00           N  
ATOM   4302  CZ  ARG p 272      29.997 -47.629  44.939  1.00  0.00           C  
ATOM   4303  NH1 ARG p 272      30.693 -48.787  45.047  1.00  0.00           N  
ATOM   4304  NH2 ARG p 272      29.250 -47.341  43.863  1.00  0.00           N1+
ATOM   4305  H   ARG p 272      32.379 -46.460  49.704  1.00  0.00           H  
ATOM   4306  HA  ARG p 272      31.326 -43.686  50.171  1.00  0.00           H  
ATOM   4307  HB2 ARG p 272      29.823 -46.273  49.196  1.00  0.00           H  
ATOM   4308  HB3 ARG p 272      29.340 -44.696  49.084  1.00  0.00           H  
ATOM   4309  HG2 ARG p 272      31.957 -44.825  47.844  1.00  0.00           H  
ATOM   4310  HG3 ARG p 272      30.444 -44.553  47.051  1.00  0.00           H  
ATOM   4311  HD2 ARG p 272      30.810 -47.406  47.640  1.00  0.00           H  
ATOM   4312  HD3 ARG p 272      32.043 -46.747  46.615  1.00  0.00           H  
ATOM   4313  HE  ARG p 272      29.654 -45.764  45.662  1.00  0.00           H  
ATOM   4314 HH11 ARG p 272      30.582 -49.433  44.270  1.00  0.00           H  
ATOM   4315 HH12 ARG p 272      31.372 -48.896  45.796  1.00  0.00           H  
ATOM   4316 HH21 ARG p 272      28.825 -46.448  43.627  1.00  0.00           H  
ATOM   4317 HH22 ARG p 272      29.272 -48.072  43.157  1.00  0.00           H  
ATOM   4318  N   ILE p 273      30.447 -46.344  51.884  1.00  0.00           N  
ATOM   4319  CA  ILE p 273      29.789 -46.844  53.117  1.00  0.00           C  
ATOM   4320  C   ILE p 273      30.649 -46.402  54.333  1.00  0.00           C  
ATOM   4321  O   ILE p 273      30.120 -46.082  55.387  1.00  0.00           O  
ATOM   4322  CB  ILE p 273      29.904 -48.394  53.093  1.00  0.00           C  
ATOM   4323  CG1 ILE p 273      28.979 -48.953  51.997  1.00  0.00           C  
ATOM   4324  CG2 ILE p 273      29.599 -48.971  54.493  1.00  0.00           C  
ATOM   4325  CD1 ILE p 273      27.490 -48.731  52.186  1.00  0.00           C  
ATOM   4326  H   ILE p 273      30.773 -47.027  51.207  1.00  0.00           H  
ATOM   4327  HA  ILE p 273      28.757 -46.484  53.151  1.00  0.00           H  
ATOM   4328  HB  ILE p 273      30.911 -48.708  52.805  1.00  0.00           H  
ATOM   4329 HG12 ILE p 273      29.240 -48.582  51.003  1.00  0.00           H  
ATOM   4330 HG13 ILE p 273      29.091 -50.039  51.945  1.00  0.00           H  
ATOM   4331 HG21 ILE p 273      28.755 -48.558  55.051  1.00  0.00           H  
ATOM   4332 HG22 ILE p 273      30.487 -48.825  55.114  1.00  0.00           H  
ATOM   4333 HG23 ILE p 273      29.482 -50.053  54.400  1.00  0.00           H  
ATOM   4334 HD11 ILE p 273      27.217 -47.685  52.024  1.00  0.00           H  
ATOM   4335 HD12 ILE p 273      27.161 -49.093  53.163  1.00  0.00           H  
ATOM   4336 HD13 ILE p 273      26.948 -49.282  51.413  1.00  0.00           H  
ATOM   4337  N   ARG p 274      31.993 -46.293  54.115  1.00  0.00           N  
ATOM   4338  CA  ARG p 274      32.845 -45.716  55.148  1.00  0.00           C  
ATOM   4339  C   ARG p 274      32.507 -44.244  55.273  1.00  0.00           C  
ATOM   4340  O   ARG p 274      32.445 -43.663  56.344  1.00  0.00           O  
ATOM   4341  CB  ARG p 274      34.332 -45.851  54.804  1.00  0.00           C  
ATOM   4342  CG  ARG p 274      35.260 -45.600  56.019  1.00  0.00           C  
ATOM   4343  CD  ARG p 274      36.691 -45.218  55.627  1.00  0.00           C  
ATOM   4344  NE  ARG p 274      36.728 -43.786  55.364  1.00  0.00           N  
ATOM   4345  CZ  ARG p 274      36.549 -43.167  54.120  1.00  0.00           C  
ATOM   4346  NH1 ARG p 274      36.422 -41.831  54.059  1.00  0.00           N  
ATOM   4347  NH2 ARG p 274      36.536 -43.879  52.981  1.00  0.00           N1+
ATOM   4348  H   ARG p 274      32.396 -46.602  53.236  1.00  0.00           H  
ATOM   4349  HA  ARG p 274      32.626 -46.226  56.090  1.00  0.00           H  
ATOM   4350  HB2 ARG p 274      34.527 -46.823  54.345  1.00  0.00           H  
ATOM   4351  HB3 ARG p 274      34.536 -45.036  54.105  1.00  0.00           H  
ATOM   4352  HG2 ARG p 274      35.322 -46.497  56.641  1.00  0.00           H  
ATOM   4353  HG3 ARG p 274      34.743 -44.898  56.678  1.00  0.00           H  
ATOM   4354  HD2 ARG p 274      37.110 -45.791  54.796  1.00  0.00           H  
ATOM   4355  HD3 ARG p 274      37.319 -45.412  56.501  1.00  0.00           H  
ATOM   4356  HE  ARG p 274      36.794 -43.140  56.146  1.00  0.00           H  
ATOM   4357 HH11 ARG p 274      36.173 -41.346  54.917  1.00  0.00           H  
ATOM   4358 HH12 ARG p 274      36.319 -41.295  53.201  1.00  0.00           H  
ATOM   4359 HH21 ARG p 274      36.588 -44.885  52.842  1.00  0.00           H  
ATOM   4360 HH22 ARG p 274      36.310 -43.395  52.116  1.00  0.00           H  
ATOM   4361  N   ALA p 275      32.462 -43.562  54.078  1.00  0.00           N  
ATOM   4362  CA  ALA p 275      32.187 -42.115  54.187  1.00  0.00           C  
ATOM   4363  C   ALA p 275      30.878 -41.799  54.870  1.00  0.00           C  
ATOM   4364  O   ALA p 275      30.716 -40.839  55.617  1.00  0.00           O  
ATOM   4365  CB  ALA p 275      32.220 -41.485  52.812  1.00  0.00           C  
ATOM   4366  H   ALA p 275      32.617 -44.042  53.198  1.00  0.00           H  
ATOM   4367  HA  ALA p 275      33.010 -41.726  54.792  1.00  0.00           H  
ATOM   4368  HB1 ALA p 275      31.335 -41.724  52.217  1.00  0.00           H  
ATOM   4369  HB2 ALA p 275      33.003 -41.980  52.233  1.00  0.00           H  
ATOM   4370  HB3 ALA p 275      32.265 -40.396  52.896  1.00  0.00           H  
ATOM   4371  N   LEU p 276      29.819 -42.655  54.591  1.00  0.00           N  
ATOM   4372  CA  LEU p 276      28.533 -42.477  55.248  1.00  0.00           C  
ATOM   4373  C   LEU p 276      28.668 -42.676  56.813  1.00  0.00           C  
ATOM   4374  O   LEU p 276      27.951 -42.055  57.596  1.00  0.00           O  
ATOM   4375  CB  LEU p 276      27.502 -43.426  54.587  1.00  0.00           C  
ATOM   4376  CG  LEU p 276      26.938 -42.917  53.240  1.00  0.00           C  
ATOM   4377  CD1 LEU p 276      26.313 -44.082  52.425  1.00  0.00           C  
ATOM   4378  CD2 LEU p 276      25.896 -41.806  53.499  1.00  0.00           C  
ATOM   4379  H   LEU p 276      30.005 -43.378  53.904  1.00  0.00           H  
ATOM   4380  HA  LEU p 276      28.263 -41.432  55.075  1.00  0.00           H  
ATOM   4381  HB2 LEU p 276      27.926 -44.428  54.477  1.00  0.00           H  
ATOM   4382  HB3 LEU p 276      26.644 -43.538  55.254  1.00  0.00           H  
ATOM   4383  HG  LEU p 276      27.711 -42.457  52.620  1.00  0.00           H  
ATOM   4384 HD11 LEU p 276      25.314 -44.298  52.811  1.00  0.00           H  
ATOM   4385 HD12 LEU p 276      26.931 -44.982  52.483  1.00  0.00           H  
ATOM   4386 HD13 LEU p 276      26.293 -43.857  51.356  1.00  0.00           H  
ATOM   4387 HD21 LEU p 276      25.106 -42.239  54.117  1.00  0.00           H  
ATOM   4388 HD22 LEU p 276      25.457 -41.477  52.553  1.00  0.00           H  
ATOM   4389 HD23 LEU p 276      26.270 -40.968  54.093  1.00  0.00           H  
ATOM   4390  N   ARG p 277      29.566 -43.624  57.213  1.00  0.00           N  
ATOM   4391  CA  ARG p 277      29.829 -43.841  58.648  1.00  0.00           C  
ATOM   4392  C   ARG p 277      30.690 -42.704  59.259  1.00  0.00           C  
ATOM   4393  O   ARG p 277      30.556 -42.337  60.424  1.00  0.00           O  
ATOM   4394  CB  ARG p 277      30.506 -45.230  58.769  1.00  0.00           C  
ATOM   4395  CG  ARG p 277      30.675 -45.788  60.138  1.00  0.00           C  
ATOM   4396  CD  ARG p 277      31.092 -47.246  60.126  1.00  0.00           C  
ATOM   4397  NE  ARG p 277      32.412 -47.532  59.539  1.00  0.00           N  
ATOM   4398  CZ  ARG p 277      32.599 -48.040  58.328  1.00  0.00           C  
ATOM   4399  NH1 ARG p 277      33.863 -48.348  57.900  1.00  0.00           N  
ATOM   4400  NH2 ARG p 277      31.665 -48.326  57.464  1.00  0.00           N1+
ATOM   4401  H   ARG p 277      30.009 -44.178  56.487  1.00  0.00           H  
ATOM   4402  HA  ARG p 277      28.863 -43.897  59.157  1.00  0.00           H  
ATOM   4403  HB2 ARG p 277      29.891 -45.924  58.191  1.00  0.00           H  
ATOM   4404  HB3 ARG p 277      31.475 -45.134  58.273  1.00  0.00           H  
ATOM   4405  HG2 ARG p 277      29.754 -45.731  60.723  1.00  0.00           H  
ATOM   4406  HG3 ARG p 277      31.346 -45.166  60.737  1.00  0.00           H  
ATOM   4407  HD2 ARG p 277      30.316 -47.884  59.695  1.00  0.00           H  
ATOM   4408  HD3 ARG p 277      31.141 -47.547  61.175  1.00  0.00           H  
ATOM   4409  HE  ARG p 277      33.225 -47.414  60.138  1.00  0.00           H  
ATOM   4410 HH11 ARG p 277      34.629 -48.073  58.509  1.00  0.00           H  
ATOM   4411 HH12 ARG p 277      34.036 -48.634  56.940  1.00  0.00           H  
ATOM   4412 HH21 ARG p 277      30.685 -48.109  57.627  1.00  0.00           H  
ATOM   4413 HH22 ARG p 277      31.977 -48.578  56.529  1.00  0.00           H  
ATOM   4414  N   GLU p 278      31.747 -42.297  58.454  1.00  0.00           N  
ATOM   4415  CA  GLU p 278      32.820 -41.332  58.901  1.00  0.00           C  
ATOM   4416  C   GLU p 278      32.293 -39.904  58.950  1.00  0.00           C  
ATOM   4417  O   GLU p 278      32.503 -39.105  59.865  1.00  0.00           O  
ATOM   4418  CB  GLU p 278      34.008 -41.493  57.939  1.00  0.00           C  
ATOM   4419  CG  GLU p 278      35.370 -40.920  58.258  1.00  0.00           C  
ATOM   4420  CD  GLU p 278      36.334 -41.341  57.137  1.00  0.00           C  
ATOM   4421  OE1 GLU p 278      36.314 -40.598  56.120  1.00  0.00           O  
ATOM   4422  OE2 GLU p 278      36.947 -42.415  57.203  1.00  0.00           O1-
ATOM   4423  H   GLU p 278      31.765 -42.713  57.528  1.00  0.00           H  
ATOM   4424  HA  GLU p 278      33.112 -41.579  59.925  1.00  0.00           H  
ATOM   4425  HB2 GLU p 278      34.058 -42.571  57.764  1.00  0.00           H  
ATOM   4426  HB3 GLU p 278      33.608 -41.113  56.995  1.00  0.00           H  
ATOM   4427  HG2 GLU p 278      35.726 -41.335  59.204  1.00  0.00           H  
ATOM   4428  HG3 GLU p 278      35.345 -39.838  58.412  1.00  0.00           H  
ATOM   4429  N   GLN p 279      31.601 -39.507  57.803  1.00  0.00           N  
ATOM   4430  CA  GLN p 279      31.119 -38.135  57.622  1.00  0.00           C  
ATOM   4431  C   GLN p 279      29.754 -37.904  58.241  1.00  0.00           C  
ATOM   4432  O   GLN p 279      29.541 -36.887  58.901  1.00  0.00           O  
ATOM   4433  CB  GLN p 279      31.000 -37.813  56.105  1.00  0.00           C  
ATOM   4434  CG  GLN p 279      31.025 -36.266  55.805  1.00  0.00           C  
ATOM   4435  CD  GLN p 279      32.432 -35.797  55.600  1.00  0.00           C  
ATOM   4436  OE1 GLN p 279      33.232 -35.674  56.513  1.00  0.00           O  
ATOM   4437  NE2 GLN p 279      32.844 -35.591  54.317  1.00  0.00           N  
ATOM   4438  H   GLN p 279      31.411 -40.155  57.046  1.00  0.00           H  
ATOM   4439  HA  GLN p 279      31.820 -37.457  58.115  1.00  0.00           H  
ATOM   4440  HB2 GLN p 279      31.821 -38.287  55.562  1.00  0.00           H  
ATOM   4441  HB3 GLN p 279      30.080 -38.247  55.704  1.00  0.00           H  
ATOM   4442  HG2 GLN p 279      30.493 -35.780  56.627  1.00  0.00           H  
ATOM   4443  HG3 GLN p 279      30.417 -36.138  54.906  1.00  0.00           H  
ATOM   4444 HE21 GLN p 279      33.785 -35.293  54.080  1.00  0.00           H  
ATOM   4445 HE22 GLN p 279      32.252 -35.731  53.505  1.00  0.00           H  
ATOM   4446  N   TYR p 280      28.770 -38.902  58.045  1.00  0.00           N  
ATOM   4447  CA  TYR p 280      27.433 -38.781  58.645  1.00  0.00           C  
ATOM   4448  C   TYR p 280      27.250 -39.193  60.079  1.00  0.00           C  
ATOM   4449  O   TYR p 280      26.197 -39.604  60.524  1.00  0.00           O  
ATOM   4450  CB  TYR p 280      26.276 -39.408  57.792  1.00  0.00           C  
ATOM   4451  CG  TYR p 280      25.845 -38.548  56.667  1.00  0.00           C  
ATOM   4452  CD1 TYR p 280      24.716 -37.703  56.771  1.00  0.00           C  
ATOM   4453  CD2 TYR p 280      26.501 -38.635  55.436  1.00  0.00           C  
ATOM   4454  CE1 TYR p 280      24.292 -36.998  55.658  1.00  0.00           C  
ATOM   4455  CE2 TYR p 280      26.057 -37.995  54.299  1.00  0.00           C  
ATOM   4456  CZ  TYR p 280      24.926 -37.159  54.481  1.00  0.00           C  
ATOM   4457  OH  TYR p 280      24.487 -36.512  53.336  1.00  0.00           O  
ATOM   4458  H   TYR p 280      29.103 -39.590  57.377  1.00  0.00           H  
ATOM   4459  HA  TYR p 280      27.223 -37.708  58.638  1.00  0.00           H  
ATOM   4460  HB2 TYR p 280      26.562 -40.384  57.392  1.00  0.00           H  
ATOM   4461  HB3 TYR p 280      25.395 -39.588  58.413  1.00  0.00           H  
ATOM   4462  HD1 TYR p 280      24.183 -37.673  57.715  1.00  0.00           H  
ATOM   4463  HD2 TYR p 280      27.442 -39.172  55.414  1.00  0.00           H  
ATOM   4464  HE1 TYR p 280      23.463 -36.305  55.745  1.00  0.00           H  
ATOM   4465  HE2 TYR p 280      26.514 -38.278  53.358  1.00  0.00           H  
ATOM   4466  HH  TYR p 280      24.593 -35.561  53.511  1.00  0.00           H  
ATOM   4467  N   ASN p 281      28.333 -38.895  60.927  1.00  0.00           N  
ATOM   4468  CA  ASN p 281      28.455 -39.520  62.204  1.00  0.00           C  
ATOM   4469  C   ASN p 281      27.427 -38.966  63.216  1.00  0.00           C  
ATOM   4470  O   ASN p 281      27.188 -39.614  64.242  1.00  0.00           O  
ATOM   4471  CB  ASN p 281      29.865 -39.320  62.802  1.00  0.00           C  
ATOM   4472  CG  ASN p 281      30.164 -40.438  63.819  1.00  0.00           C  
ATOM   4473  OD1 ASN p 281      30.258 -40.315  65.036  1.00  0.00           O  
ATOM   4474  ND2 ASN p 281      30.268 -41.685  63.219  1.00  0.00           N  
ATOM   4475  H   ASN p 281      28.979 -38.191  60.585  1.00  0.00           H  
ATOM   4476  HA  ASN p 281      28.207 -40.579  62.090  1.00  0.00           H  
ATOM   4477  HB2 ASN p 281      30.008 -38.355  63.296  1.00  0.00           H  
ATOM   4478  HB3 ASN p 281      30.589 -39.309  61.984  1.00  0.00           H  
ATOM   4479 HD21 ASN p 281      30.435 -42.406  63.914  1.00  0.00           H  
ATOM   4480 HD22 ASN p 281      30.215 -41.938  62.238  1.00  0.00           H  
ATOM   4481  N   GLU p 282      26.967 -37.670  62.980  1.00  0.00           N  
ATOM   4482  CA  GLU p 282      26.455 -36.864  64.061  1.00  0.00           C  
ATOM   4483  C   GLU p 282      25.083 -37.358  64.580  1.00  0.00           C  
ATOM   4484  O   GLU p 282      24.645 -36.920  65.645  1.00  0.00           O  
ATOM   4485  CB  GLU p 282      26.383 -35.418  63.678  1.00  0.00           C  
ATOM   4486  CG  GLU p 282      27.648 -34.723  63.173  1.00  0.00           C  
ATOM   4487  CD  GLU p 282      28.859 -34.812  64.186  1.00  0.00           C  
ATOM   4488  OE1 GLU p 282      28.620 -34.157  65.244  1.00  0.00           O  
ATOM   4489  OE2 GLU p 282      29.855 -35.527  63.874  1.00  0.00           O1-
ATOM   4490  H   GLU p 282      27.053 -37.325  62.029  1.00  0.00           H  
ATOM   4491  HA  GLU p 282      27.179 -36.955  64.874  1.00  0.00           H  
ATOM   4492  HB2 GLU p 282      25.678 -35.270  62.856  1.00  0.00           H  
ATOM   4493  HB3 GLU p 282      26.004 -34.853  64.533  1.00  0.00           H  
ATOM   4494  HG2 GLU p 282      27.420 -33.670  62.990  1.00  0.00           H  
ATOM   4495  HG3 GLU p 282      27.947 -35.167  62.220  1.00  0.00           H  
ATOM   4496  N   THR p 283      24.464 -38.248  63.769  1.00  0.00           N  
ATOM   4497  CA  THR p 283      23.197 -38.866  64.230  1.00  0.00           C  
ATOM   4498  C   THR p 283      23.102 -40.298  63.966  1.00  0.00           C  
ATOM   4499  O   THR p 283      22.073 -40.990  63.959  1.00  0.00           O  
ATOM   4500  CB  THR p 283      21.919 -38.117  63.783  1.00  0.00           C  
ATOM   4501  OG1 THR p 283      21.560 -38.491  62.449  1.00  0.00           O  
ATOM   4502  CG2 THR p 283      21.959 -36.580  63.934  1.00  0.00           C  
ATOM   4503  H   THR p 283      24.859 -38.517  62.873  1.00  0.00           H  
ATOM   4504  HA  THR p 283      23.240 -38.816  65.321  1.00  0.00           H  
ATOM   4505  HB  THR p 283      21.072 -38.470  64.376  1.00  0.00           H  
ATOM   4506 HG21 THR p 283      22.711 -36.145  63.270  1.00  0.00           H  
ATOM   4507 HG22 THR p 283      22.249 -36.301  64.950  1.00  0.00           H  
ATOM   4508 HG23 THR p 283      20.974 -36.170  63.695  1.00  0.00           H  
ATOM   4509  HG1 THR p 283      21.848 -37.743  61.898  1.00  0.00           H  
ATOM   4510  N   TRP p 284      24.388 -40.942  63.723  1.00  0.00           N  
ATOM   4511  CA  TRP p 284      24.528 -42.302  63.179  1.00  0.00           C  
ATOM   4512  C   TRP p 284      24.201 -43.377  64.225  1.00  0.00           C  
ATOM   4513  O   TRP p 284      24.329 -43.262  65.444  1.00  0.00           O  
ATOM   4514  CB  TRP p 284      25.975 -42.491  62.609  1.00  0.00           C  
ATOM   4515  CG  TRP p 284      26.224 -43.743  61.800  1.00  0.00           C  
ATOM   4516  CD1 TRP p 284      26.710 -44.961  62.303  1.00  0.00           C  
ATOM   4517  CD2 TRP p 284      26.044 -44.011  60.385  1.00  0.00           C  
ATOM   4518  NE1 TRP p 284      26.691 -45.887  61.333  1.00  0.00           N  
ATOM   4519  CE2 TRP p 284      26.384 -45.345  60.108  1.00  0.00           C  
ATOM   4520  CE3 TRP p 284      25.668 -43.168  59.296  1.00  0.00           C  
ATOM   4521  CZ2 TRP p 284      26.343 -45.864  58.837  1.00  0.00           C  
ATOM   4522  CZ3 TRP p 284      25.545 -43.731  58.053  1.00  0.00           C  
ATOM   4523  CH2 TRP p 284      25.890 -45.059  57.817  1.00  0.00           C  
ATOM   4524  H   TRP p 284      25.224 -40.402  63.925  1.00  0.00           H  
ATOM   4525  HA  TRP p 284      23.781 -42.270  62.382  1.00  0.00           H  
ATOM   4526  HB2 TRP p 284      26.227 -41.597  62.033  1.00  0.00           H  
ATOM   4527  HB3 TRP p 284      26.650 -42.427  63.466  1.00  0.00           H  
ATOM   4528  HD1 TRP p 284      26.933 -45.209  63.330  1.00  0.00           H  
ATOM   4529  HE1 TRP p 284      26.946 -46.856  61.472  1.00  0.00           H  
ATOM   4530  HE3 TRP p 284      25.518 -42.102  59.419  1.00  0.00           H  
ATOM   4531  HZ2 TRP p 284      26.562 -46.915  58.683  1.00  0.00           H  
ATOM   4532  HZ3 TRP p 284      25.193 -43.109  57.238  1.00  0.00           H  
ATOM   4533  HH2 TRP p 284      25.929 -45.472  56.816  1.00  0.00           H  
ATOM   4534  N   HIS p 285      23.816 -44.585  63.652  1.00  0.00           N  
ATOM   4535  CA  HIS p 285      23.761 -45.793  64.523  1.00  0.00           C  
ATOM   4536  C   HIS p 285      24.043 -47.023  63.609  1.00  0.00           C  
ATOM   4537  O   HIS p 285      23.873 -47.022  62.385  1.00  0.00           O  
ATOM   4538  CB  HIS p 285      22.530 -45.938  65.422  1.00  0.00           C  
ATOM   4539  CG  HIS p 285      21.174 -45.948  64.784  1.00  0.00           C  
ATOM   4540  ND1 HIS p 285      20.126 -45.420  65.523  1.00  0.00           N  
ATOM   4541  CD2 HIS p 285      20.811 -46.433  63.546  1.00  0.00           C  
ATOM   4542  CE1 HIS p 285      19.119 -45.582  64.674  1.00  0.00           C  
ATOM   4543  NE2 HIS p 285      19.463 -46.137  63.490  1.00  0.00           N  
ATOM   4544  H   HIS p 285      23.514 -44.631  62.684  1.00  0.00           H  
ATOM   4545  HA  HIS p 285      24.634 -45.727  65.178  1.00  0.00           H  
ATOM   4546  HB2 HIS p 285      22.546 -45.106  66.131  1.00  0.00           H  
ATOM   4547  HB3 HIS p 285      22.583 -46.868  65.994  1.00  0.00           H  
ATOM   4548  HD2 HIS p 285      21.298 -46.962  62.740  1.00  0.00           H  
ATOM   4549  HE2 HIS p 285      18.876 -46.358  62.696  1.00  0.00           H  
ATOM   4550  HE1 HIS p 285      18.105 -45.297  64.914  1.00  0.00           H  
ATOM   4551  N   VAL p 286      24.535 -48.104  64.320  1.00  0.00           N  
ATOM   4552  CA  VAL p 286      24.478 -49.494  63.754  1.00  0.00           C  
ATOM   4553  C   VAL p 286      23.328 -50.003  64.631  1.00  0.00           C  
ATOM   4554  O   VAL p 286      23.481 -50.354  65.829  1.00  0.00           O  
ATOM   4555  CB  VAL p 286      25.851 -50.200  63.949  1.00  0.00           C  
ATOM   4556  CG1 VAL p 286      25.790 -51.733  63.627  1.00  0.00           C  
ATOM   4557  CG2 VAL p 286      26.956 -49.587  62.987  1.00  0.00           C  
ATOM   4558  H   VAL p 286      24.820 -47.995  65.288  1.00  0.00           H  
ATOM   4559  HA  VAL p 286      24.181 -49.453  62.703  1.00  0.00           H  
ATOM   4560  HB  VAL p 286      26.146 -50.081  64.994  1.00  0.00           H  
ATOM   4561 HG11 VAL p 286      25.529 -51.716  62.566  1.00  0.00           H  
ATOM   4562 HG12 VAL p 286      24.995 -52.214  64.203  1.00  0.00           H  
ATOM   4563 HG13 VAL p 286      26.701 -52.299  63.840  1.00  0.00           H  
ATOM   4564 HG21 VAL p 286      26.607 -49.485  61.956  1.00  0.00           H  
ATOM   4565 HG22 VAL p 286      27.850 -50.209  63.077  1.00  0.00           H  
ATOM   4566 HG23 VAL p 286      27.219 -48.606  63.392  1.00  0.00           H  
ATOM   4567  N   ASP p 287      22.121 -49.973  63.968  1.00  0.00           N  
ATOM   4568  CA  ASP p 287      20.792 -50.303  64.537  1.00  0.00           C  
ATOM   4569  C   ASP p 287      20.648 -51.790  64.223  1.00  0.00           C  
ATOM   4570  O   ASP p 287      21.152 -52.370  63.248  1.00  0.00           O  
ATOM   4571  CB  ASP p 287      19.684 -49.433  63.892  1.00  0.00           C  
ATOM   4572  CG  ASP p 287      18.313 -50.025  63.596  1.00  0.00           C  
ATOM   4573  OD1 ASP p 287      17.749 -50.756  64.439  1.00  0.00           O  
ATOM   4574  OD2 ASP p 287      17.792 -49.616  62.473  1.00  0.00           O1-
ATOM   4575  H   ASP p 287      22.134 -49.727  62.983  1.00  0.00           H  
ATOM   4576  HA  ASP p 287      20.866 -50.076  65.603  1.00  0.00           H  
ATOM   4577  HB2 ASP p 287      20.058 -48.974  62.973  1.00  0.00           H  
ATOM   4578  HB3 ASP p 287      19.551 -48.615  64.604  1.00  0.00           H  
ATOM   4579  N   LYS p 288      19.817 -52.470  65.109  1.00  0.00           N  
ATOM   4580  CA  LYS p 288      19.502 -53.889  65.042  1.00  0.00           C  
ATOM   4581  C   LYS p 288      18.115 -54.226  64.516  1.00  0.00           C  
ATOM   4582  O   LYS p 288      17.756 -55.400  64.239  1.00  0.00           O  
ATOM   4583  CB  LYS p 288      19.699 -54.589  66.376  1.00  0.00           C  
ATOM   4584  CG  LYS p 288      18.748 -54.133  67.494  1.00  0.00           C  
ATOM   4585  CD  LYS p 288      18.849 -55.075  68.709  1.00  0.00           C  
ATOM   4586  CE  LYS p 288      17.787 -54.867  69.747  1.00  0.00           C  
ATOM   4587  NZ  LYS p 288      16.477 -55.331  69.274  1.00  0.00           N1+
ATOM   4588  H   LYS p 288      19.294 -51.975  65.825  1.00  0.00           H  
ATOM   4589  HA  LYS p 288      20.208 -54.312  64.323  1.00  0.00           H  
ATOM   4590  HB2 LYS p 288      19.623 -55.669  66.229  1.00  0.00           H  
ATOM   4591  HB3 LYS p 288      20.691 -54.371  66.781  1.00  0.00           H  
ATOM   4592  HG2 LYS p 288      18.897 -53.086  67.771  1.00  0.00           H  
ATOM   4593  HG3 LYS p 288      17.725 -54.165  67.110  1.00  0.00           H  
ATOM   4594  HD2 LYS p 288      19.825 -54.909  69.172  1.00  0.00           H  
ATOM   4595  HD3 LYS p 288      18.849 -56.092  68.308  1.00  0.00           H  
ATOM   4596  HE2 LYS p 288      17.649 -53.798  69.931  1.00  0.00           H  
ATOM   4597  HE3 LYS p 288      17.964 -55.379  70.696  1.00  0.00           H  
ATOM   4598  HZ1 LYS p 288      16.036 -54.647  68.647  1.00  0.00           H  
ATOM   4599  HZ2 LYS p 288      15.799 -55.534  70.020  1.00  0.00           H  
ATOM   4600  HZ3 LYS p 288      16.557 -56.173  68.689  1.00  0.00           H  
ATOM   4601  N   GLU p 289      17.215 -53.172  64.458  1.00  0.00           N  
ATOM   4602  CA  GLU p 289      15.771 -53.261  64.268  1.00  0.00           C  
ATOM   4603  C   GLU p 289      15.315 -53.230  62.820  1.00  0.00           C  
ATOM   4604  O   GLU p 289      14.141 -53.074  62.494  1.00  0.00           O  
ATOM   4605  CB  GLU p 289      14.996 -52.130  65.034  1.00  0.00           C  
ATOM   4606  CG  GLU p 289      15.371 -51.890  66.479  1.00  0.00           C  
ATOM   4607  CD  GLU p 289      14.758 -52.938  67.414  1.00  0.00           C  
ATOM   4608  OE1 GLU p 289      13.527 -52.792  67.652  1.00  0.00           O  
ATOM   4609  OE2 GLU p 289      15.526 -53.820  67.904  1.00  0.00           O1-
ATOM   4610  H   GLU p 289      17.455 -52.198  64.616  1.00  0.00           H  
ATOM   4611  HA  GLU p 289      15.536 -54.220  64.736  1.00  0.00           H  
ATOM   4612  HB2 GLU p 289      15.116 -51.188  64.493  1.00  0.00           H  
ATOM   4613  HB3 GLU p 289      13.927 -52.321  64.913  1.00  0.00           H  
ATOM   4614  HG2 GLU p 289      15.075 -50.878  66.771  1.00  0.00           H  
ATOM   4615  HG3 GLU p 289      16.460 -51.904  66.577  1.00  0.00           H  
ATOM   4616  N   HIS p 290      16.327 -53.298  61.864  1.00  0.00           N  
ATOM   4617  CA  HIS p 290      16.145 -53.057  60.422  1.00  0.00           C  
ATOM   4618  C   HIS p 290      15.270 -54.114  59.669  1.00  0.00           C  
ATOM   4619  O   HIS p 290      15.359 -55.307  59.979  1.00  0.00           O  
ATOM   4620  CB  HIS p 290      17.494 -52.919  59.697  1.00  0.00           C  
ATOM   4621  CG  HIS p 290      17.989 -54.249  59.171  1.00  0.00           C  
ATOM   4622  ND1 HIS p 290      17.971 -54.536  57.826  1.00  0.00           N  
ATOM   4623  CD2 HIS p 290      18.470 -55.280  59.926  1.00  0.00           C  
ATOM   4624  CE1 HIS p 290      18.495 -55.735  57.781  1.00  0.00           C  
ATOM   4625  NE2 HIS p 290      18.745 -56.234  59.038  1.00  0.00           N  
ATOM   4626  H   HIS p 290      17.243 -53.488  62.259  1.00  0.00           H  
ATOM   4627  HA  HIS p 290      15.677 -52.071  60.363  1.00  0.00           H  
ATOM   4628  HB2 HIS p 290      18.255 -52.472  60.342  1.00  0.00           H  
ATOM   4629  HB3 HIS p 290      17.374 -52.242  58.847  1.00  0.00           H  
ATOM   4630  HD2 HIS p 290      18.623 -55.501  60.972  1.00  0.00           H  
ATOM   4631  HE2 HIS p 290      19.047 -57.189  59.183  1.00  0.00           H  
ATOM   4632  HE1 HIS p 290      18.672 -56.324  56.894  1.00  0.00           H  
ATOM   4633  N   PRO p 291      14.504 -53.702  58.609  1.00  0.00           N  
ATOM   4634  CA  PRO p 291      13.707 -54.608  57.823  1.00  0.00           C  
ATOM   4635  C   PRO p 291      14.289 -55.217  56.543  1.00  0.00           C  
ATOM   4636  O   PRO p 291      13.548 -55.859  55.824  1.00  0.00           O  
ATOM   4637  CB  PRO p 291      12.526 -53.661  57.391  1.00  0.00           C  
ATOM   4638  CG  PRO p 291      13.336 -52.404  57.048  1.00  0.00           C  
ATOM   4639  CD  PRO p 291      14.380 -52.363  58.157  1.00  0.00           C  
ATOM   4640  HA  PRO p 291      13.271 -55.376  58.467  1.00  0.00           H  
ATOM   4641  HB2 PRO p 291      11.938 -53.983  56.527  1.00  0.00           H  
ATOM   4642  HB3 PRO p 291      11.925 -53.422  58.272  1.00  0.00           H  
ATOM   4643  HG2 PRO p 291      12.706 -51.519  56.925  1.00  0.00           H  
ATOM   4644  HG3 PRO p 291      13.815 -52.597  56.084  1.00  0.00           H  
ATOM   4645  HD2 PRO p 291      13.992 -51.763  58.984  1.00  0.00           H  
ATOM   4646  HD3 PRO p 291      15.327 -51.878  57.908  1.00  0.00           H  
ATOM   4647  N   TYR p 292      15.542 -54.931  56.203  1.00  0.00           N  
ATOM   4648  CA  TYR p 292      15.979 -55.147  54.807  1.00  0.00           C  
ATOM   4649  C   TYR p 292      16.158 -56.631  54.557  1.00  0.00           C  
ATOM   4650  O   TYR p 292      16.885 -57.385  55.214  1.00  0.00           O  
ATOM   4651  CB  TYR p 292      17.229 -54.357  54.409  1.00  0.00           C  
ATOM   4652  CG  TYR p 292      16.969 -52.877  54.629  1.00  0.00           C  
ATOM   4653  CD1 TYR p 292      16.097 -52.211  53.787  1.00  0.00           C  
ATOM   4654  CD2 TYR p 292      17.458 -52.231  55.740  1.00  0.00           C  
ATOM   4655  CE1 TYR p 292      15.656 -50.938  54.041  1.00  0.00           C  
ATOM   4656  CE2 TYR p 292      17.023 -50.939  56.017  1.00  0.00           C  
ATOM   4657  CZ  TYR p 292      16.091 -50.317  55.191  1.00  0.00           C  
ATOM   4658  OH  TYR p 292      15.569 -49.059  55.455  1.00  0.00           O  
ATOM   4659  H   TYR p 292      16.293 -54.662  56.831  1.00  0.00           H  
ATOM   4660  HA  TYR p 292      15.175 -54.813  54.146  1.00  0.00           H  
ATOM   4661  HB2 TYR p 292      18.095 -54.680  54.991  1.00  0.00           H  
ATOM   4662  HB3 TYR p 292      17.475 -54.524  53.357  1.00  0.00           H  
ATOM   4663  HD1 TYR p 292      15.683 -52.686  52.905  1.00  0.00           H  
ATOM   4664  HD2 TYR p 292      18.203 -52.661  56.399  1.00  0.00           H  
ATOM   4665  HE1 TYR p 292      14.947 -50.410  53.413  1.00  0.00           H  
ATOM   4666  HE2 TYR p 292      17.351 -50.425  56.913  1.00  0.00           H  
ATOM   4667  HH  TYR p 292      15.961 -48.698  56.269  1.00  0.00           H  
ATOM   4668  N   ARG p 293      15.379 -57.156  53.520  1.00  0.00           N  
ATOM   4669  CA  ARG p 293      15.195 -58.609  53.335  1.00  0.00           C  
ATOM   4670  C   ARG p 293      16.304 -59.201  52.507  1.00  0.00           C  
ATOM   4671  O   ARG p 293      16.721 -60.345  52.688  1.00  0.00           O  
ATOM   4672  CB  ARG p 293      13.839 -58.882  52.688  1.00  0.00           C  
ATOM   4673  CG  ARG p 293      13.407 -60.332  52.749  1.00  0.00           C  
ATOM   4674  CD  ARG p 293      12.057 -60.685  52.091  1.00  0.00           C  
ATOM   4675  NE  ARG p 293      10.906 -59.968  52.662  1.00  0.00           N  
ATOM   4676  CZ  ARG p 293      10.254 -58.942  51.959  1.00  0.00           C  
ATOM   4677  NH1 ARG p 293       9.174 -58.368  52.486  1.00  0.00           N  
ATOM   4678  NH2 ARG p 293      10.678 -58.548  50.748  1.00  0.00           N1+
ATOM   4679  H   ARG p 293      14.922 -56.557  52.840  1.00  0.00           H  
ATOM   4680  HA  ARG p 293      15.237 -59.150  54.283  1.00  0.00           H  
ATOM   4681  HB2 ARG p 293      13.088 -58.297  53.226  1.00  0.00           H  
ATOM   4682  HB3 ARG p 293      13.835 -58.655  51.618  1.00  0.00           H  
ATOM   4683  HG2 ARG p 293      13.435 -60.618  53.804  1.00  0.00           H  
ATOM   4684  HG3 ARG p 293      14.150 -60.908  52.191  1.00  0.00           H  
ATOM   4685  HD2 ARG p 293      11.849 -61.755  52.182  1.00  0.00           H  
ATOM   4686  HD3 ARG p 293      12.094 -60.549  51.007  1.00  0.00           H  
ATOM   4687  HE  ARG p 293      10.552 -60.161  53.596  1.00  0.00           H  
ATOM   4688 HH11 ARG p 293       8.737 -57.608  51.970  1.00  0.00           H  
ATOM   4689 HH12 ARG p 293       8.915 -58.548  53.453  1.00  0.00           H  
ATOM   4690 HH21 ARG p 293      11.547 -58.837  50.305  1.00  0.00           H  
ATOM   4691 HH22 ARG p 293      10.188 -57.791  50.280  1.00  0.00           H  
ATOM   4692  N   THR p 294      16.702 -58.549  51.300  1.00  0.00           N  
ATOM   4693  CA  THR p 294      17.661 -59.140  50.336  1.00  0.00           C  
ATOM   4694  C   THR p 294      18.803 -58.227  49.971  1.00  0.00           C  
ATOM   4695  O   THR p 294      19.525 -58.346  48.980  1.00  0.00           O  
ATOM   4696  CB  THR p 294      16.891 -59.552  49.012  1.00  0.00           C  
ATOM   4697  OG1 THR p 294      16.360 -58.355  48.377  1.00  0.00           O  
ATOM   4698  CG2 THR p 294      15.766 -60.535  49.261  1.00  0.00           C  
ATOM   4699  H   THR p 294      16.240 -57.673  51.078  1.00  0.00           H  
ATOM   4700  HA  THR p 294      18.143 -60.007  50.795  1.00  0.00           H  
ATOM   4701  HB  THR p 294      17.604 -60.018  48.326  1.00  0.00           H  
ATOM   4702 HG21 THR p 294      14.814 -60.047  49.485  1.00  0.00           H  
ATOM   4703 HG22 THR p 294      16.064 -61.369  49.900  1.00  0.00           H  
ATOM   4704 HG23 THR p 294      15.521 -61.063  48.336  1.00  0.00           H  
ATOM   4705  HG1 THR p 294      15.932 -57.869  49.102  1.00  0.00           H  
ATOM   4706  N   TRP p 295      19.140 -57.331  50.985  1.00  0.00           N  
ATOM   4707  CA  TRP p 295      20.196 -56.327  50.821  1.00  0.00           C  
ATOM   4708  C   TRP p 295      21.140 -56.488  52.018  1.00  0.00           C  
ATOM   4709  O   TRP p 295      20.717 -56.869  53.125  1.00  0.00           O  
ATOM   4710  CB  TRP p 295      19.650 -54.876  50.843  1.00  0.00           C  
ATOM   4711  CG  TRP p 295      18.774 -54.453  49.672  1.00  0.00           C  
ATOM   4712  CD1 TRP p 295      17.405 -54.672  49.552  1.00  0.00           C  
ATOM   4713  CD2 TRP p 295      19.163 -53.648  48.528  1.00  0.00           C  
ATOM   4714  NE1 TRP p 295      16.970 -54.064  48.449  1.00  0.00           N  
ATOM   4715  CE2 TRP p 295      17.978 -53.380  47.802  1.00  0.00           C  
ATOM   4716  CE3 TRP p 295      20.321 -52.987  48.190  1.00  0.00           C  
ATOM   4717  CZ2 TRP p 295      17.927 -52.552  46.695  1.00  0.00           C  
ATOM   4718  CZ3 TRP p 295      20.329 -52.141  47.071  1.00  0.00           C  
ATOM   4719  CH2 TRP p 295      19.150 -51.891  46.369  1.00  0.00           C  
ATOM   4720  H   TRP p 295      18.598 -57.334  51.843  1.00  0.00           H  
ATOM   4721  HA  TRP p 295      20.778 -56.461  49.906  1.00  0.00           H  
ATOM   4722  HB2 TRP p 295      19.180 -54.609  51.793  1.00  0.00           H  
ATOM   4723  HB3 TRP p 295      20.517 -54.210  50.827  1.00  0.00           H  
ATOM   4724  HD1 TRP p 295      16.785 -55.209  50.255  1.00  0.00           H  
ATOM   4725  HE1 TRP p 295      15.997 -54.057  48.170  1.00  0.00           H  
ATOM   4726  HE3 TRP p 295      21.197 -53.041  48.826  1.00  0.00           H  
ATOM   4727  HZ2 TRP p 295      17.027 -52.331  46.132  1.00  0.00           H  
ATOM   4728  HZ3 TRP p 295      21.283 -51.777  46.708  1.00  0.00           H  
ATOM   4729  HH2 TRP p 295      19.166 -51.146  45.581  1.00  0.00           H  
ATOM   4730  N   GLN p 296      22.452 -56.030  51.765  1.00  0.00           N  
ATOM   4731  CA  GLN p 296      23.418 -55.804  52.857  1.00  0.00           C  
ATOM   4732  C   GLN p 296      23.110 -54.392  53.332  1.00  0.00           C  
ATOM   4733  O   GLN p 296      22.882 -53.440  52.593  1.00  0.00           O  
ATOM   4734  CB  GLN p 296      24.885 -55.981  52.452  1.00  0.00           C  
ATOM   4735  CG  GLN p 296      25.199 -57.477  52.185  1.00  0.00           C  
ATOM   4736  CD  GLN p 296      24.459 -58.080  50.973  1.00  0.00           C  
ATOM   4737  OE1 GLN p 296      24.694 -57.746  49.805  1.00  0.00           O  
ATOM   4738  NE2 GLN p 296      23.567 -59.034  51.355  1.00  0.00           N  
ATOM   4739  H   GLN p 296      22.779 -55.737  50.849  1.00  0.00           H  
ATOM   4740  HA  GLN p 296      23.230 -56.496  53.682  1.00  0.00           H  
ATOM   4741  HB2 GLN p 296      25.078 -55.394  51.551  1.00  0.00           H  
ATOM   4742  HB3 GLN p 296      25.560 -55.623  53.234  1.00  0.00           H  
ATOM   4743  HG2 GLN p 296      24.935 -58.083  53.056  1.00  0.00           H  
ATOM   4744  HG3 GLN p 296      26.269 -57.638  52.031  1.00  0.00           H  
ATOM   4745 HE21 GLN p 296      22.926 -59.529  50.743  1.00  0.00           H  
ATOM   4746 HE22 GLN p 296      23.543 -59.338  52.323  1.00  0.00           H  
ATOM   4747  N   TYR p 297      23.159 -54.256  54.702  1.00  0.00           N  
ATOM   4748  CA  TYR p 297      22.654 -53.075  55.417  1.00  0.00           C  
ATOM   4749  C   TYR p 297      23.785 -52.730  56.381  1.00  0.00           C  
ATOM   4750  O   TYR p 297      24.306 -53.600  57.085  1.00  0.00           O  
ATOM   4751  CB  TYR p 297      21.282 -53.331  56.101  1.00  0.00           C  
ATOM   4752  CG  TYR p 297      21.121 -52.763  57.513  1.00  0.00           C  
ATOM   4753  CD1 TYR p 297      20.620 -51.438  57.712  1.00  0.00           C  
ATOM   4754  CD2 TYR p 297      21.516 -53.510  58.640  1.00  0.00           C  
ATOM   4755  CE1 TYR p 297      20.543 -50.793  58.974  1.00  0.00           C  
ATOM   4756  CE2 TYR p 297      21.437 -52.906  59.883  1.00  0.00           C  
ATOM   4757  CZ  TYR p 297      20.923 -51.572  60.045  1.00  0.00           C  
ATOM   4758  OH  TYR p 297      20.844 -50.987  61.282  1.00  0.00           O  
ATOM   4759  H   TYR p 297      23.586 -54.960  55.296  1.00  0.00           H  
ATOM   4760  HA  TYR p 297      22.613 -52.281  54.667  1.00  0.00           H  
ATOM   4761  HB2 TYR p 297      20.529 -52.870  55.458  1.00  0.00           H  
ATOM   4762  HB3 TYR p 297      21.063 -54.399  56.181  1.00  0.00           H  
ATOM   4763  HD1 TYR p 297      20.302 -50.872  56.844  1.00  0.00           H  
ATOM   4764  HD2 TYR p 297      21.893 -54.522  58.554  1.00  0.00           H  
ATOM   4765  HE1 TYR p 297      20.128 -49.792  58.974  1.00  0.00           H  
ATOM   4766  HE2 TYR p 297      21.767 -53.509  60.720  1.00  0.00           H  
ATOM   4767  HH  TYR p 297      20.970 -51.697  61.935  1.00  0.00           H  
ATOM   4768  N   TRP p 298      24.187 -51.424  56.358  1.00  0.00           N  
ATOM   4769  CA  TRP p 298      25.412 -51.035  57.061  1.00  0.00           C  
ATOM   4770  C   TRP p 298      25.160 -49.984  58.090  1.00  0.00           C  
ATOM   4771  O   TRP p 298      26.099 -49.324  58.512  1.00  0.00           O  
ATOM   4772  CB  TRP p 298      26.353 -50.487  56.022  1.00  0.00           C  
ATOM   4773  CG  TRP p 298      27.032 -51.520  55.162  1.00  0.00           C  
ATOM   4774  CD1 TRP p 298      26.540 -52.089  53.991  1.00  0.00           C  
ATOM   4775  CD2 TRP p 298      28.306 -52.102  55.383  1.00  0.00           C  
ATOM   4776  NE1 TRP p 298      27.521 -52.885  53.487  1.00  0.00           N  
ATOM   4777  CE2 TRP p 298      28.653 -52.834  54.264  1.00  0.00           C  
ATOM   4778  CE3 TRP p 298      29.272 -51.934  56.402  1.00  0.00           C  
ATOM   4779  CZ2 TRP p 298      29.911 -53.364  54.045  1.00  0.00           C  
ATOM   4780  CZ3 TRP p 298      30.509 -52.542  56.220  1.00  0.00           C  
ATOM   4781  CH2 TRP p 298      30.861 -53.212  55.067  1.00  0.00           C  
ATOM   4782  H   TRP p 298      23.669 -50.750  55.803  1.00  0.00           H  
ATOM   4783  HA  TRP p 298      25.844 -51.857  57.638  1.00  0.00           H  
ATOM   4784  HB2 TRP p 298      25.812 -49.767  55.403  1.00  0.00           H  
ATOM   4785  HB3 TRP p 298      27.117 -49.877  56.510  1.00  0.00           H  
ATOM   4786  HD1 TRP p 298      25.600 -51.980  53.470  1.00  0.00           H  
ATOM   4787  HE1 TRP p 298      27.466 -53.417  52.628  1.00  0.00           H  
ATOM   4788  HE3 TRP p 298      28.989 -51.396  57.300  1.00  0.00           H  
ATOM   4789  HZ2 TRP p 298      30.153 -53.989  53.193  1.00  0.00           H  
ATOM   4790  HZ3 TRP p 298      31.243 -52.498  57.016  1.00  0.00           H  
ATOM   4791  HH2 TRP p 298      31.835 -53.688  55.022  1.00  0.00           H  
ATOM   4792  N   GLY p 299      23.930 -49.917  58.677  1.00  0.00           N  
ATOM   4793  CA  GLY p 299      23.528 -48.930  59.633  1.00  0.00           C  
ATOM   4794  C   GLY p 299      22.883 -47.769  58.938  1.00  0.00           C  
ATOM   4795  O   GLY p 299      22.550 -47.737  57.757  1.00  0.00           O  
ATOM   4796  H   GLY p 299      23.254 -50.593  58.336  1.00  0.00           H  
ATOM   4797  HA2 GLY p 299      22.828 -49.393  60.333  1.00  0.00           H  
ATOM   4798  HA3 GLY p 299      24.397 -48.579  60.195  1.00  0.00           H  
ATOM   4799  N   SER p 300      22.653 -46.743  59.851  1.00  0.00           N  
ATOM   4800  CA  SER p 300      21.737 -45.607  59.507  1.00  0.00           C  
ATOM   4801  C   SER p 300      22.115 -44.304  60.235  1.00  0.00           C  
ATOM   4802  O   SER p 300      22.982 -44.338  61.121  1.00  0.00           O  
ATOM   4803  CB  SER p 300      20.313 -46.020  59.937  1.00  0.00           C  
ATOM   4804  OG  SER p 300      20.094 -47.414  60.044  1.00  0.00           O  
ATOM   4805  H   SER p 300      23.086 -46.733  60.769  1.00  0.00           H  
ATOM   4806  HA  SER p 300      21.782 -45.457  58.425  1.00  0.00           H  
ATOM   4807  HB2 SER p 300      19.612 -45.656  59.181  1.00  0.00           H  
ATOM   4808  HB3 SER p 300      20.015 -45.564  60.884  1.00  0.00           H  
ATOM   4809  HG  SER p 300      19.437 -47.660  59.371  1.00  0.00           H  
ATOM   4810  N   TYR p 301      21.452 -43.145  59.803  1.00  0.00           N  
ATOM   4811  CA  TYR p 301      21.403 -41.817  60.537  1.00  0.00           C  
ATOM   4812  C   TYR p 301      19.977 -41.326  60.574  1.00  0.00           C  
ATOM   4813  O   TYR p 301      19.046 -41.772  59.884  1.00  0.00           O  
ATOM   4814  CB  TYR p 301      22.356 -40.800  59.936  1.00  0.00           C  
ATOM   4815  CG  TYR p 301      21.940 -40.256  58.603  1.00  0.00           C  
ATOM   4816  CD1 TYR p 301      22.183 -40.958  57.473  1.00  0.00           C  
ATOM   4817  CD2 TYR p 301      21.444 -38.933  58.524  1.00  0.00           C  
ATOM   4818  CE1 TYR p 301      21.844 -40.423  56.238  1.00  0.00           C  
ATOM   4819  CE2 TYR p 301      21.158 -38.309  57.323  1.00  0.00           C  
ATOM   4820  CZ  TYR p 301      21.364 -39.081  56.140  1.00  0.00           C  
ATOM   4821  OH  TYR p 301      20.997 -38.631  54.926  1.00  0.00           O  
ATOM   4822  H   TYR p 301      20.926 -43.207  58.937  1.00  0.00           H  
ATOM   4823  HA  TYR p 301      21.654 -42.012  61.583  1.00  0.00           H  
ATOM   4824  HB2 TYR p 301      22.367 -39.998  60.679  1.00  0.00           H  
ATOM   4825  HB3 TYR p 301      23.385 -41.169  59.924  1.00  0.00           H  
ATOM   4826  HD1 TYR p 301      22.600 -41.956  57.392  1.00  0.00           H  
ATOM   4827  HD2 TYR p 301      21.246 -38.402  59.448  1.00  0.00           H  
ATOM   4828  HE1 TYR p 301      21.955 -40.998  55.326  1.00  0.00           H  
ATOM   4829  HE2 TYR p 301      20.768 -37.305  57.199  1.00  0.00           H  
ATOM   4830  HH  TYR p 301      20.447 -37.863  55.161  1.00  0.00           H  
ATOM   4831  N   ARG p 302      19.714 -40.260  61.492  1.00  0.00           N  
ATOM   4832  CA  ARG p 302      18.291 -39.949  61.826  1.00  0.00           C  
ATOM   4833  C   ARG p 302      17.832 -38.755  61.017  1.00  0.00           C  
ATOM   4834  O   ARG p 302      18.599 -37.933  60.534  1.00  0.00           O  
ATOM   4835  CB  ARG p 302      18.148 -39.511  63.327  1.00  0.00           C  
ATOM   4836  CG  ARG p 302      18.336 -40.772  64.240  1.00  0.00           C  
ATOM   4837  CD  ARG p 302      18.744 -40.288  65.616  1.00  0.00           C  
ATOM   4838  NE  ARG p 302      18.836 -41.436  66.568  1.00  0.00           N  
ATOM   4839  CZ  ARG p 302      19.586 -42.561  66.366  1.00  0.00           C  
ATOM   4840  NH1 ARG p 302      19.366 -43.660  67.096  1.00  0.00           N  
ATOM   4841  NH2 ARG p 302      20.589 -42.629  65.393  1.00  0.00           N1+
ATOM   4842  H   ARG p 302      20.433 -39.629  61.831  1.00  0.00           H  
ATOM   4843  HA  ARG p 302      17.613 -40.780  61.615  1.00  0.00           H  
ATOM   4844  HB2 ARG p 302      18.799 -38.664  63.556  1.00  0.00           H  
ATOM   4845  HB3 ARG p 302      17.147 -39.118  63.518  1.00  0.00           H  
ATOM   4846  HG2 ARG p 302      19.107 -41.458  63.880  1.00  0.00           H  
ATOM   4847  HG3 ARG p 302      17.396 -41.327  64.292  1.00  0.00           H  
ATOM   4848  HD2 ARG p 302      17.968 -39.633  66.022  1.00  0.00           H  
ATOM   4849  HD3 ARG p 302      19.696 -39.753  65.567  1.00  0.00           H  
ATOM   4850  HE  ARG p 302      18.124 -41.499  67.291  1.00  0.00           H  
ATOM   4851 HH11 ARG p 302      18.755 -43.762  67.903  1.00  0.00           H  
ATOM   4852 HH12 ARG p 302      19.835 -44.466  66.692  1.00  0.00           H  
ATOM   4853 HH21 ARG p 302      20.994 -41.883  64.831  1.00  0.00           H  
ATOM   4854 HH22 ARG p 302      21.130 -43.488  65.340  1.00  0.00           H  
ATOM   4855  N   THR p 303      16.444 -38.676  60.885  1.00  0.00           N  
ATOM   4856  CA  THR p 303      15.763 -37.629  60.109  1.00  0.00           C  
ATOM   4857  C   THR p 303      14.310 -37.542  60.590  1.00  0.00           C  
ATOM   4858  O   THR p 303      13.665 -38.303  61.303  1.00  0.00           O  
ATOM   4859  CB  THR p 303      15.865 -37.852  58.538  1.00  0.00           C  
ATOM   4860  OG1 THR p 303      15.082 -36.819  57.881  1.00  0.00           O  
ATOM   4861  CG2 THR p 303      15.457 -39.243  58.116  1.00  0.00           C  
ATOM   4862  H   THR p 303      15.842 -39.378  61.303  1.00  0.00           H  
ATOM   4863  HA  THR p 303      16.135 -36.644  60.401  1.00  0.00           H
[truncated: 746,772 more chars]
